# Supplementary material for: Multiomic analyses reveal new targets of polycomb repressor complex 2 in Schwann lineage cells and malignant peripheral nerve sheath tumors
Source: Neurooncol Adv. 2024 Nov 9;6(1):vdae188. doi: 10.1093/noajnl/vdae188 (PMC11606644; doi:10.1093/noajnl/vdae188)
Supplement: vdae188_suppl_Supplementary_Materials [file vdae188_suppl_Supplementary_Materials.zip]

Archive with 6 entries (6 files):
- 241029 Supplementary Figures - relabel quant.docx
- CEGeniusLog.txt
- Supp Table 1.xlsx
- Supp Table 2.xlsx
- Supp Table 3.xlsx
- Supp Table 4.xlsx
