# Supplementary material for: Multiomic analyses reveal new targets of polycomb repressor complex 2 in Schwann lineage cells and malignant peripheral nerve sheath tumors
Source: Neurooncol Adv. 2024 Nov 9;6(1):vdae188. doi: 10.1093/noajnl/vdae188 (PMC11606644; doi:10.1093/noajnl/vdae188)
Supplement: vdae188_suppl_Supplementary_Materials [file vdae188_suppl_Supplementary_Materials.zip › CEGeniusLog.txt]

Date and Time	Username	UserDomainname	Filenamepath	Error Number	Error Message	System Exception	Error LineNumber	Error MethodName	Applicationstarttime	Applicationendtime	CPU Used (%)	RAM Used (MB)

09-Nov-24 17:18:38	9108163	H-J-PCOUPJ-09	CEGenius v2.7.37	\\\\j-fs01\\OUP_Journals-L\\Production\\NOAJNL\\vdae188\\FROM_CLIENT\\Accepted_manuscripts\\noa_NOA-D-24-001113\\suppl_data\\241029 Supplementary Figures - relabel quant.docx	ThisAddInErr_007	Error in Validating MoveToWord	Root element is missing.	0	Application_DocumentBeforeClose			0%	17988MB
