# Supplementary material for: Multiomic analyses reveal new targets of polycomb repressor complex 2 in Schwann lineage cells and malignant peripheral nerve sheath tumors
Source: Neurooncol Adv. 2024 Nov 9;6(1):vdae188. doi: 10.1093/noajnl/vdae188 (PMC11606644; doi:10.1093/noajnl/vdae188)
Supplement: vdae188_suppl_Supplementary_Materials [file vdae188_suppl_Supplementary_Materials.zip › Supp Table 1.xlsx]

## Sheet: engineered cell lines
Cell Line Nomenclature	Gene Status	Purpose in Study
N1S1	NF1 proficient; SUZ12 proficient	Protein
N1S1(3)	NF1 proficient; SUZ12 proficient	Protein
N1S1(3.1)	NF1 proficient; SUZ12 proficient	RNA, methyl, ChIP
N1S1(3.2)	NF1 proficient; SUZ12 proficient	RNA, methyl, ChIP
N1S1(3.3)	NF1 proficient; SUZ12 proficient	RNA, methyl, ChIP
N1S0(3.7)	NF1 proficient; SUZ12 deficient	RNA, methyl, ChIP
N1S0(3.14)	NF1 proficient; SUZ12 deficient	RNA, methyl, ChIP, protein
N1S0(3.15)	NF1 proficient; SUZ12 deficient	RNA, methyl, ChIP
N0(32)	NF1 deficient	Protein
N0(32.1)	NF1 deficient	RNA, methyl, ChIP
N0(32.2)	NF1 deficient	RNA, methyl, ChIP
N0(32.3)	NF1 deficient	RNA, methyl, ChIP
N0S0(32.3)	NF1 deficient; SUZ12 deficient	RNA, methyl, ChIP
N0S0(32.4)	NF1 deficient; SUZ12 deficient	RNA, methyl, ChIP
N0S0(32.9)	NF1 deficient; SUZ12 deficient	RNA, methyl, ChIP, protein
N1E0(3.8)	NF1 proficient; EED deficient	RNA, methyl, ChIP
N1E0(3.9)	NF1 proficient; EED deficient	RNA, methyl, ChIP, protein
N0E0(32.12)	NF1 deficient; EED deficient	RNA, methyl, ChIP
N0E0(32.13)	NF1 deficient; EED deficient	RNA, methyl, ChIP
N0E0(38.1)	NF1 deficient; EED deficient	Protein
N0E0(38.6)	NF1 deficient; EED deficient	Protein
These lines have mutations in NF1 and one component of the PRC2 (SUZ12 or EED).
N, S, E refer to the edited gene: NF1, SUZ12, EED, respectively.
0 or 1 refers to if the gene is ablated or not.
The number in parenthesis is clone number for internal purposes.
RNA, methyl, ChIP, and protein refer to which experiments these cell lines were used for: RNA-seq, methylation EPIC array, ChIP-seq, and proteomics.

## Sheet: comparisons
Four comparisons to investigate genes that are directly being repressed by PRC2 in human Schwann cells and MPNSTs.
Code	Pairwise Comparison	Question
WT vs NF1	Model NF1 proficient vs Model NF1 deficient	What changes in differential gene expression accompany loss of NF1 loss?
NF1 vs PRC2	Model NF1 deficient vs Model NF1/SUZ12 and NF1/EED deficient	What changes in differential gene expression accompany loss of PRC2 (by loss of SUZ12 or EED) on an NF1 loss background?
NF1 vs SUZ12	Model SUZ12 proficient vs Model SUZ12 deficient	What changes in differential gene expression accompany loss of SUZ12 on an NF1 loss background?
NF1 vs EED	Model EED proficient vs Model EED deficient	What changes in differential gene expression accompany loss of EED on an NF1 loss background?
ANF vs MPNST	ANF vs MPNSTs	What tumor specific changes in differential gene expression accompany ANFs?
NF1 refers to NF1 deficient samples (N0, N0E0) were used as controls for indicated comparisons to assess the contribution of loss of PRC2 when NF1 is already lost. WT refers to NF1 and PRC2 proficient samples (N1S1) as controls for indicated comparisons.

## Sheet: MPNST cell lines
Cell line	Media	Source
sNF96.2	DMEM with 10% FBS	ATCC
sNF02.2	DMEM with 20% FBS	ATCC
26T	DMEM with 10% FBS	Dr. Nancy Ratner (Cincinnati Children’s Hospital)
S462TY	DMEM with 10% FBS	Dr. Nancy Ratner (Cincinnati Children’s Hospital)
ST88-14	DMEM with 10% FBS	Dr. Nancy Ratner (Cincinnati Children’s Hospital)
MPNST724	DMEM with 10% FBS	Dr. Nancy Ratner (Cincinnati Children’s Hospital)
MPNST007	DMEM/F12 with 10% FBS	Characterized Cell Line Core Facility at MD Anderson
JH-2-055 CL	RPMI with 20% FBS	Patient derived xenograft (PDX) from Dr. Christine Pratilas (Johns Hopkins)
JH-2-079c CL	RPMI with 20% FBS	Patient derived xenograft (PDX) from Dr. Christine Pratilas (Johns Hopkins)
JH-2-103 CL	RPMI with 20% FBS	Patient derived xenograft (PDX) from Dr. Christine Pratilas (Johns Hopkins)
JH-2-002 CL	RPMI with 20% FBS	Patient derived xenograft (PDX) from Dr. Christine Pratilas (Johns Hopkins)

## Sheet: misc cell lines
Cell line	Media	Source
MDA-MB-231	L-15 with 10% FBS	ATCC
MCF7	EMEM with 10% FBS	ATCC
CUTLL1	RPMI with 20% FBS	Sigma-Aldrich

## Sheet: gRNAs
sgRNA Target/Guide Sequences to Target SUZ12 and EED
Gene	Exon/Intron	Strand	Target/Guide
SUZ12	Exon 1	+	GACGGCTTCGGGCGGCAAATC
SUZ12	Exon 1	+	GCGGCTTCGGGGGTTCGGCGG
EED	Exon 2	+	GCGUGUUUGUAGGUGUAUCA
EED	Exon 2	-	GACGCUGUCAGUAUAGAAAG

## Sheet: sequencing primers
Primers Used to Generate SUZ12 and EED Amplicons and Sequence Mutations.
Name	Sequence	Use
SUZ12_F	5'-aaccaatctgtgccagaagact	Forward primer for generation of an amplicon (1312bp) surrounding the SUZ12 mutation sites.
SUZ12_R	5'-cctcaaagcctcgcacac	Reverse primer for generation of an amplicon (1312 bp) surrounding the SUZ12 mutation sites.
SUZ12_Seq_F	5'-gaggaggcaggaaccgcg	Forward primer to sequence across SUZ12 mutation sites.
EED Ex2 gRNA F	5’-cactcctgcttcaaacggctc	Forward primer for generation of an amplicon surrounding the EED mutation sites and sequencing.
EED Ex2 gRNA R	5’-gcaaaatctgacacactgagcatcg	Reverse primer for generation of an amplicon surrounding the EED mutation sites and sequencing.
				4

## Sheet: qPCR primers
Gene	bp	FW 5' to 3'	RV 5' to 3'
JAG1	117	ATGGGCCCCGAATGTAACAG	ATCACAGTACAGGCCTTGCC
HES1	134	AAGAAAGATAGCTCGCGGCA	TACTTCCCCAGCACACTTGG

## Sheet: Western ab
NOTCH1	#3608
NOTCH2	#5732
NOTCH3	#5276
NOTCH4	#2423
HES1	#11988
SUZ12	#3737
EZH2	#4905
H3K27me3	#9733
beta actin	#8457
All primary and secondary antibodies were at 1:1000 and 1:5000 concentrations respectively.

## Sheet: TMA ab
HES1	11988S
NOTCH1	3608S
ADAM10	ab227172
HEY1	ab154077
NUMB	C29G11

## Sheet: GOF vectors
Luciferase-pcw107-V5	Addgene plasmid # 64649; http://n2t.net/addgene:64649; RRID:Addgene_64649
Notch1 intracellular domain-pcw107-V5	Addgene plasmid # 64622; http://n2t.net/addgene:64622; RRID:Addgene_64622
Notch3 intracellular domain-pcw107-V5	Addgene plasmid # 64623; http://n2t.net/addgene:64623; RRID:Addgene_64623

[truncated: 1 more sheets: ChIP]
