# Supplementary material for: Multiomic analyses reveal new targets of polycomb repressor complex 2 in Schwann lineage cells and malignant peripheral nerve sheath tumors
Source: Neurooncol Adv. 2024 Nov 9;6(1):vdae188. doi: 10.1093/noajnl/vdae188 (PMC11606644; doi:10.1093/noajnl/vdae188)
Supplement: vdae188_suppl_Supplementary_Materials [file vdae188_suppl_Supplementary_Materials.zip › Supp Table 2.xlsx]

## Sheet: WT vs NF1
gene_name	baseMean	log2FoldChange	lfcSE	pvalue	padj
RCCD1	319.951	-5.02031	0.16144	1.28104e-213	3.02734e-209
BRINP3	298.927	7.65659	0.327772	1.50158e-125	1.77427e-121
RNF130	638.259	13.9821	1.32107	1.39769e-121	1.10101e-117
NF1	1795.18	-2.67739	0.11622	4.04172e-119	2.38785e-115
BEX3	1712.03	-4.68412	0.206907	7.63598e-115	3.60907e-111
DHCR7	731.947	-11.7896	0.601406	4.90406e-102	1.93155e-98
EMB	352.308	-12.2019	1.00351	5.96278e-87	2.01303e-83
CD109	664.498	-5.39596	0.278734	7.67575e-86	2.26742e-82
BEX1	2198.05	13.1593	0.711855	4.08534e-82	1.07272e-78
MAP9	146.182	-10.9446	0.974159	1.39261e-79	3.29103e-76
SIGLEC15	1155.01	-5.38669	0.292122	1.4518e-78	3.11899e-75
RABEP1	1842.83	-1.06957	0.0595974	4.87727e-73	9.60497e-70
MVB12B	62.1438	6.2264	0.367775	7.04687e-73	1.28101e-69
LINC01711	151.694	3.01496	0.170568	2.5829e-71	4.35994e-68
ZNF239	85.1659	13.4794	3.11526	1.49284e-70	2.35193e-67
FRMPD2	101.816	7.63971	0.449792	5.5746e-64	8.23369e-61
CENPV	148.22	6.09582	0.385416	2.64415e-61	3.67567e-58
STOML2	1521.38	1.11824	0.0685	5.30006e-61	6.95838e-58
PRKCQ.AS1	86.0389	6.36821	0.399818	1.8625e-58	2.31656e-55
PLPP4	141.871	5.27766	0.340746	3.25074e-57	3.84107e-54
X44257.1	65.1187	-8.83472	0.717348	3.92708e-56	4.41928e-53
ALG1	858.5	-1.17527	0.0754269	9.05213e-56	9.72363e-53
HES6	31.1227	-11.938	3.13535	2.42894e-52	2.3917e-49
ERC1	2311.48	-1.06297	0.0710205	1.15268e-51	1.0896e-48
OXSM	213.385	-1.20929	0.0834632	1.08989e-48	9.90628e-46
CPEB3	156.483	1.66615	0.118107	2.01042e-46	1.75964e-43
CA12	732.466	5.68574	0.417127	2.49407e-45	2.10499e-42
PPFIA2	56.3457	-5.95794	0.445641	2.94189e-44	2.31742e-41
DCST1.AS1	17.4322	-3.20191	0.238337	5.73248e-42	4.37e-39
CYP1B1	919.213	-3.16707	0.242654	6.53059e-41	4.82284e-38
ZNF300	176.892	-5.43816	0.419717	8.22727e-40	5.89172e-37
PSG1	96.9281	-3.76309	0.292105	1.71622e-39	1.19288e-36
ARMCX2	919.754	2.87729	0.227126	6.83637e-38	4.4877e-35
ATP11A	239.165	15.0218	3.35456	8.67716e-38	5.54213e-35
AL050327.1	73.7429	4.27583	0.347554	4.34847e-37	2.70429e-34
GRK3	204.551	-3.58304	0.287862	6.62521e-37	4.01454e-34
SLC2A10	79.001	8.87033	0.852527	1.33529e-36	7.88889e-34
PAX9	67.8627	-5.15808	0.435389	1.45518e-36	8.38751e-34
AP002387.2	16.3299	-10.8652	3.02554	3.67432e-36	2.06742e-33
PTPRS	407.52	8.04428	0.705777	3.30977e-34	1.81899e-31
SLC31A2	116.677	-1.30887	0.111673	9.84953e-33	5.29009e-30
C3orf18	272.493	1.36599	0.117977	3.59693e-32	1.88895e-29
ZFPM1	22.6062	4.29787	0.380259	7.02323e-32	3.60811e-29
SERPINB1	782.877	-1.03286	0.0911155	4.28865e-31	2.11145e-28
APCDD1L.DT	1661.28	1.83302	0.162741	9.31957e-31	4.4048e-28
PRKCQ	164.348	5.97579	0.540544	5.05151e-30	2.2524e-27
SCFD2	989.309	-1.0243	0.091514	4.94059e-30	2.2524e-27
AC009315.1	9.74934	-7.73441	1.28657	4.9748e-30	2.2524e-27
USP18	172.344	-1.38576	0.125795	2.38808e-29	1.04509e-26
FGF13	669.478	-5.46126	0.586508	3.73982e-29	1.6069e-26
RIPK4	36.734	-2.5983	0.245191	8.53898e-28	3.60345e-25
AC005736.1	93.9655	-1.35511	0.126847	9.34898e-28	3.87605e-25
SLC35F2	135.441	8.05773	0.854814	3.34874e-27	1.36444e-24
SYNM	641.095	-1.80059	0.171799	6.47326e-27	2.59281e-24
ARAP3	281.41	5.36614	0.516107	7.49376e-27	2.95154e-24
IRF2BPL	1266.17	1.00917	0.0962862	8.27014e-27	3.20394e-24
ULBP3	55.7282	-12.797	3.31576	1.2783e-26	4.87237e-24
ANKEF1	24.3479	-4.72496	0.453674	1.80194e-26	6.75928e-24
TP53I11	382.058	-7.53736	0.822946	2.35482e-26	8.69516e-24
AC004803.1	72.2686	-1.26102	0.124022	2.17204e-25	7.89689e-23
LRRN4CL	36.5161	-3.07857	0.306521	5.0772e-25	1.79081e-22
NT5C	236.07	1.06315	0.10674	2.36473e-24	8.09902e-22
FSIP2	17.5497	-5.75803	0.574473	2.86647e-24	9.67722e-22
ZSCAN18	116.789	-7.85108	0.831566	6.01795e-24	2.00304e-21
CD74	953.545	-2.66722	0.279564	1.01053e-23	3.31677e-21
MXRA5	9.89099	7.73796	1.32432	1.28296e-23	4.15327e-21
ZNF621	567.999	-1.16452	0.119498	1.36945e-23	4.37335e-21
SPATA2L	11.8535	-7.20562	1.04254	3.36478e-23	1.04627e-20
TOX2	220.516	3.10125	0.322678	3.90715e-23	1.19914e-20
TNFRSF14	162.288	-2.0286	0.214515	9.13393e-23	2.69816e-20
GFPT2	693.484	3.65089	0.390867	1.09451e-22	3.19325e-20
HIP1	2066.34	1.05843	0.110593	1.36395e-22	3.93083e-20
FRMPD2B	6.56726	6.33799	0.982362	2.34722e-22	6.68308e-20
PDE10A	492.189	2.54893	0.274568	1.51694e-21	4.12049e-19
MYLK	5496.63	-1.11083	0.120519	2.70645e-21	7.26804e-19
MIER2	590.623	1.29624	0.141175	3.00401e-21	7.97649e-19
AC104958.2	147.368	-1.34573	0.148049	6.28904e-21	1.65136e-18
ADRB2	36.5033	-4.529	0.555266	2.15149e-20	5.58725e-18
TXNDC16	427.218	-1.04261	0.116207	2.23493e-20	5.74084e-18
AC092070.2	7.1368	-5.91375	0.853932	2.38383e-20	6.05748e-18
GAD1	40.6151	-2.72914	0.306695	3.20937e-20	8.0685e-18
HLA.DRB1	428.252	-2.53376	0.305741	4.386e-20	1.09105e-17
MRPS17	100.366	-1.25113	0.141491	4.45897e-20	1.09765e-17
UMODL1	19.0034	2.60111	0.298441	7.14331e-20	1.74032e-17
PTPRQ	31.3032	-2.43805	0.279244	1.00825e-19	2.43132e-17
LRRC71	25.5495	-5.06722	0.600433	1.75137e-19	4.18065e-17
DUSP4	877.976	2.59261	0.296819	1.96108e-19	4.58855e-17
FGF12	30.6616	-3.95896	0.468444	2.86052e-19	6.62743e-17
PEAR1	632.989	-2.65549	0.311619	3.08546e-19	7.07919e-17
F2RL1	976.298	1.54227	0.178555	4.00497e-19	9.10053e-17
PPM1H	281.91	-1.79842	0.215681	6.41089e-19	1.44288e-16
LAMA3	196.683	-4.3303	0.509693	7.61981e-19	1.69879e-16
SOX9	759.92	1.74682	0.206797	1.99564e-18	4.3267e-16
NOTCH3	789.409	5.31749	0.957367	2.35826e-18	5.06639e-16
ASRGL1	50.5144	10.0915	1.6272	3.72393e-18	7.85749e-16
DTWD2	178.738	-1.04045	0.124049	3.9999e-18	8.36511e-16
LINC01933	12.2404	-5.06084	0.605851	4.38625e-18	9.09262e-16
HLA.DRB5	305.066	-2.22869	0.289724	1.22131e-17	2.42537e-15
PSG4	114.009	-2.73477	0.340684	1.2567e-17	2.47485e-15
UNC5B	45.1925	3.83262	0.485528	1.33926e-17	2.61565e-15
PLEKHA6	339.644	3.35382	0.42312	2.42449e-17	4.69636e-15
RRP7BP	120.694	-1.13607	0.139349	3.08989e-17	5.88873e-15
AL161935.3	34.9339	-2.47787	0.309858	3.7462e-17	7.08242e-15
ZNF649	10.0171	-6.05685	0.862638	5.31743e-17	9.7412e-15
AC093772.1	12.0651	-6.9157	1.12091	6.15902e-17	1.11107e-14
LINC01182	214.924	-1.08593	0.134224	6.52356e-17	1.16792e-14
RGS7	50.1642	-3.48817	0.460943	8.25467e-17	1.46672e-14
SDC1	253.384	-3.30078	0.424006	8.9807e-17	1.57209e-14
GCNT4	16.0068	-2.30355	0.294466	9.26857e-17	1.61055e-14
MIR99AHG	24.5612	-5.91805	0.893622	1.6724e-16	2.82301e-14
FTCDNL1	10.1407	-2.19228	0.278239	2.65168e-16	4.3517e-14
SLC27A5	24.7586	3.36962	0.436075	2.81437e-16	4.55542e-14
AC109466.1	6.53372	-5.08964	0.721792	3.28691e-16	5.2841e-14
PCDHGB6	53.587	-2.09463	0.272673	3.69183e-16	5.89496e-14
GFRA2	80.2293	3.04275	0.408524	3.91285e-16	6.20593e-14
EGR3	304.516	2.75676	0.356349	4.12149e-16	6.49326e-14
RNF112	84.4344	2.79707	0.373694	4.29104e-16	6.71562e-14
CARD6	171.057	-1.28824	0.166794	6.22778e-16	9.61928e-14
NKX3.1	399.24	-1.62928	0.213384	6.47934e-16	9.94285e-14
RPS6KA6	39.3713	-5.53236	0.764636	7.95666e-16	1.20533e-13
LINC02391	4.25339	5.17339	0.850603	8.88095e-16	1.33678e-13
CCDC190	584.238	-1.39402	0.18435	2.3265e-15	3.41489e-13
PLD5	27.933	-5.09464	0.672863	3.07677e-15	4.46074e-13
ZBTB46	6.43151	-5.78243	0.931372	3.43734e-15	4.95312e-13
AL603840.1	410.361	-2.87856	0.384989	4.11745e-15	5.86166e-13
ST8SIA2	350.152	-5.66852	0.956006	5.84095e-15	8.16765e-13
LINC01561	4.52715	6.54595	1.33329	6.04983e-15	8.40997e-13
SLCO3A1	64.7671	8.12079	1.17239	6.64815e-15	9.13425e-13
ARHGEF19	9.07744	-5.9379	0.901607	7.11332e-15	9.71687e-13
AC005329.1	73.4727	1.28116	0.172429	8.06485e-15	1.09534e-12
CEND1	11.1795	-10.1167	3.04745	9.38265e-15	1.26703e-12
ZNF33B	44.7448	5.45533	0.751955	1.22694e-14	1.63814e-12
RAB11FIP1	64.7922	-2.24402	0.312192	2.03527e-14	2.61656e-12
LINC00630	39.3286	2.0749	0.285444	2.4064e-14	3.05743e-12
FAXDC2	29.3429	1.92254	0.266695	2.45306e-14	3.07604e-12
HLA.DMA	750.118	-1.91857	0.266416	2.4601e-14	3.07604e-12
EGR1	15649.2	1.72022	0.24156	2.93664e-14	3.65256e-12
LINC01755	158.654	-3.96655	0.596511	2.99889e-14	3.71046e-12
CCRL2	53.1508	-1.29636	0.179605	3.3265e-14	4.09437e-12
TMEM42	279.666	-1.03523	0.142439	3.45875e-14	4.23509e-12
TUFT1	489.569	-1.54795	0.218642	3.65731e-14	4.45513e-12
IL1RAPL1	123.41	1.866	0.267462	4.29877e-14	5.20967e-12
ZNF181	164.039	-1.01105	0.139319	4.32432e-14	5.21338e-12
AC093772.2	15.952	-5.46865	0.877081	4.34595e-14	5.21338e-12
ADCY4	41.6322	-4.29044	0.609077	4.37106e-14	5.21702e-12
IRS2	635.47	1.19664	0.166512	4.61065e-14	5.47532e-12
LRRC32	314.673	-2.09287	0.305033	5.00618e-14	5.89999e-12
SDC3	75.1551	-4.90181	0.712058	5.1309e-14	6.00264e-12
CPA2	11.1745	-1.86116	0.260473	6.29123e-14	7.28796e-12
SSPN	129.211	1.69026	0.237335	6.33551e-14	7.30346e-12
SEMA3E	59.0353	6.52047	0.961236	7.07099e-14	8.11173e-12
SPHKAP	7.54056	-3.22494	0.450826	7.40911e-14	8.45855e-12
AC090825.1	8.56546	-9.67853	2.99746	8.13562e-14	9.24332e-12
ZNF879	4.56541	-8.62586	2.81339	8.99222e-14	1.01677e-11
SCD5	448.719	1.49456	0.211143	9.0548e-14	1.01897e-11
SEMA3F	267.569	-2.167	0.308033	1.03635e-13	1.15524e-11
HLA.DRA	3646.44	-2.0408	0.295997	1.24409e-13	1.37385e-11
LRFN4	163.236	-2.0802	0.323599	1.63329e-13	1.7787e-11
AC008063.1	2.74369	5.75418	1.28703	1.63324e-13	1.7787e-11
THSD7A	252.709	-3.88861	0.57879	2.00618e-13	2.14525e-11
CLDN1	12.1261	-5.65155	0.858247	2.27205e-13	2.4186e-11
DPP4	178.181	3.72015	0.641131	2.37224e-13	2.51394e-11
TGIF2	52.9287	3.54383	0.550872	3.23418e-13	3.38186e-11
TMTC2	150.419	-3.42149	0.502865	3.29674e-13	3.43209e-11
TMEM86A	7.01837	-4.05978	0.620404	3.95172e-13	4.0603e-11
LINC02568	4.75766	5.00992	0.83563	3.99082e-13	4.08273e-11
MAGIX	16.7237	2.08622	0.311793	4.09344e-13	4.16966e-11
PCDHB2	209.046	1.38543	0.202858	4.42099e-13	4.48398e-11
DMD	188.491	-3.76249	0.624824	4.91672e-13	4.96547e-11
AL359764.1	2.45354	-7.53419	2.63591	5.04291e-13	5.07123e-11
EBF2	1344.97	-1.37895	0.2034	6.73143e-13	6.62822e-11
DAAM2	1263.21	-2.40566	0.375173	8.86056e-13	8.61699e-11
AK4P1	16.2476	-2.1359	0.322795	1.04942e-12	1.00812e-10
FMNL2	1681.21	1.13966	0.169897	1.0925e-12	1.04105e-10
AL356133.2	4.49927	6.44694	1.3733	1.10044e-12	1.0444e-10
PRORSD1P	4.81698	-6.58304	1.39479	1.18196e-12	1.11728e-10
AL121768.1	112.851	-1.2717	0.190161	1.19891e-12	1.1288e-10
APLN	136.465	-1.53667	0.232133	1.36679e-12	1.26667e-10
CPE	1394.59	1.55116	0.237509	1.38816e-12	1.28145e-10
BAIAP2.DT	95.2673	4.908	0.832877	1.42228e-12	1.30783e-10
CIITA	604.915	-1.18581	0.176274	1.46175e-12	1.33891e-10
HLA.DMB	241.031	-1.87571	0.291558	1.65544e-12	1.4989e-10
AC002383.1	5.22372	-8.90451	2.84589	1.7034e-12	1.53644e-10
AC139769.1	4.97631	8.70097	2.75021	1.7726e-12	1.58076e-10
KREMEN1	70.4557	-6.61495	1.02559	1.78134e-12	1.58258e-10
LINC01351	2.84159	7.80512	2.60163	1.88762e-12	1.67072e-10
LIF	3133.82	2.05408	0.321213	1.9477e-12	1.71108e-10
ANO7	4.69244	8.59796	2.69697	2.02277e-12	1.77045e-10
HLA.DPA1	2557.48	-1.43765	0.220309	2.08036e-12	1.81414e-10
KLHL3	44.8319	-2.64157	0.442012	2.27917e-12	1.96648e-10
AL157896.1	22.8557	-1.81707	0.274565	2.28002e-12	1.96648e-10
AL356311.1	30.8127	-11.6848	3.34575	2.33073e-12	2.0029e-10
GPNMB	4557.33	-1.18878	0.179588	2.34037e-12	2.0039e-10
AL049834.1	314.448	-1.07441	0.161269	2.36604e-12	2.01857e-10
C7orf31	12.9195	-5.79712	0.950025	2.65671e-12	2.2503e-10
DNM1P46	5.18028	-8.8346	2.87808	2.70706e-12	2.28476e-10
PARP8	178.459	-3.92314	0.897899	2.73217e-12	2.29251e-10
AC010168.2	19.7945	-1.84194	0.280599	2.92035e-12	2.43006e-10
LONRF2	28.0954	2.78848	0.427711	2.97815e-12	2.46946e-10
PLPPR2	369.252	-3.93254	0.602711	3.01031e-12	2.4874e-10
SILC1	18.2691	5.70013	1.02463	3.61946e-12	2.95969e-10
CD96	28.9316	5.87037	1.00472	3.99798e-12	3.22458e-10
PKD1L2	24.5438	-1.97848	0.310451	5.37373e-12	4.23307e-10
MKX	12.5324	4.40615	0.709991	5.6369e-12	4.42563e-10
AC080112.1	89.1106	1.44788	0.223102	6.1178e-12	4.77148e-10
ARG2	285.727	1.57833	0.250232	6.25312e-12	4.86098e-10
ESR1	35.9452	-1.51091	0.234267	6.57419e-12	5.07716e-10
TTPA	26.3986	-2.02471	0.331463	6.82416e-12	5.25305e-10
FLRT2	1509.08	1.26296	0.19854	6.90416e-12	5.29738e-10
IL6	733.589	2.44567	0.379772	7.42778e-12	5.66236e-10
GLIS2	510.042	-1.00453	0.154248	7.51881e-12	5.71333e-10
AC026250.1	191.623	-1.50156	0.233954	7.84119e-12	5.92023e-10
AGAP12P	8.32678	2.46975	0.385389	8.6533e-12	6.51257e-10
KCNJ6	107.716	-3.28845	0.607425	8.81146e-12	6.61056e-10
AL035446.2	12.3021	-2.63821	0.415816	1.02428e-11	7.63589e-10
GALNT3	72.8106	2.7748	0.484226	1.19007e-11	8.78864e-10
CRYBB2	17.8489	3.22643	0.517298	1.35221e-11	9.89334e-10
NR4A2	197.523	1.64535	0.259766	1.3949e-11	1.01428e-09
TNNT1	1359.17	-1.51057	0.247253	1.46891e-11	1.06157e-09
AC093330.3	14.1066	2.90889	0.461765	1.51385e-11	1.09071e-09
HLA.DPB1	900.762	-2.14037	0.360679	1.53615e-11	1.10341e-09
NEFM	1084.61	4.67764	0.805258	1.59245e-11	1.14039e-09
MAB21L3	8.2718	-3.73253	0.615044	1.60781e-11	1.14791e-09
ZNF501	34.2258	-3.36477	0.557147	1.7132e-11	1.21947e-09
DKK1	1056.83	-1.80382	0.290471	1.90368e-11	1.34565e-09
AL691515.1	7.52089	-9.33276	3.00473	1.90756e-11	1.34565e-09
MUC1	242.276	-1.16782	0.18433	1.97472e-11	1.38889e-09
ARSA	448.448	-1.33362	0.212413	2.08714e-11	1.45927e-09
SLITRK3	9.94944	-6.54142	1.27788	2.1517e-11	1.49117e-09
ABCA3	765.225	-2.12762	0.361343	2.22331e-11	1.5363e-09
AP000974.1	2.89098	-4.10978	0.766738	2.39529e-11	1.65031e-09
WNT3	88.1427	1.20478	0.191449	2.41126e-11	1.65648e-09
AK4	570.835	-3.32976	0.607642	2.46586e-11	1.68908e-09
HLA.DRB6	129.239	-1.47692	0.247113	2.6686e-11	1.81742e-09
DHRS2	343.321	-2.63655	0.425446	2.88406e-11	1.95851e-09
MN1	929.531	-2.98193	0.668139	3.21665e-11	2.17189e-09
CSRNP1	1036.3	1.19582	0.192912	3.3221e-11	2.23669e-09
LINC01546	30.1	1.3026	0.209464	3.66675e-11	2.46172e-09
NEK3	270.407	1.0726	0.171164	3.73515e-11	2.49347e-09
PSCA	233.526	-1.54575	0.254872	3.7329e-11	2.49347e-09
X44256.1	3.91128	-4.91079	0.943979	4.01712e-11	2.66665e-09
AP002851.1	25.3406	-1.9427	0.316942	4.04593e-11	2.67825e-09
CRYM	54.3054	-2.3106	0.380858	4.18243e-11	2.74553e-09
LINC00513	53.4029	-1.0262	0.164919	4.20286e-11	2.7513e-09
LPIN3	75.8708	-2.35733	0.43761	4.81502e-11	3.12606e-09
ETV4	567.054	1.28969	0.209597	4.87561e-11	3.15673e-09
LINC02511	84.6594	-1.06942	0.173107	5.35493e-11	3.42948e-09
CAMK1G	220.84	1.93607	0.318539	6.63394e-11	4.23711e-09
CCN5	1833.28	-2.69225	0.454449	6.7179e-11	4.25623e-09
KLF11	329.795	2.56474	0.424661	6.70368e-11	4.25623e-09
PROS1	830.063	-2.23319	0.369422	6.68939e-11	4.25623e-09
ABCB1	27.6017	-4.29086	0.723436	7.17702e-11	4.53496e-09
ADPRH	15.5964	-4.99957	0.877925	8.01539e-11	5.0244e-09
GPC2	6.7847	-3.34357	0.565031	8.9675e-11	5.57684e-09
IQCN	72.8165	-1.08881	0.178458	9.26715e-11	5.74806e-09
EPS8L1	5.25191	-2.95647	0.48532	1.01791e-10	6.29521e-09
AC100849.1	14.5881	-1.88667	0.314822	1.02025e-10	6.29521e-09
ITGAL	32.3494	3.30278	0.554866	1.05092e-10	6.46751e-09
LINC00882	744.14	-1.71074	0.28841	1.0813e-10	6.63722e-09
NRBP2	642.488	-1.26677	0.212574	1.21175e-10	7.39951e-09
DPP7	172.337	2.21148	0.410645	1.37242e-10	8.29487e-09
ABCA1	349.272	2.07586	0.349177	1.45553e-10	8.77479e-09
AC104794.2	45.5417	2.285	0.385217	1.49675e-10	9.00032e-09
KIAA1549L	708.553	2.85739	0.487073	1.55305e-10	9.26809e-09
VGF	346.676	1.63178	0.282269	1.55057e-10	9.26809e-09
NPTX1	3422.35	-4.8923	1.35115	1.63154e-10	9.68758e-09
LYSMD4	102.818	-1.73861	0.307	1.64137e-10	9.72151e-09
AC010457.1	114.746	-1.11407	0.186579	1.72901e-10	1.0215e-08
MTMR9LP	132.861	1.14497	0.19202	1.85988e-10	1.09335e-08
CPA5	70.2992	-1.93475	0.330907	1.89397e-10	1.10788e-08
RARB	208.963	2.45447	0.432495	2.12819e-10	1.23777e-08
VPS37D	21.2794	1.3249	0.223729	2.2429e-10	1.29594e-08
STEAP2	248.972	1.48067	0.256486	2.32109e-10	1.33136e-08
FAM149A	37.6179	-2.55448	0.549429	2.41645e-10	1.37604e-08
AGMO	195.812	-1.19229	0.204059	2.55436e-10	1.4476e-08
PICK1	224.747	-2.51136	0.435526	2.57627e-10	1.45467e-08
FNBP1P1	7.09184	-6.32939	1.26099	2.57916e-10	1.45467e-08
OAS2	99.4119	-2.35096	0.41494	2.66267e-10	1.49463e-08
ZNF888	9.95305	-3.84053	0.67887	2.75106e-10	1.53695e-08
PABPC1L	362.681	1.0361	0.174661	2.88049e-10	1.60546e-08
GALNT16	575.047	-2.31087	0.403544	3.2816e-10	1.81193e-08
MYO16	280.51	2.23074	0.394215	3.33076e-10	1.83479e-08
TLL1	188.791	-1.81753	0.314753	3.34418e-10	1.8379e-08
NMU	8.13566	-2.81022	0.497718	3.57737e-10	1.96149e-08
MFSD6	131.585	-3.36915	0.631153	3.75557e-10	2.04497e-08
BLK	130.545	-3.18069	0.584237	3.7953e-10	2.06185e-08
AL606500.1	114.706	-2.12669	0.374663	3.96818e-10	2.15083e-08
AC112721.2	31.5296	1.77344	0.305645	4.02175e-10	2.17487e-08
SRC	222.585	-2.07402	0.367545	4.0553e-10	2.18801e-08
CAND2	14.2997	5.38755	1.03156	4.08954e-10	2.19645e-08
SELENBP1	122.336	-3.44459	0.62388	4.20698e-10	2.2493e-08
PDE12	580.264	1.54972	0.26718	4.31811e-10	2.30351e-08
C11orf45	38.2687	-2.69898	0.475132	4.78738e-10	2.5481e-08
SNCAIP	29.2099	-2.95345	0.595765	5.07833e-10	2.69083e-08
AHNAK2	1399	-1.73291	0.309496	5.0751e-10	2.69083e-08
ZNF724	11.5452	-2.80553	0.552282	5.55894e-10	2.91284e-08
SLCO2B1	28.4513	-3.14033	0.587785	5.73065e-10	2.99617e-08
DRD1	177.308	2.24451	0.395632	6.57842e-10	3.40924e-08
NMUR2	5.46731	-5.40807	1.03886	6.86959e-10	3.53687e-08
PCBP3	14.3692	1.99071	0.352747	7.0858e-10	3.63236e-08
MYORG	58.1959	-1.39362	0.243743	7.1055e-10	3.63457e-08
AC100822.1	8.96436	-2.04852	0.362293	7.41234e-10	3.78334e-08
AC027097.2	14.8751	1.45948	0.25406	7.46507e-10	3.80204e-08
DCST2	5.0969	-3.14898	0.551599	7.50986e-10	3.81662e-08
TLX2	73.1621	-1.8081	0.320904	7.78519e-10	3.94806e-08
NBEA	38.7453	3.41988	0.679622	7.91462e-10	3.99654e-08
ZNF594	68.3408	-2.64359	0.543799	7.91419e-10	3.99654e-08
ADAM22	384.227	-1.36589	0.24077	8.85509e-10	4.44296e-08
ISG20	53.8198	-1.43713	0.257358	8.98531e-10	4.48924e-08
FAM50B	66.0957	-1.53959	0.271679	9.07123e-10	4.51308e-08
HAGLR	533.298	-1.16645	0.206205	9.09053e-10	4.51318e-08
SYNPO2	141.243	-1.00416	0.17546	9.62577e-10	4.75892e-08
AC097652.1	5.6684	3.59243	0.628592	1.0481e-09	5.12811e-08
ZNF132	49.4582	-1.22737	0.216703	1.05158e-09	5.13449e-08
FRG1BP	80.3727	1.40005	0.252033	1.23777e-09	5.98179e-08
GABRG1	6.7689	-5.1808	1.0986	1.2429e-09	5.99431e-08
HAPLN3	822.787	-1.59288	0.290785	1.27597e-09	6.10398e-08
BTBD19	121.986	1.42725	0.254189	1.35031e-09	6.38212e-08
ADAMTS14	99.1646	-2.00551	0.374181	1.37172e-09	6.45748e-08
LINC00957	8.87057	-2.69046	0.512665	1.53459e-09	7.15394e-08
LINC01152	17.0664	-8.41652	1.76762	1.5348e-09	7.15394e-08
GSTT2B	36.0878	-1.10721	0.19652	1.5545e-09	7.2246e-08
AC099552.1	7.75451	2.40787	0.433269	1.55608e-09	7.2246e-08
TLR3	216.226	-1.18956	0.220468	1.56186e-09	7.23721e-08
CCN3	335.074	-2.30745	0.466661	1.59482e-09	7.3755e-08
JUNB	2634.56	1.04913	0.186435	1.69474e-09	7.79187e-08
GRIA3	23.0114	-5.86466	1.07455	1.73878e-09	7.97883e-08
SVIP	193.294	-4.32678	1.21209	1.82165e-09	8.31067e-08
PRC1.AS1	6.11454	-2.17716	0.390032	1.83885e-09	8.37297e-08
SAMSN1	34.1376	-7.02002	1.592	1.9859e-09	8.95626e-08
MIR210HG	207.942	-2.71371	0.509813	1.99096e-09	8.96197e-08
FGF1	1192.26	-1.19261	0.214289	2.25032e-09	1.00529e-07
TMEM158	3765.65	1.25268	0.226631	2.28095e-09	1.01705e-07
AC007923.1	15.3715	-2.88115	0.532577	2.47042e-09	1.09328e-07
AC017053.1	3.35292	7.97229	2.70444	2.5415e-09	1.12263e-07
ZNF154	8.70348	-7.23667	1.62737	2.71528e-09	1.19715e-07
PTGIR	81.3504	-1.25239	0.228049	2.88521e-09	1.265e-07
CYB5R2	444.644	1.7449	0.336025	3.10591e-09	1.35422e-07
IGFBP2	40.8035	-6.53339	1.2445	3.13782e-09	1.36562e-07
NIM1K	25.3959	1.32927	0.243327	3.22362e-09	1.39659e-07
HLA.DQA2	112.605	-2.73303	0.664324	3.31309e-09	1.43135e-07
SDC2	4046.14	-1.02301	0.185751	3.37494e-09	1.45276e-07
ROCK1P1	14.2233	-1.99981	0.369601	3.63965e-09	1.56386e-07
BDKRB1	244.605	1.69646	0.317542	3.69542e-09	1.58494e-07
IL11	991.423	1.65696	0.312847	3.96882e-09	1.69298e-07
Z68871.1	15.0805	1.81395	0.340247	4.05e-09	1.7245e-07
GSTK1	1312.97	-1.73737	0.327748	4.08183e-09	1.73492e-07
PWWP3B	36.1105	-5.20196	1.0092	4.10015e-09	1.73958e-07
CNTN1	89.8937	-7.08922	1.3398	4.49128e-09	1.89194e-07
IDNK	37.3432	-1.53379	0.28576	4.51026e-09	1.89655e-07
SLITRK6	89.3928	3.88566	0.765996	5.04145e-09	2.10494e-07
SNN	234.188	-1.12562	0.215595	5.39844e-09	2.23818e-07
PCLO	176.421	2.39578	0.46	5.62347e-09	2.32739e-07
HLA.DOA	134.939	-2.2687	0.512754	5.63897e-09	2.32972e-07
ANO7L1	6.2525	-2.03528	0.379875	5.68695e-09	2.34544e-07
HLA.DQA1	17.7461	-2.64497	0.588516	5.91641e-09	2.42737e-07
CD5L	6.52596	-3.34515	0.647156	6.26902e-09	2.56758e-07
IDUA	167.152	-1.33385	0.25342	6.42202e-09	2.6257e-07
AL590428.1	2.03715	-5.17661	1.34744	6.44971e-09	2.63246e-07
EFCAB6	9.04938	2.4548	0.476984	6.52193e-09	2.65735e-07
AL645608.7	48.6749	1.69873	0.326731	6.65618e-09	2.70738e-07
COBL	9.23752	-1.43538	0.268307	6.77863e-09	2.74773e-07
AC005083.1	20.2017	3.44754	0.73955	7.07435e-09	2.85425e-07
RPH3A	9.65823	-3.90838	0.756175	7.18625e-09	2.88819e-07
PNLIPRP3	20.179	-4.6999	0.903831	7.2047e-09	2.89069e-07
AL445437.1	4.46979	-2.92744	0.548533	7.76343e-09	3.09385e-07
RTN4RL2	203.567	1.446	0.273099	7.87989e-09	3.13497e-07
PTGDR	13.1557	2.35194	0.448891	8.00089e-09	3.17776e-07
PSEN2	193.648	2.25499	0.475389	8.39589e-09	3.32348e-07
RNF150	604.24	-1.11073	0.209789	8.75072e-09	3.45237e-07
ETV7	10.6104	-1.81799	0.346304	9.05093e-09	3.55302e-07
MEOX2	2402.07	-1.08809	0.204156	9.16007e-09	3.58489e-07
PSTPIP2	16.173	-4.27298	0.866419	9.18769e-09	3.58882e-07
ZNF613	5.48332	-4.72907	0.982049	9.74957e-09	3.79575e-07
ZNF790	29.5553	-1.14989	0.218183	1.028e-08	3.9891e-07
IER3	7079.91	1.01558	0.194579	1.06598e-08	4.12973e-07
COL13A1	891.247	1.42843	0.277584	1.07581e-08	4.16099e-07
AC004771.1	3.60176	-3.07071	0.578164	1.084e-08	4.18581e-07
AC087564.1	31.7814	1.8426	0.370941	1.10798e-08	4.26445e-07
AC103591.3	4.98722	2.27632	0.440601	1.29e-08	4.88547e-07
VAT1L	6.49026	3.32481	0.689341	1.45587e-08	5.46113e-07
STBD1	24.4481	-1.02417	0.195856	1.46708e-08	5.49184e-07
PNPLA3	73.8404	-1.41232	0.276381	1.48994e-08	5.56245e-07
GHR	73.7517	-4.17682	1.50307	1.69986e-08	6.31621e-07
AC010327.1	82.6039	-1.6166	0.3209	1.91781e-08	7.08699e-07
ARHGEF37	61.5125	-1.20266	0.233986	1.93154e-08	7.12107e-07
TNFRSF25	34.2172	-2.22773	0.499646	2.0259e-08	7.45734e-07
PSG5	374.441	-2.00206	0.399965	2.07486e-08	7.62566e-07
EPHB3	197.545	-1.26512	0.248776	2.11519e-08	7.74979e-07
C3	389.014	-2.11523	0.418738	2.13614e-08	7.81443e-07
TEC	14.9599	-3.08724	0.644409	2.19119e-08	7.99107e-07
EPB41L4B	581.383	-1.26579	0.252246	2.32537e-08	8.41549e-07
FCGR2A	54.2094	-1.03878	0.203628	2.34628e-08	8.47817e-07
TMEM229B	80.7307	-1.96699	0.430247	2.38414e-08	8.60184e-07
STX11	59.6193	-1.11409	0.217499	2.50326e-08	8.97681e-07
PSG6	7.3522	-2.33099	0.473169	2.60272e-08	9.29116e-07
GGT4P	14.2782	-4.1356	0.914467	2.69176e-08	9.56568e-07
ZDHHC23	160.775	-1.16688	0.2367	2.75342e-08	9.72629e-07
SMAD7	1009.39	1.31905	0.259411	2.76352e-08	9.74738e-07
MGST2	19.1882	-2.56925	0.51478	2.85977e-08	1.00719e-06
SLC35E3	141.243	1.93991	0.396829	2.90544e-08	1.02023e-06
RDH8	11.9564	2.65813	0.550972	3.2585e-08	1.13242e-06
SLC2A5	50.3763	-2.44953	0.522748	3.40781e-08	1.17911e-06
RAVER2	400.355	-1.6935	0.37842	3.54674e-08	1.22181e-06
NCALD	95.8544	-1.56182	0.314931	3.70608e-08	1.273e-06
ICAM2	9.46371	-2.47799	0.516819	3.86053e-08	1.32029e-06
SPRY4	993.898	1.44373	0.290826	3.9061e-08	1.33202e-06
C11orf96	42.6282	1.77355	0.358655	3.94067e-08	1.33892e-06
PABPC4L	4.3056	-5.32037	1.27924	4.11961e-08	1.3888e-06
UNC5D	40.7819	-3.37506	0.689185	4.14371e-08	1.39097e-06
AL590644.1	39.5252	-1.05989	0.210153	4.13822e-08	1.39097e-06
DNER	226.208	1.47408	0.296867	4.21044e-08	1.40712e-06
SLCO2A1	6.8993	4.93042	1.11494	4.50974e-08	1.49893e-06
AC087500.1	18.5177	-2.04633	0.442974	4.58836e-08	1.52079e-06
ZNF582.AS1	17.852	-1.62185	0.331873	4.74519e-08	1.57056e-06
DSP	981.113	2.61218	0.55394	4.82553e-08	1.59492e-06
AC105230.1	11.8287	-2.68361	0.556533	4.88453e-08	1.60992e-06
GREM2	206.698	2.87811	0.690846	5.25248e-08	1.71921e-06
IGFL3	22.9355	3.64371	0.724806	5.40971e-08	1.76578e-06
PINCR	5.75413	-5.12945	1.12049	5.51862e-08	1.79884e-06
BMP3	20.4809	-1.33735	0.27223	5.52698e-08	1.79909e-06
VAMP5	24.6384	-5.05507	1.08352	5.8452e-08	1.89224e-06
BEX5	14.5281	-6.19719	1.6227	6.01793e-08	1.94019e-06
JOSD2	204.26	-1.07078	0.215734	6.03113e-08	1.94179e-06
AL451137.1	2.50297	3.77217	0.875257	6.17401e-08	1.98509e-06
AC092490.1	20.177	-2.85857	0.668634	6.70429e-08	2.14683e-06
AC108134.2	7.39815	-1.46579	0.302686	8.4023e-08	2.65814e-06
GATA2.AS1	42.39	2.2815	0.536375	8.49251e-08	2.68309e-06
HAS3	224.547	-1.74497	0.399198	8.51348e-08	2.68612e-06
ZFP90	516.501	1.03518	0.212498	8.87586e-08	2.78929e-06
AC013799.1	8.24441	2.95986	0.695622	8.91862e-08	2.799e-06
AL357172.1	3.24559	3.54727	0.790696	9.03884e-08	2.82966e-06
SYNGR1	119.881	-2.44874	0.578164	9.12599e-08	2.85272e-06
EPS8L2	89.84	-1.3779	0.287821	9.2554e-08	2.88935e-06
CHRNA1	4.01729	-3.71443	0.786718	9.39705e-08	2.9297e-06
C7orf71	21.8568	4.56931	1.23726	9.43935e-08	2.93901e-06
ACSL5	280.996	-1.83546	0.416785	9.51521e-08	2.95873e-06
LRRC4C	16.1181	-4.12743	0.902783	9.61045e-08	2.98442e-06
HCRTR2	7.01493	-2.0215	0.43257	9.86202e-08	3.05852e-06
MEIS3	532.61	-1.38661	0.295202	1.00063e-07	3.09278e-06
AP001180.4	4.45224	-3.35883	0.698404	1.00336e-07	3.09548e-06
SLC4A11	6.3705	-2.54079	0.535462	1.01947e-07	3.13293e-06
ABHD2	3881.9	-1.02061	0.210285	1.04469e-07	3.1938e-06
PRDM1	302.597	1.01598	0.21758	1.07558e-07	3.2713e-06
AC009498.1	26.0807	-1.80269	0.380101	1.07995e-07	3.27816e-06
NKX2.2	7.31898	-6.25602	1.45463	1.10466e-07	3.34683e-06
PARD6A	44.3047	-1.14136	0.235992	1.11839e-07	3.3841e-06
HIST4H4	9.68137	-1.52912	0.319347	1.12721e-07	3.40642e-06
PARD3B	462.604	-1.1604	0.250468	1.13433e-07	3.42355e-06
ERBB3	198.524	-1.25452	0.262657	1.20335e-07	3.618e-06
CSTA	45.8139	2.68929	0.572908	1.22615e-07	3.68188e-06
DGAT2	13.935	-3.91537	0.859437	1.28684e-07	3.85433e-06
ANKRD30A	27.4947	-5.4116	1.22995	1.33606e-07	3.98659e-06
PLTP	46.7201	-1.08781	0.228881	1.33892e-07	3.99009e-06
RASSF2	10.7605	-3.09892	0.6744	1.46795e-07	4.34175e-06
INKA1	72.6063	-1.07449	0.226314	1.51806e-07	4.47876e-06
PARD6B	10.2102	1.53882	0.324967	1.52219e-07	4.48532e-06
ITM2A	7.15145	-6.97023	1.72598	1.52554e-07	4.4896e-06
AC239799.2	3.82697	2.24871	0.473684	1.54867e-07	4.552e-06
AL035446.1	23.8409	-1.96995	0.423032	1.57377e-07	4.61431e-06
PDE4B	316.71	1.01857	0.213675	1.59929e-07	4.67754e-06
AL022322.1	3.86302	-2.75994	0.596684	1.64907e-07	4.79879e-06
BANK1	7.29526	2.65373	0.587993	1.79422e-07	5.17716e-06
NAAA	23.2222	-1.04636	0.221061	1.79945e-07	5.18594e-06
RF00003	6.60053	2.93296	0.629628	1.81243e-07	5.21062e-06
GPRC5B	7.54628	-4.74169	1.32241	1.903e-07	5.44452e-06
MUC15	81.632	3.12245	0.825155	1.9181e-07	5.47012e-06
COL19A1	35.9836	1.61284	0.358729	1.92187e-07	5.47202e-06
PLAC9P1	34.0933	-4.5293	1.06482	1.98166e-07	5.62192e-06
KCNF1	8.32122	4.38367	1.01364	2.00126e-07	5.67072e-06
HEPH	60.5821	-4.53393	1.68499	2.06707e-07	5.85018e-06
HIF1A.AS2	66.4757	-1.63616	0.357146	2.08421e-07	5.89164e-06
CFH	795.974	-1.5446	0.337792	2.13605e-07	6.01659e-06
HRK	21.0701	-2.0687	0.453535	2.32157e-07	6.5004e-06
AC011313.1	21.3368	-2.08792	0.456543	2.4205e-07	6.74542e-06
NTSR1	2.39047	3.11675	0.721913	2.45758e-07	6.82421e-06
MMP17	45.3226	-1.61448	0.352689	2.45604e-07	6.82421e-06
AL450332.1	5.57152	5.11347	1.388	2.5681e-07	7.09816e-06
FOSB	2556.04	2.14702	0.478366	2.77255e-07	7.61871e-06
RAB37	6.96508	-2.36532	0.52695	2.8262e-07	7.74811e-06
ACVR1C	58.008	-1.09079	0.238124	2.84326e-07	7.77163e-06
AGAP2	201.413	-1.61338	0.390517	2.92686e-07	7.95945e-06
ZNF493	22.5853	-1.39356	0.304105	2.98767e-07	8.08759e-06
RTL1	173.976	4.99507	1.25184	3.00588e-07	8.12758e-06
AC068831.1	1.20891	-6.25983	2.51318	3.04375e-07	8.22056e-06
LIN7A	216.992	-2.23926	0.50316	3.1026e-07	8.36993e-06
ADGRG4	5.24791	-2.77679	0.614376	3.13076e-07	8.43629e-06
SLC2A8	71.6833	1.5577	0.344849	3.1519e-07	8.48355e-06
PCDHGB4	605.445	-1.10059	0.241492	3.15987e-07	8.49535e-06
PLEKHG5	161.232	-1.46982	0.349049	3.19554e-07	8.58148e-06
MB	11.7756	-2.25059	0.538199	3.27327e-07	8.76036e-06
NID1	3005.03	-1.17852	0.267211	3.34592e-07	8.93455e-06
C1orf94	28.9519	3.86074	0.867808	3.34438e-07	8.93455e-06
ACP7	5.48776	-4.77811	1.21334	3.43596e-07	9.15431e-06
CNTNAP2	11.626	3.09096	0.692201	3.48349e-07	9.26006e-06
SLC4A4	588.087	1.17932	0.257687	3.59117e-07	9.52487e-06
TOX	230.053	-1.67157	0.398715	3.67904e-07	9.72517e-06
LINC02237	3.51578	-3.44587	0.788629	3.75505e-07	9.89289e-06
HLA.DQB1	16.6255	-2.12434	0.506548	3.99788e-07	1.04627e-05
ABCG2	20.4394	-2.85364	0.662215	4.06773e-07	1.06337e-05
IRF7	79.1014	-1.61215	0.360715	4.09563e-07	1.06943e-05
AL592158.1	8.66241	-2.38313	0.534562	4.09997e-07	1.06943e-05
DENND3	730.318	-1.07154	0.240992	4.14075e-07	1.07532e-05
NCK2	232.57	3.06722	1.02653	4.17467e-07	1.08294e-05
ILDR2	146.47	-3.69644	0.855685	4.42962e-07	1.1453e-05
ZNF682	21.3465	-2.24325	0.642148	4.49212e-07	1.1564e-05
IFNLR1	3.18732	5.80677	1.43606	4.55175e-07	1.16921e-05
PSG3	3.43316	-2.77827	0.637001	4.5967e-07	1.17437e-05
NAT8L	4.97575	-3.9145	0.904697	4.79756e-07	1.22242e-05
AC008687.4	27.3648	1.55404	0.362554	5.03532e-07	1.27677e-05
ITGA2	1261.81	1.73225	0.390124	5.06411e-07	1.28269e-05
C2orf68	469.882	1.15429	0.256166	5.12828e-07	1.29755e-05
SPANXN1	11.0962	4.31898	1.0015	5.46453e-07	1.37234e-05
KRBA1	64.6289	3.37213	0.851333	5.56681e-07	1.39212e-05
GFRA1	8.00709	-3.07724	0.729311	5.74391e-07	1.42884e-05
HLA.DQB2	13.0367	-1.89475	0.445525	5.8331e-07	1.44798e-05
ERFE	73.7384	-3.3161	0.809774	6.07675e-07	1.49902e-05
CXCL2	145.408	1.61849	0.388739	6.16758e-07	1.51984e-05
LINC02360	3.93494	-4.20022	0.995079	6.35881e-07	1.56509e-05
P2RX7	172.825	-1.37483	0.331092	6.40274e-07	1.5696e-05
TUB	126.062	1.23104	0.281835	6.39791e-07	1.5696e-05
MYOM2	8.01453	-2.71947	0.642088	6.51588e-07	1.59238e-05
PITPNC1	691.416	1.08623	0.246625	6.65003e-07	1.62014e-05
MX2	21.1935	-2.93602	0.701549	6.68826e-07	1.62778e-05
PERP	242.384	-2.80334	1.13195	7.42442e-07	1.79953e-05
KCNS3	70.8494	3.49524	0.848933	7.62126e-07	1.84345e-05
AL590004.3	179.771	-1.13246	0.256475	7.78429e-07	1.88096e-05
RUNDC3B	14.4264	-3.40423	0.973684	7.88232e-07	1.89689e-05
KCNT2	14.3981	2.28239	0.575522	7.92185e-07	1.90447e-05
AC083843.3	57.113	-1.10049	0.248457	8.04571e-07	1.93032e-05
ARHGEF39	4.34763	-4.36876	1.05794	8.44318e-07	2.01545e-05
TMEM145	10.1736	-1.81379	0.422144	8.50501e-07	2.02407e-05
NPR3	1708.59	-1.16353	0.26741	8.89611e-07	2.10654e-05
MFAP4	9.64939	2.69206	0.647508	8.99235e-07	2.1272e-05
SLC9A3R1	1304.96	-1.01022	0.230522	9.11594e-07	2.15213e-05
TM4SF19.AS1	11.8114	-1.13694	0.260887	9.51132e-07	2.24099e-05
GABRA2	1.8365	-6.98177	2.65973	9.54225e-07	2.24158e-05
KREMEN2	16.3062	1.29278	0.296379	9.64863e-07	2.26207e-05
AC006058.1	1079.85	-1.05503	0.244208	9.83875e-07	2.29979e-05
DYNAP	7.04383	-2.13749	0.497908	1.02763e-06	2.38554e-05
KLHL26	18.62	-3.76653	1.0138	1.04413e-06	2.4191e-05
LINC00654	7.06037	-2.95795	0.704978	1.07328e-06	2.4745e-05
MATN2	2932.93	-1.3074	0.30661	1.09854e-06	2.52783e-05
AC087633.1	6.45064	-2.27404	0.552469	1.157e-06	2.65458e-05
PALM3	4.12046	-3.46973	0.953374	1.1586e-06	2.65568e-05
LINC02154	101.136	-1.46596	0.349029	1.25229e-06	2.85382e-05
CHI3L2	44.6732	1.22116	0.28603	1.29953e-06	2.95294e-05
PIP5KL1	109.854	-1.02753	0.238769	1.30982e-06	2.97345e-05
SEMA3A	683.433	1.46704	0.351446	1.34601e-06	3.04099e-05
PHACTR3	2.74591	-4.81862	1.26433	1.34546e-06	3.04099e-05
AIM2	136.923	1.86553	0.464693	1.34368e-06	3.04099e-05
LRRC2	113.841	1.44265	0.342386	1.36724e-06	3.08601e-05
C1QL4	11.3448	1.68584	0.415327	1.39007e-06	3.13456e-05
GABRE	888.991	1.51735	0.35704	1.39604e-06	3.145e-05
AC104063.1	24.1678	-1.09133	0.254258	1.42402e-06	3.20195e-05
CCDC68	5.06966	2.64654	0.678227	1.45719e-06	3.26101e-05
AC093240.1	22.967	-1.3723	0.323788	1.47667e-06	3.29857e-05
SSX1	239.266	-2.49152	0.607516	1.49711e-06	3.33772e-05
STAR	7.45389	2.4161	0.588959	1.56355e-06	3.46296e-05
AJ011931.2	11.1268	3.02423	0.736136	1.58424e-06	3.50433e-05
KCNK3	22.9467	1.43309	0.344337	1.59052e-06	3.51281e-05
ZNF366	1.734	3.3235	0.861521	1.61541e-06	3.56153e-05
DUXAP9	52.038	1.00719	0.23636	1.67543e-06	3.68656e-05
RTN4RL1	78.5699	-2.35726	0.584195	1.6775e-06	3.6877e-05
AC027097.1	13.4557	1.05237	0.245927	1.7044e-06	3.73987e-05
RUNX3	3.70481	2.68217	0.675927	1.7247e-06	3.77041e-05
FAM27C	6.75741	1.35927	0.320738	1.72342e-06	3.77041e-05
AL392083.1	2.4949	5.41765	1.41492	1.72246e-06	3.77041e-05
ADGRF4	292.512	1.64573	0.409468	1.75404e-06	3.82041e-05
SLAMF8	10.7752	2.15864	0.5533	1.78682e-06	3.87232e-05
AC007381.1	5.01616	2.54007	0.646848	1.80588e-06	3.90453e-05
SLC16A14	173.488	1.35558	0.323518	1.81464e-06	3.91695e-05
AC008957.1	25.8177	1.56184	0.382791	1.82042e-06	3.92257e-05
SNORD99	11.0293	-1.10217	0.260381	1.84169e-06	3.95662e-05
SLC37A2	473.656	1.50773	0.43622	1.89012e-06	4.04594e-05
ADAMTS7	487.424	-1.57583	0.38152	1.89322e-06	4.04829e-05
AC087741.1	44.3416	-2.0147	0.493276	1.90015e-06	4.05641e-05
PAGE1	20.9634	-3.60693	0.931246	2.01844e-06	4.28184e-05
TMPRSS15	389.902	-3.53647	1.25606	2.07313e-06	4.37822e-05
SYCE2	70.3829	1.16531	0.286406	2.06977e-06	4.37822e-05
AL133325.3	3.58231	-6.02436	1.64904	2.15174e-06	4.52804e-05
ARHGAP20	81.7371	-3.87497	1.01277	2.15378e-06	4.52831e-05
MANEAL	325.213	1.77566	0.434594	2.19624e-06	4.60937e-05
PGAM1P4	9.10258	1.36336	0.326865	2.29672e-06	4.79894e-05
NEAT1	10819.5	-1.06318	0.266624	2.3521e-06	4.90166e-05
ZNF485	39.5043	1.49352	0.363789	2.36454e-06	4.91891e-05
HES1	718.35	2.28045	0.638979	2.40115e-06	4.97754e-05
CASP10	36.7946	1.43467	0.355551	2.40988e-06	4.99126e-05
AC006145.1	20.2899	-2.31339	0.626985	2.43658e-06	5.04214e-05
LINC00298	31.2904	1.42779	0.347794	2.45153e-06	5.06865e-05
LPXN	992.097	1.05776	0.254129	2.50407e-06	5.17274e-05
AC108693.1	2.64183	2.6565	0.688629	2.52245e-06	5.20617e-05
PTCSC3	155.511	-1.19882	0.292314	2.56917e-06	5.28616e-05
AC073111.4	9.4849	-1.58123	0.392309	2.59129e-06	5.32499e-05
AC009435.1	4.97491	-2.50808	0.669851	2.59783e-06	5.32915e-05
AL121718.1	10.4891	-1.27124	0.30903	2.67074e-06	5.4645e-05
ESM1	107.084	2.97641	0.746126	2.711e-06	5.54208e-05
LINC00683	4.94492	2.84997	0.730889	2.7638e-06	5.64026e-05
MIR4300HG	5.17102	-3.84105	1.03932	2.79074e-06	5.67563e-05
HIST1H1D	1.51591	2.9343	0.821439	2.82935e-06	5.74919e-05
NXPE2	12.9391	2.81737	0.727985	2.88436e-06	5.85092e-05
CD81	2241.32	-1.46334	0.360981	2.9473e-06	5.96834e-05
AK4P3	3.72455	-2.84884	0.726642	2.95334e-06	5.97546e-05
IPO5P1	10.2289	-2.51718	0.773585	2.97882e-06	6.0167e-05
LINC01303	32.0402	-1.08629	0.263253	3.04128e-06	6.13676e-05
AL441883.1	10.8334	1.38195	0.338253	3.04345e-06	6.13676e-05
C3orf80	5.60334	-2.9474	0.770342	3.06634e-06	6.17764e-05
TAS1R1	5.5048	-2.56603	0.664509	3.07735e-06	6.19455e-05
CD34	11.6988	-1.29042	0.317087	3.08863e-06	6.21195e-05
CLIP3	35.5814	-1.12167	0.275671	3.13165e-06	6.27711e-05
ADGRV1	18.6177	2.2164	0.659211	3.14268e-06	6.29389e-05
AC007106.1	12.3845	-2.59599	0.664663	3.15209e-06	6.30738e-05
HOTAIR	40.6051	1.16248	0.284228	3.1791e-06	6.35605e-05
GAP43	37.5495	-3.01046	0.882817	3.25772e-06	6.49674e-05
AC090152.1	47.9352	-1.52713	0.432436	3.27391e-06	6.51254e-05
ABHD3	84.7577	-2.9448	0.751402	3.31615e-06	6.58548e-05
AC090192.2	100.677	-1.39954	0.36218	3.32528e-06	6.59808e-05
RAC2	224.763	2.07752	0.618319	3.5664e-06	7.0293e-05
TEK	225.544	1.01834	0.249996	3.6948e-06	7.25816e-05
MAGEB6	8.22643	-4.12336	1.1171	3.75015e-06	7.35465e-05
AL512844.2	4.47352	-3.07679	0.788013	3.77111e-06	7.38963e-05
FAM71F1	4.45236	-2.19471	0.555176	3.77551e-06	7.39211e-05
NIPAL1	24.4525	-2.03281	0.534817	3.83997e-06	7.49967e-05
OLFM2	59.2384	3.96336	1.79608	3.87374e-06	7.55939e-05
PCSK9	8.30724	3.14837	0.833139	3.91961e-06	7.63001e-05
LINC02587	21.9166	-1.03562	0.254954	3.97458e-06	7.73064e-05
AC073365.1	9.93793	3.26477	0.852172	4.21669e-06	8.14124e-05
GCSAML	17.5487	2.37313	0.671915	4.35098e-06	8.3791e-05
SDHAF3	108.628	2.60481	1.0416	4.35407e-06	8.3791e-05
LIN28B	56.6853	1.69256	0.442464	4.46225e-06	8.56635e-05
LINC00173	80.2015	-1.17543	0.303445	4.85523e-06	9.26808e-05
TYRP1	6.65912	-2.27763	0.619144	4.97664e-06	9.44643e-05
AL162595.1	3.85367	-4.84997	1.30684	5.02654e-06	9.5182e-05
DLGAP1	5.00297	2.68115	0.695036	5.07234e-06	9.5819e-05
AC004846.1	10.4278	2.82916	0.94821	5.19697e-06	9.77047e-05
MFSD2A	372.638	1.0381	0.258976	5.2098e-06	9.77903e-05
LINC01111	71.7071	-1.05324	0.266071	5.29072e-06	9.90732e-05
CDH18	88.7571	-1.77884	0.459497	5.34509e-06	9.98538e-05
SLC29A3	58.2573	1.37061	0.350339	5.53444e-06	0.000103065
GJA3	26.4821	-3.58541	0.957585	5.63867e-06	0.000104841
AC093001.1	3.99371	-2.11094	0.549798	5.73057e-06	0.000106466
AL590999.1	15.0971	-1.17673	0.300531	5.7607e-06	0.000106942
HNMT	150.866	2.23961	0.682151	5.85166e-06	0.000108219
NMRAL2P	37.0484	-2.32346	0.613742	5.91303e-06	0.000109169
RTP4	7.19968	-1.78618	0.47144	6.07391e-06	0.00011179
CXCL3	384.433	1.4081	0.374287	6.11087e-06	0.000112383
SCN2B	85.7081	-1.87031	0.593861	6.18513e-06	0.000113572
DTX3	14.0914	-5.60295	1.42465	6.19421e-06	0.00011365
AL109933.5	3.44461	4.01423	1.13429	6.28356e-06	0.000115022
RPL32P1	2.66729	-2.25498	0.57372	6.32337e-06	0.000115571
AC002480.1	6.21063	1.71741	0.452408	6.51396e-06	0.000118779
GDPD5	78.5965	-1.73294	0.496673	6.69146e-06	0.000121454
DACH2	15.8743	3.2238	0.872442	6.86788e-06	0.000124465
AL590550.1	42.4914	-1.575	0.410935	6.92369e-06	0.000125284
PADI1	16.747	-1.29533	0.333903	7.05559e-06	0.000127184
BICDL1	7.6061	-2.7794	0.728796	7.10149e-06	0.000127816
RASSF7	139.806	-1.20331	0.315841	7.17348e-06	0.000129014
TECTB	15.6557	4.20548	1.06152	7.26291e-06	0.000130522
AL355578.1	2.40746	2.24697	0.579047	7.49281e-06	0.000134144
ABCA17P	4.1001	-2.88071	0.777554	7.51269e-06	0.000134296
CHRNA9	71.7301	1.96377	0.521238	7.52589e-06	0.000134431
AC005280.1	4.46441	2.47233	0.662392	7.69905e-06	0.000137006
AC012358.3	1.73549	-3.22624	0.915057	7.70535e-06	0.000137015
AL589787.1	14.2323	-1.16372	0.300194	7.84995e-06	0.000139063
AC002429.2	6.66907	-1.92063	0.53358	8.06832e-06	0.000142291
PAPPA2	1036.21	1.06901	0.279324	8.32274e-06	0.00014645
CXADR	22.4449	-5.96086	1.54781	8.34462e-06	0.000146618
C9orf170	3.363	-2.88091	0.792939	8.34465e-06	0.000146618
SYTL4	174.422	-2.21694	0.919002	8.392e-06	0.00014734
AF106564.1	46.5024	2.18087	0.593119	8.70776e-06	0.000152431
LINC00452	6.25809	-1.45854	0.38151	8.79728e-06	0.00015377
AL445471.1	11.1312	2.4345	0.728555	8.9777e-06	0.000156692
IGFBP5	1608.55	2.07123	0.572676	8.98879e-06	0.00015677
CIB2	50.913	1.98935	0.589309	9.04334e-06	0.000157489
PPFIA4	25.5971	-1.28204	0.33684	9.38186e-06	0.000162308
NDP	164.108	1.76158	0.481422	9.47577e-06	0.000163693
SLCO1B3	4.69119	3.12511	0.857714	9.50596e-06	0.000164064
ANO3	18.1855	1.37616	0.373719	9.63855e-06	0.000165898
AL137026.1	34.5217	-1.10543	0.289099	9.67931e-06	0.000166236
PLA2R1	17.3516	3.6896	1.0154	9.82626e-06	0.000168271
AL358335.2	1.45785	-3.75657	1.15144	9.98121e-06	0.000170307
MIR4500HG	88.64	1.49554	0.499359	1.01508e-05	0.000172951
CEACAMP10	8.62515	-1.76463	0.472631	1.01871e-05	0.000173445
VWA5B1	3.24172	2.4599	0.692999	1.03252e-05	0.00017567
KCP	12.0162	-2.35251	0.636985	1.05326e-05	0.000178813
KIF21B	1.7224	3.56665	1.03867	1.05644e-05	0.000179223
AIFM2	230.372	1.16804	0.313364	1.05863e-05	0.000179466
LINC01425	51.6788	-2.55207	1.24993	1.05968e-05	0.000179514
NELL2	29.211	-2.75116	1.01546	1.08403e-05	0.000183129
GVINP1	55.5986	-2.05487	0.560816	1.08411e-05	0.000183129
PPCS	152.571	1.55021	0.421607	1.0887e-05	0.000183773
AC025569.1	331.427	-1.13643	0.300591	1.09196e-05	0.000184191
LINC00299	82.4742	1.18643	0.313571	1.09575e-05	0.000184699
RF00004.14	9.48676	1.64782	0.442375	1.10167e-05	0.000185565
DNAH3	8.67721	-1.59156	0.434836	1.10916e-05	0.000186559
TRANK1	179.912	-1.018	0.266913	1.11453e-05	0.000187295
RPL12P25	0.928279	-5.70371	2.46389	1.11604e-05	0.000187318
SPIN3	65.5244	3.63967	2.00561	1.11789e-05	0.000187494
DLX2	40.9178	1.32487	0.362484	1.12527e-05	0.000188547
AC011476.3	19.4407	-1.40747	0.377968	1.129e-05	0.000188547
AC008663.1	17.9929	-1.20822	0.328238	1.13119e-05	0.000188654
VWDE	5.93222	2.73101	0.782016	1.15134e-05	0.000191474
CYP4X1	20.5037	-2.25237	0.648863	1.16937e-05	0.000194336
SLC25A27	81.5542	-1.35562	0.407773	1.18747e-05	0.000197067
MIR34AHG	105.843	2.82456	0.810418	1.20612e-05	0.000200022
AC119424.1	9.53267	-2.40624	0.674527	1.21941e-05	0.000201529
TMEM255B	159.364	-1.20116	0.329882	1.22371e-05	0.000202088
X44443	41.0466	-1.90009	0.589017	1.23546e-05	0.0002036
CNGB3	27.9268	-1.91036	0.667918	1.25349e-05	0.000206141
DYDC2	57.1796	-1.69921	0.484663	1.26675e-05	0.000208175
CDIP1	92.8239	4.17828	1.17869	1.27069e-05	0.000208535
PDE5A	700.688	-1.21412	0.377063	1.29141e-05	0.000211641
NXF3	85.0419	-1.73014	0.475007	1.31356e-05	0.000215122
SHC4	62.979	1.25247	0.364315	1.36375e-05	0.000222111
TMEM132A	655.029	1.07289	0.284315	1.37688e-05	0.000223852
AC091614.1	15.0861	-1.28845	0.347869	1.37729e-05	0.000223852
FHOD3	561.017	1.7474	0.546501	1.38804e-05	0.000225444
AC036108.3	2.28964	-2.46839	0.655785	1.40751e-05	0.000227823
Z94160.1	5.38241	1.78977	0.48754	1.4189e-05	0.000229353
SLC16A6	10.7042	3.08089	0.887696	1.42103e-05	0.00022954
AC129807.1	1.01096	-3.99206	1.34914	1.44784e-05	0.000232758
KIF26B	290.046	-1.8603	0.574298	1.55276e-05	0.00024727
LTF	38.8375	-1.23769	0.363766	1.56656e-05	0.000249132
DSPP	3.38245	3.10328	0.95695	1.57554e-05	0.000250223
EPB41L4A	19.6088	-1.13244	0.305817	1.5861e-05	0.000251237
AC079054.1	3.76545	-2.13404	0.604036	1.61503e-05	0.000254782
SPATA4	3.75228	1.82716	0.503409	1.61884e-05	0.000255138
SYT14	198.592	-1.37915	0.382303	1.66493e-05	0.000261954
ATF7IP2	46.8862	-1.40708	0.388596	1.70885e-05	0.000267441
ANKRD20A18P	1.53879	2.65584	0.797582	1.71899e-05	0.000268849
RN7SL751P	1.98202	2.27508	0.635827	1.7517e-05	0.000273062
IL33	203.301	4.51025	1.39257	1.81316e-05	0.000281343
LY6K	322.268	-1.76807	0.524103	1.82714e-05	0.000283167
ZNF804B	2.33924	-7.30737	2.80828	1.82731e-05	0.000283167
WDR90	304.121	1.12835	0.306231	1.83206e-05	0.000283717
KRT79	61.2035	1.84534	0.540849	1.87796e-05	0.000289687
PLPP6	49.6403	-1.28601	0.355834	1.89193e-05	0.000291462
AL133467.4	9.03658	-2.7425	0.814842	1.9531e-05	0.000299517
GAS2L3	218.941	-3.19631	1.39273	1.99546e-05	0.000304835
RNU5A.1	2.27463	2.56046	0.782799	2.04209e-05	0.000310945
GPR160	14.8944	-1.878	0.580963	2.05576e-05	0.000312624
AKR1C1	2862.86	1.16776	0.33626	2.06886e-05	0.000314211
LINC01133	36.1984	-1.67855	0.518181	2.08433e-05	0.000316154
ENPP4	19.3381	-2.44684	0.73027	2.1202e-05	0.000321389
AL133467.2	15.9966	-2.43624	0.758036	2.15052e-05	0.00032536
LHB	16.6256	1.58041	0.48333	2.16201e-05	0.000326471
RAB26	5.08328	2.10651	0.600937	2.19805e-05	0.000331066
FOXF1	128.423	1.9457	0.557241	2.19956e-05	0.000331083
LRRC17	576.229	-1.35611	0.383267	2.23482e-05	0.000336176
PIEZO2	127.451	-1.54409	0.46732	2.25455e-05	0.000338713
ZNF43	82.9639	-1.54572	0.439156	2.2643e-05	0.000339962
PRICKLE1	72.3989	2.1788	0.869352	2.26585e-05	0.000339979
AC093627.1	9.11963	1.24762	0.34943	2.31148e-05	0.000345509
KCTD4	2.39969	-2.02754	0.566067	2.37249e-05	0.000353733
PLEKHG3	325.335	1.20643	0.336984	2.38898e-05	0.000355519
FAT2	25.4461	-1.23258	0.346166	2.39233e-05	0.000355793
Z97055.2	3.12858	1.91784	0.541684	2.4401e-05	0.000362442
IFITM10	37.1429	1.04341	0.298828	2.49747e-05	0.0003698
HS3ST5	9.08427	-2.36635	0.776196	2.50144e-05	0.000370156
CXCL8	2139	2.10931	0.614079	2.50711e-05	0.000370532
LINC01828	12.81	-1.39209	0.419148	2.51441e-05	0.000371378
SERPINB7	587.355	1.36052	0.416573	2.53352e-05	0.000373966
AC110611.1	4.12817	-1.40561	0.39413	2.58095e-05	0.000380018
CLEC11A	97.7631	2.45437	0.728354	2.60917e-05	0.000383457
C11orf21	43.9847	-3.29038	1.01695	2.66944e-05	0.000391341
AC110015.1	1.8966	-2.40534	0.723631	2.70127e-05	0.000395761
BAIAP2L2	6.30289	-1.30602	0.373354	2.73562e-05	0.000400051
GPR183	22.1758	1.55396	0.474431	2.76432e-05	0.000403499
MEDAG	644.181	1.15193	0.330406	2.783e-05	0.000405724
ZNF429	48.4642	-1.44317	0.414964	2.80266e-05	0.000407835
CNTN5	22.8022	-2.0913	0.686824	2.97565e-05	0.000429569
SOX9.AS1	5.47149	1.42953	0.410577	2.9822e-05	0.000430252
AC087883.2	31.1581	-1.38378	0.408551	3.13286e-05	0.000448973
KRT3	10.3596	5.89635	1.62902	3.18337e-05	0.000454833
PNOC	10.9891	2.72666	0.87217	3.21221e-05	0.000457484
BMP2	98.3882	1.31916	0.388693	3.23423e-05	0.000459599
AGPAT2	81.717	-1.45986	0.476107	3.28568e-05	0.00046579
PSG8	2.44843	-2.87578	0.861327	3.29189e-05	0.000466391
NDRG4	149.226	-1.14367	0.352468	3.34887e-05	0.000473896
AP005264.7	4.93429	-1.34134	0.384715	3.35342e-05	0.00047424
AP001122.1	1.21992	-2.62635	0.849803	3.41976e-05	0.00048277
AC112484.5	16.857	-1.08141	0.308218	3.41897e-05	0.00048277
DMC1	4.94077	-1.71308	0.521877	3.58255e-05	0.000503646
SPTSSB	6.18478	-2.20933	0.685224	3.69858e-05	0.000517494
PHF24	1.70792	-3.02561	0.929747	3.71868e-05	0.000519692
ARSG	9.11775	2.09741	0.634675	3.84231e-05	0.000534243
ANKRD29	157.008	-1.37846	0.438083	3.85212e-05	0.000534924
ADGRF5	114.207	2.39448	0.744983	3.92789e-05	0.000544741
OTX2	1.89119	4.19853	1.16989	3.94162e-05	0.000546004
RNU1.85P	1.79671	3.09583	1.0021	3.96406e-05	0.000548791
AC105046.1	3.43454	2.85039	0.889919	4.02543e-05	0.000555985
AC009495.3	1.98484	2.64583	0.858522	4.0509e-05	0.000558849
KCNG1	106.898	1.2245	0.359018	4.08491e-05	0.000563016
CEACAM22P	4.7759	-2.11264	0.649897	4.11933e-05	0.000566966
ABLIM2	12.314	-1.6503	0.492752	4.21616e-05	0.000578272
LINC00327	15.7113	-1.96653	0.60463	4.35922e-05	0.000595474
AL031283.2	5.78565	-2.15461	0.741961	4.42008e-05	0.000602742
TSPAN2	6.04812	-1.62673	0.488829	4.42918e-05	0.000603636
ZPLD1	8.32289	6.22504	0.51019	4.48344e-05	0.000609914
IGFN1	496.12	2.51023	1.15709	4.5589e-05	0.000618106
PSG9	7.78798	-1.45963	0.443464	4.60281e-05	0.000622987
AC005256.1	11.4402	1.49689	0.450049	4.6482e-05	0.000628411
PLAAT4	52.0565	-1.0902	0.331266	4.69988e-05	0.000634309
BCAM	207.958	-1.25059	0.382674	4.76185e-05	0.000641208
STAG3	4.12045	-1.78431	0.535179	4.78034e-05	0.000643332
GDF6	309.373	-1.6862	0.833666	4.81167e-05	0.000647179
LINC00993	6.88686	-3.88747	1.17331	4.85113e-05	0.000651745
IL1RAPL2	1.5659	-3.71702	1.26768	4.96165e-05	0.000665458
KIAA1324	33.4892	-1.27554	0.383763	4.98037e-05	0.000667366
AC093799.1	5.77518	-1.16998	0.344541	5.05304e-05	0.000675416
AL445647.1	50.0719	1.46886	0.588731	5.19556e-05	0.000692507
SH3BGR	4.88156	-1.18913	0.349636	5.34348e-05	0.00071102
AC113346.1	116.044	-1.00635	0.295134	5.4157e-05	0.000720223
AC093627.6	4.93914	1.5706	0.481514	5.45967e-05	0.000725663
SNCG	15.546	-1.22172	0.365268	5.56009e-05	0.00073818
AC139795.1	2.93456	-4.24694	1.47381	5.81816e-05	0.000769848
TFEC	10.3709	-1.76169	0.552603	5.83803e-05	0.000771182
LINC01470	4.18496	-1.81362	0.57546	5.87132e-05	0.000775145
CACNB2	24.3357	-1.32932	0.404536	5.87781e-05	0.000775569
KDR	3.71081	-3.4231	1.02418	5.89932e-05	0.000777538
BVES.AS1	19.9158	-1.22846	0.377869	5.94955e-05	0.000783285
NGF.AS1	3.17327	-1.76698	0.536205	5.96074e-05	0.000784322
AF233439.1	12.9572	-1.34082	0.407905	5.99525e-05	0.000788423
AC011239.1	3.24622	2.48306	0.820779	6.08483e-05	0.000799315
EXTL1	2.38415	2.49615	0.784708	6.12548e-05	0.00080374
AMIGO1	8.04551	-2.24867	0.72821	6.16642e-05	0.000808236
HMCN2	17.8745	1.86553	0.762622	6.24454e-05	0.000815309
X44445	451.836	-1.16009	0.393858	6.30408e-05	0.000821673
ZNF185	297.681	2.12711	0.732338	6.68709e-05	0.000866864
HECW2.AS1	21.4243	1.00709	0.299842	6.69333e-05	0.000867198
C15orf32	1.49336	-4.32497	1.51353	6.70676e-05	0.000868461
IL7R	951.147	-1.09531	0.331355	6.71794e-05	0.000869433
MIR145	11.1401	-1.21753	0.37281	6.79171e-05	0.000877058
HOXD1	15.1418	-1.01275	0.303104	6.83922e-05	0.000882712
AL022322.2	36.7365	-1.13134	0.375313	6.98329e-05	0.000897873
LINC00886	14.1208	1.06592	0.322235	7.05618e-05	0.000905767
LINC02621	1.27177	-2.6267	0.875702	7.15879e-05	0.000917941
SYNGR2	70.9978	-2.06194	0.887349	7.35924e-05	0.0009416
ASPHD2	207.725	-1.17828	0.389322	7.45823e-05	0.000952719
DKK3	1189.43	-1.61453	0.556139	7.53183e-05	0.0009616
FOLR3	54.3234	-1.35187	0.423274	7.65329e-05	0.000972902
OFCC1	1.68565	2.25369	0.729171	7.65841e-05	0.00097303
AC104241.2	3.00828	2.73303	0.89416	7.66583e-05	0.000973449
ZMAT4	19.8176	2.42127	0.791398	7.69637e-05	0.000976278
DAB1	5.75629	-2.50849	0.897455	7.78991e-05	0.000986555
ANKRD6	12.6368	-1.83224	0.629519	8.13333e-05	0.00102456
NKILA	5.70529	-2.02038	0.654545	8.16243e-05	0.00102713
LINGO2	2.39014	-3.5198	1.45692	8.28315e-05	0.00104066
AC007952.4	3.10334	1.74274	0.548818	8.37036e-05	0.00104968
AC100872.1	3.45577	-1.77346	0.558716	8.37276e-05	0.00104968
DSG3	172.69	-2.77785	0.945079	8.45556e-05	0.0010595
ADGRF2	8.83427	3.0273	0.988643	8.58273e-05	0.00107316
PCAT19	83.0126	-1.67929	0.554531	8.67142e-05	0.00108278
CDHR4	10.2488	-1.99757	0.706613	8.78559e-05	0.00109389
SCAT8	58.5652	-1.2454	0.414352	8.8132e-05	0.00109502
PDGFD	2.58222	-2.44463	0.79931	8.89239e-05	0.00110312
SNORD3B.2	2.56985	2.49801	0.876354	9.19074e-05	0.00113418
LINC00842	3.70303	2.11969	0.78143	9.36833e-05	0.00115289
HAND2.AS1	6.80307	-1.77606	0.578552	9.44688e-05	0.00115853
ACTBL2	14.5694	2.20161	0.784885	9.61397e-05	0.00117597
SYN3	5.23173	1.74369	0.565736	9.70569e-05	0.00118596
DDR1	447.109	1.07217	0.331934	9.79661e-05	0.00119583
AL161443.1	2.64798	-2.62191	0.871253	9.83424e-05	0.00119981
TM4SF4	5.72367	-1.71211	0.570068	9.94424e-05	0.00121135
ANGPTL5	41.8026	-1.97119	0.843365	0.000100459	0.00122122
XIRP2	6.4702	-1.84366	0.639116	0.000100589	0.00122216
SDR42E1	3.75526	-3.63111	1.2422	0.000101645	0.0012331
KIAA0319	40.9985	-1.4258	0.4742	0.000102823	0.00124611
LINC01524	8.98282	-1.77464	0.58648	0.000104076	0.00125806
AL158800.1	4.34965	1.62477	0.533239	0.000105457	0.00127281
FOS	5106.76	1.11322	0.35115	0.000108764	0.00130671
MOXD1	34.1854	-1.87339	1.1387	0.000108917	0.00130789
RPSAP70	5.02328	-1.25764	0.406322	0.000109994	0.00131948
SMIM11A	22.1793	-1.64135	0.55066	0.000112939	0.00135069
LINC00648	3.64146	-2.68993	1.32537	0.000115341	0.00137387
ESRRG	5.38287	-1.57803	0.520985	0.000118387	0.00140448
CCDC172	26.2875	-4.09403	1.33249	0.000118501	0.00140512
SERPINB10	12.3658	1.67701	0.583412	0.000120681	0.00142739
LINC01619	32.3741	-1.01345	0.33928	0.000125413	0.00146939
RHPN1	4.76407	-1.69954	0.569919	0.000125854	0.0014731
GAREM1	163.438	-1.75577	0.606484	0.000126935	0.00148281
LHX1.DT	2.94024	2.56712	0.82451	0.000127098	0.00148398
ADRA1B	119.481	-1.19729	0.501784	0.000129991	0.00151253
ARHGAP15	157.935	2.29199	0.79053	0.000132627	0.00153605
MIPEPP2	1.4857	-3.7856	1.28373	0.000133924	0.0015446
SMOC1	131.778	2.57209	0.911238	0.000136723	0.00157127
AL929288.2	1.86932	-4.48197	1.63581	0.000136768	0.00157127
LINC00626	39.077	1.14473	0.373652	0.000137079	0.00157408
CYSRT1	8.59277	-1.01002	0.322078	0.00013761	0.00157864
TAFA2	91.8849	-1.49822	0.507428	0.000137747	0.00157945
CPXM2	2.7669	-2.94363	1.07984	0.000141567	0.00161854
CPNE8	2.29634	-4.89025	1.74196	0.000142115	0.00162323
AC124290.2	36.0921	-1.43987	0.504735	0.000144314	0.00164438
DDI1	2.55107	-4.48471	1.60423	0.000145189	0.00165196
AL137058.2	1.36626	2.13156	0.751088	0.000145827	0.00165761
RAET1K	8.17336	-1.40428	0.474711	0.00014908	0.00168972
AL157387.1	2.21552	-7.00235	2.92871	0.00015121	0.00170976
AC092275.1	5.95785	1.25116	0.413933	0.000152176	0.00171904
ENPP6	17.4318	-1.55167	0.529357	0.000153025	0.0017278
AC138819.1	2.22765	-2.62102	0.921814	0.000153718	0.00173479
C1QL1	43.3245	1.10467	0.377106	0.000154897	0.00174477
ACSBG1	4.65129	-1.72858	0.592945	0.000157527	0.00176688
FENDRR	51.8323	1.56391	0.699366	0.000157503	0.00176688
RORB.AS1	4.66341	-3.38297	1.05613	0.000158588	0.00177612
GABRA1	6.21868	-2.80457	0.973982	0.000160232	0.0017912
AQP4.AS1	6.22709	-2.84847	0.946448	0.000164521	0.00183049
PTPN20CP	2.28007	2.58537	0.946342	0.000168812	0.00187382
KRTAP1.1	1.27958	2.98368	1.0692	0.000169211	0.00187649
STON2	60.3378	-1.857	0.697999	0.000172679	0.001906
AC112198.2	8.81829	1.46852	0.501274	0.000173274	0.00191079
ADAMTS20	5.49081	-2.36625	0.890505	0.000174111	0.00191823
ROR2	37.9369	-1.63274	0.590518	0.000176719	0.00194333
AC092999.1	22.0267	2.1119	0.749812	0.000177209	0.00194781
MIAT	72.2039	-1.40292	0.511296	0.000179267	0.00196769
GPC5	49.7496	-1.68864	0.633708	0.000184154	0.00201049
PSG2	4.21474	-1.90148	0.696269	0.000187381	0.00203998
AQP4	8.02085	-1.96	0.700188	0.000192857	0.00209332
AL008733.1	2.19404	-3.44841	1.14635	0.000193016	0.00209332
LINC00922	30.1017	-2.46729	1.16014	0.000193724	0.00209812
SPTB	100.713	1.33361	0.53128	0.000196827	0.00212977
KCNJ5	0.97907	-3.74867	1.44995	0.000199325	0.00215286
LINC02064	3.46045	-7.52847	3.14258	0.000203348	0.00218731
NOX5	8.47656	1.19548	0.415026	0.000209112	0.00223929
AC090109.1	1.34716	-3.10592	1.09121	0.000209128	0.00223929
NCAM2	179.541	-1.4734	0.723824	0.000209728	0.0022447
LZTS1	867.858	-2.17882	1.22961	0.000216717	0.00231008
SERPINA9	15.6403	2.42723	1.07446	0.000218489	0.00232542
ABTB2	263.502	-1.34449	0.688528	0.000219407	0.0023314
AC090592.1	7.83673	1.66869	0.847222	0.000220456	0.00233938
PCDHGC5	102.634	1.03427	0.347623	0.000222012	0.00235292
AC097654.1	9.54476	-1.32959	0.563644	0.000222286	0.00235352
SLC9A7P1	1.96784	-4.84533	1.73107	0.000223567	0.00236496
OPRL1	6.45763	1.39893	0.491102	0.000227621	0.00240033
AC090360.1	2.36825	1.55257	0.528667	0.00022809	0.00240314
GOLGA8H	8.53984	-1.15865	0.395996	0.00022913	0.00241086
AC087280.2	4.11173	1.16989	0.396881	0.000234583	0.00245839
CRLF2	49.7748	-1.8699	0.877519	0.000235758	0.00246851
APOBEC3G	54.5436	-1.26238	0.467715	0.000237522	0.00248149
PPEF1	2.1573	4.12475	1.35353	0.00023845	0.00249008
ROS1	58.186	1.04573	0.39942	0.000239249	0.00249639
ABCA5	19.0651	-1.51397	0.592086	0.000243087	0.00252511
RFPL4A	290.238	-1.04717	0.404085	0.000243074	0.00252511
CSMD2	1.68453	4.68324	1.67594	0.000244719	0.00254095
DCDC2	11.0827	-3.32378	1.11732	0.000246984	0.00255661
AC002351.1	58.6638	-1.85304	0.715332	0.000247294	0.00255869
PTPRF	1309.23	1.40615	0.535221	0.000254469	0.00262373
AL589684.1	13.9238	-1.2263	0.430044	0.000258116	0.00265555
NINJ2	2.03801	-1.6132	0.560132	0.00026111	0.00267935
SFRP4	5.3858	-1.13862	0.390767	0.000264199	0.00270753
HM13.IT1	4.7416	-1.04885	0.356475	0.000270389	0.00276138
SHROOM2	760.157	1.29528	0.566385	0.000270719	0.00276236
NDST3	24.2383	-1.01455	0.350499	0.000272506	0.00277819
PKIB	270.113	1.01557	0.360296	0.000275246	0.00279528
FMO1	17.0766	-2.40158	0.832335	0.000276032	0.00280086
SIX2	121.672	-1.00499	0.347216	0.000277337	0.00281168
CNTN6	5.69285	-2.42867	0.916523	0.000280789	0.00284424
AL024508.1	2.20406	1.71044	0.607148	0.000281173	0.00284569
MYO3A	1.45362	-3.2973	1.28732	0.00028193	0.00285213
AC007344.1	12.9901	1.30684	0.465856	0.000286877	0.0028898
LINC01913	29.3163	-1.01268	0.361734	0.000288852	0.00290722
SHOC1	21.1981	-1.27269	0.453954	0.000289026	0.00290773
TRPM3	21.9616	-1.03851	0.416366	0.00029221	0.00293428
NCR1	3.18265	2.929	1.50953	0.000292286	0.00293428
CACNA1G	52.7521	-1.07856	0.391166	0.000295417	0.00296194
AC024475.4	3.07421	2.89602	1.14924	0.00029877	0.00299048
SYT5	2.91977	-1.45518	0.52201	0.00029909	0.00299242
AC020905.1	5.34721	-1.79348	0.671281	0.000302035	0.00301805
AC008011.2	7.01011	1.21319	0.44697	0.00030328	0.00302833
FGFBP2	8.45848	1.52163	0.568097	0.000307914	0.00306643
AC068792.1	4.40776	1.01857	0.348898	0.000309957	0.00308343
CECR2	6.87411	-2.3702	0.892407	0.000310758	0.00308954
AC253536.2	3.20306	-1.59794	0.603028	0.000316637	0.00313743
XKR8	204.592	-1.174	0.444276	0.00031732	0.00313908
CDS1	25.4468	-1.51608	0.595751	0.000318255	0.00314686
FRMD3	211.228	-1.12391	1.25459	0.000319708	0.00315698
GSTM2P1	5.80684	1.69042	0.703368	0.000320354	0.00315847
TMED10P2	1.56571	2.01137	0.772061	0.00032045	0.00315847
ARHGEF33	5.39499	1.18213	0.421302	0.000323482	0.00318257
NOL4	2.93276	-5.33797	1.85628	0.000324137	0.00318768
PCK1	31.1643	6.34196	2.24046	0.000324752	0.00318954
CARNS1	0.80905	5.27825	2.44268	0.000325136	0.00318954
AL133419.1	3.06212	2.52805	0.964069	0.00032468	0.00318954
KLF14	19.2494	-1.4834	0.605484	0.000341634	0.00332018
CD177	6.08737	-1.40757	0.516287	0.000345254	0.00334799
HCN4	3.75418	2.36757	1.2285	0.000345897	0.00335147
RNF157	168.56	-1.55994	0.593368	0.00034892	0.00337306
AC002480.2	3.84111	1.5398	0.570148	0.000348709	0.00337306
NLRP3	112.958	1.15402	0.42457	0.000356472	0.00343298
CADM4	46.3338	-1.02583	0.389318	0.000360104	0.00346215
ZNF256	88.8288	-1.00994	0.361029	0.000362369	0.0034811
NR4A1	310.807	1.1803	0.458114	0.000364697	0.00349352
BDKRB2	162.088	1.5227	0.581731	0.000364587	0.00349352
ZNF442	9.94096	-1.41708	0.539183	0.000364646	0.00349352
COL11A1	47.7027	-1.38516	0.524495	0.000365871	0.00350192
CDCP1	53.1941	1.14368	0.41934	0.000368063	0.00351721
PRDM9	13.4788	-2.01327	0.829869	0.000370053	0.00353052
RASGRP1	10.2391	1.37964	0.525494	0.000373567	0.0035583
CYP2C9	1.169	-2.46407	0.962876	0.000376024	0.00357737
MYBPH	34.2102	-1.72518	0.698297	0.000382123	0.00362562
ABCB4	9.81142	-1.20009	0.443494	0.000384003	0.00363717
FKBP1B	4.77811	-1.68855	0.649177	0.000383847	0.00363717
AC073316.1	8.80584	-1.47785	0.591683	0.000383963	0.00363717
NTNG1	1165.84	1.38992	0.672051	0.00038587	0.00365149
AC092329.4	3.2988	-1.89582	0.879969	0.000385977	0.00365149
MLYCD	47.6302	-1.06978	0.394252	0.000388558	0.00367296
AC013287.1	2.87904	-2.92158	1.18649	0.000399299	0.00376395
TTC29	4.68916	-1.43963	0.553356	0.000404634	0.00381121
CYP3A5	2.39201	2.57359	0.950187	0.000416668	0.00391376
AL359764.2	199.817	-1.24667	0.629299	0.000417763	0.0039208
AL121721.1	4.94183	-2.93768	1.24024	0.000421423	0.00395045
AC027559.1	2.18605	-6.86987	2.99794	0.000424682	0.00397311
PLA2G4C	10.2998	-1.13284	0.415945	0.000433103	0.00403314
AC004988.1	4.24635	-1.73529	0.669018	0.000434896	0.00404465
AC107302.2	15.8761	-1.40992	0.565596	0.000436298	0.0040545
CYYR1.AS1	4.82283	-1.25717	0.470194	0.000438097	0.00406642
PLEKHH2	114.594	-1.02127	0.471114	0.000438565	0.00406916
AL109653.3	41.458	2.00556	1.70772	0.00044156	0.00409374
ST14	2.85195	1.53913	0.585282	0.000444471	0.00411588
AC008013.1	9.6054	-1.07331	0.393779	0.000448436	0.00414773
BMP4	320.987	-1.36782	0.711629	0.000450797	0.00416142
CYFIP2	179.855	-1.93171	0.788303	0.000450987	0.00416155
SERTM2	21.2575	-1.72647	0.789957	0.000455654	0.00419806
ZNF671	52.8704	-1.22761	0.468979	0.000456675	0.00419928
GSDMC	4.67368	-1.53006	0.626782	0.000457308	0.00420183
DKK2	31.0268	-1.25917	0.489014	0.000459924	0.00422094
HIST2H2BA	2.13029	-1.86447	0.710768	0.000465485	0.00426866
MIR3681HG	41.2241	-1.04655	0.453475	0.000466435	0.00427406
ULK4P2	4.03986	-1.54704	0.596966	0.000467877	0.0042856
TRHDE.AS1	55.891	1.01006	0.382953	0.000478264	0.00435524
KF456110.1	2.26513	-2.01591	0.834097	0.000478084	0.00435524
AC233266.2	3.53932	1.57236	0.624242	0.000496386	0.00449793
DOK5	1.67509	-2.1044	0.83759	0.000503205	0.00454925
CLEC3B	236.95	-1.31936	0.524227	0.000511304	0.00460872
PSG11	1.16775	-2.8364	1.12288	0.000511343	0.00460872
KLHL13	4.37545	-1.44361	0.572901	0.000512399	0.00461472
NR3C2	93.0766	-1.27345	0.555674	0.000517576	0.00465424
GJC3	8.35876	1.04071	0.38855	0.00052272	0.00469336
C1orf226	179.15	-1.00452	0.460053	0.000524556	0.00470448
SOX6	9.64228	-1.82367	0.930274	0.000526593	0.00471738
ANKRD35	10.0235	-1.43887	0.613862	0.000528593	0.0047317
ID1	1247.09	1.28664	0.553855	0.000530686	0.00474865
FYB1	5.86506	1.58315	0.631649	0.000532113	0.00475961
APOH	2.77714	1.32	0.499885	0.000534835	0.00477854
TRIM54	4.99147	1.54766	0.620004	0.000540988	0.00481655
CLMN	12.0989	-1.47435	0.718825	0.000540844	0.00481655
ARRB1	155.063	-1.53004	0.818229	0.000545082	0.00484626
AC008571.2	0.959234	-3.0259	1.17978	0.000553817	0.00491284
CHST15	2.27215	4.21154	1.4219	0.000566969	0.00500509
LINC01720	5.15804	2.06898	0.877857	0.000572255	0.00504045
OR2AG2	2.76287	1.41413	0.549293	0.000578696	0.00508581
IL1B	107.072	1.59535	1.05679	0.000591596	0.00518953
TMEM178B	96.6166	-1.65839	0.743899	0.000594682	0.00521273
FBXO25	13.8917	-1.32982	0.920793	0.000595969	0.00522208
AL450326.3	1.82338	1.96063	0.822045	0.000597277	0.0052316
LRRN1	1.44578	-2.35892	1.01072	0.000598278	0.00523648
PYCARD	4.07068	-2.1861	0.919216	0.00060193	0.00526313
MT.TA	4.3901	-1.26809	0.49924	0.000602165	0.00526313
P2RX1	2.25302	2.14873	1.04007	0.000602714	0.00526406
ISL1	1.13403	-3.98846	1.52462	0.000608101	0.00529891
AC091806.1	9.93671	-1.51441	0.658226	0.000609031	0.0053031
ASB9	23.5125	1.24518	0.499943	0.000611133	0.00531841
DNM1P47	2.3503	-4.19625	1.61375	0.000611239	0.00531841
CDRT1	13.7849	-1.00952	0.390628	0.000611509	0.0053188
AC112721.1	16.1404	1.19625	0.474297	0.000612135	0.00532229
AL050309.1	7.09222	-1.47788	0.607699	0.000612839	0.00532644
C1QTNF1	95.6672	-1.07385	0.413918	0.000613372	0.00532912
AC012170.1	1.81375	2.04093	0.831326	0.000615237	0.00533658
MYRIP	3.15252	-2.5918	1.22309	0.000616828	0.00534539
AC027612.1	2.64479	-1.70068	0.703293	0.000628748	0.00543676
FLJ45513	7.23446	-1.12126	0.456829	0.000629336	0.00543982
PLAC8	20.8569	-1.44122	0.625175	0.000634641	0.00547966
ZP3	3.69763	-1.26861	0.495489	0.000644165	0.00555175
MAGEC2	8.96093	2.0715	0.888563	0.000651041	0.00560249
AP001977.1	9.07559	1.17625	0.490742	0.000651386	0.00560249
SP5	9.91233	-1.3755	0.687709	0.000663555	0.00567951
CACNB4	30.6061	-1.19752	0.498393	0.000665331	0.00569265
PRR36	1.27954	-3.2794	1.40057	0.000669862	0.00572326
KRT16	20.4229	-2.05642	1.41353	0.000673224	0.005741
MAGEC3	6.40932	-2.26226	1.08118	0.000673839	0.00574257
SFRP1	6.65034	1.62542	0.711206	0.000676193	0.00575848
DGKQ	271.435	-1.09939	0.44057	0.000678481	0.00577173
MPP2	83.2806	-1.10719	0.442797	0.000684015	0.00581253
PCDHB18P	10.6683	1.57712	0.682776	0.000684461	0.00581423
AKR1C2	1010.21	1.18994	0.536123	0.000692274	0.00586164
ALG1L9P	1.17271	-2.32775	1.00681	0.000693197	0.00586735
TCIM	11.5908	1.75259	0.732828	0.000694135	0.00586898
CPHL1P	3.52047	-1.31006	0.535725	0.000699129	0.00590065
RBPMS2	7.33132	-1.79597	0.854456	0.000708945	0.00597283
RETREG1	43.6446	-1.78112	0.83125	0.000710846	0.00597801
FBLIM1	4.61561	-2.13734	1.44591	0.000710693	0.00597801
AL645939.5	3.91107	-1.22131	0.484758	0.000710294	0.00597801
AC004264.1	2.83466	1.62201	0.663862	0.000718226	0.00602738
PSG7	1.86978	-1.92991	0.825197	0.000724338	0.00606189
AARD	1.88269	1.87929	0.790329	0.0007352	0.00614583
NOG	77.2711	1.16148	0.504894	0.000735699	0.00614714
C6orf141	7.29794	-1.96306	0.874082	0.000740487	0.0061682
GMNC	8.59167	-1.22137	0.497708	0.00075534	0.00626542
LMO3	23.1098	-1.61613	0.782555	0.000756854	0.00627397
TES	2027.26	-1.36151	0.580358	0.000768274	0.00635486
AC079466.1	873.093	1.96889	1.24154	0.000769642	0.00636173
AL392086.3	13.2757	-1.97393	1.04195	0.000771419	0.00637099
SLC39A4	3.51181	-1.705	0.755908	0.000781023	0.00644223
ASS1	3.00127	2.22369	1.06977	0.000782642	0.00645114
TARID	2.39519	-1.42779	0.581471	0.000798202	0.00656794
CCDC198	10.9426	-1.69189	0.745228	0.000803386	0.00660175
MESP2	5.7052	1.0605	0.427363	0.000803429	0.00660175
LINC01234	72.3991	-1.63809	1.04534	0.000807312	0.00662905
ERBB4	8.05508	-1.38869	0.690842	0.000808026	0.0066326
CCR3	2.08212	-1.6519	0.683783	0.000825695	0.00675886
AL358394.1	3.86903	-2.04679	0.782158	0.000850351	0.00692709
TSGA10IP	3.60403	1.12381	0.451887	0.000851585	0.00693476
RNU4ATAC	2.86561	1.32951	0.543159	0.000866466	0.00703029
FLG.AS1	1.85722	-6.54262	2.97259	0.000867537	0.00703263
AL139384.1	0.988711	5.56106	2.58997	0.000871718	0.00705495
ATP8B4	26.7604	1.43125	0.750271	0.000876542	0.0070867
TNFSF15	12.9097	1.37019	0.702486	0.000882114	0.00712444
RAB6C.AS1	1.88404	2.74925	1.15418	0.000903321	0.00727831
GRB7	10.4408	1.07189	0.444506	0.000904173	0.00728021
PYY2	6.12171	-1.00834	0.401841	0.00091222	0.00732314
ID4	337.587	1.68338	0.844266	0.000915675	0.00734779
AC004540.1	2.95271	2.05142	0.829175	0.000918425	0.00736486
GDF5	316.321	-1.09058	0.476969	0.000930168	0.00743882
AL592528.1	2.72163	1.93671	0.965498	0.000933711	0.0074431
AL450468.2	1.64108	-1.73974	0.781074	0.000932392	0.0074431
AP001033.1	4.93099	1.39817	0.608811	0.000931488	0.0074431
AC025278.2	3.76879	-1.84172	0.830771	0.000936383	0.00745824
CGB7	6.42026	1.48757	0.803039	0.000936729	0.00745849
AC005081.1	2.88538	1.38854	0.579165	0.000941627	0.0074874
LRRC8E	12.4458	-2.03572	1.12043	0.000947808	0.00752389
TUBBP9	4.2567	-2.23605	1.08711	0.00094867	0.0075282
KLF7.IT1	11.6274	1.08379	0.46704	0.0009606	0.00760499
PPP1R26.AS1	1.40802	6.13421	2.69087	0.000961339	0.00760574
MBP	5.79827	1.19139	0.502515	0.000974024	0.00769262
CNTNAP3P2	14.9768	1.64275	0.740465	0.000975017	0.00769335
KCNK6	5.84986	-2.84725	1.48693	0.000977595	0.00771112
AC073585.1	1.50418	-1.80852	0.784222	0.00098997	0.00779313
AC034159.2	2.20388	-4.83899	1.94697	0.0010032	0.00787108
CCDC152	14.4292	1.39651	0.61449	0.0010073	0.00789795
IL13RA2	9.67636	2.4189	1.20792	0.00101095	0.00792307
ZFHX2	16.241	-1.02145	0.417907	0.00101282	0.00793338
CD22	27.3084	1.2328	0.582672	0.00102201	0.00798946
MS4A4A	2.08395	-2.96061	1.31621	0.00102516	0.00800615
ATRNL1	136.802	-1.06117	0.611123	0.00102856	0.00802742
PKHD1L1	5.78686	1.10915	0.503653	0.00103741	0.00807513
HOXB4	8.69464	-1.07009	0.464502	0.00104871	0.00814965
FNDC5	5.65621	-1.59129	0.74175	0.0010541	0.00818348
LINC02582	3.69813	2.91541	1.61082	0.00106009	0.00821648
AC007240.1	2.70927	1.25598	0.540727	0.00108062	0.00834276
AC090116.1	3.51222	-1.31477	0.571039	0.00108866	0.00839386
MMP13	4.536	1.7637	0.883576	0.00109272	0.00841697
AC114489.1	2.8206	-1.20931	0.514163	0.00111245	0.00854386
AP003486.2	5.80116	-1.3611	0.608484	0.00111349	0.00854909
ARHGEF25	29.7012	-2.78005	1.3139	0.00111683	0.00856638
RNU5D.1	0.919766	2.35455	1.07668	0.00111857	0.00857138
AL732437.2	2.9809	1.5436	0.709017	0.00112001	0.0085796
ZNF418	3.34075	-1.34555	0.624745	0.00113638	0.00868218
LINC01703	1.29034	2.27272	1.10466	0.00114126	0.00870287
KLHL4	419.434	1.2982	1.06907	0.00114576	0.00872946
AL133346.1	2.2961	1.26935	0.535977	0.00114585	0.00872946
ADTRP	94.2144	1.03164	0.488973	0.00114915	0.00874613
PCDH1	12.5174	1.88308	0.882916	0.00115303	0.00876439
PPP1R26	9.0182	5.11093	1.99961	0.00116514	0.00884217
AC005144.1	2.39895	1.42126	0.626043	0.00116512	0.00884217
LINC00304	1.86619	1.57487	0.694207	0.00116766	0.00885564
AC090897.1	1.20575	-1.98314	0.97198	0.00117606	0.00890508
AC024337.1	3.40821	1.78136	0.840429	0.00118596	0.00897429
SRRM3	111.088	1.16391	0.642712	0.00123563	0.00925313
AC090001.1	2.26905	-1.20097	0.507178	0.00123574	0.00925313
XCR1	10.3952	-1.53984	0.9471	0.00124206	0.00929166
TMEM71	493.124	-1.15319	0.569271	0.0012441	0.00930164
CCDC184	22.4745	-1.32165	0.838369	0.00124878	0.00931852
LGALSL	38.4312	-1.1683	0.60145	0.0012605	0.00939098
AC078845.1	13.8434	-1.0617	0.46627	0.00129118	0.00956826
SIM1	3.49536	-1.65816	0.804107	0.00129324	0.00957452
LINC01638	45.4443	-1.19393	0.542802	0.0012931	0.00957452
AC008558.1	1.1214	-5.75375	2.74553	0.00130199	0.00963322
JHY	25.7489	-1.37769	1.56821	0.00130515	0.00965057
SORCS2	11.8888	1.09366	0.480728	0.00131773	0.00973146
AL663070.1	3.36346	1.07308	0.457854	0.00132195	0.00975192
ACTG2	5332.62	1.09129	0.49725	0.00132473	0.00976486
ZNF320	3.94751	-1.85276	1.11884	0.0013252	0.00976526
OLFM4	1.83974	-1.974	0.801107	0.00132927	0.00978912
PROM1	18.0831	-1.14009	0.509597	0.00136579	0.0100082
ELOVL4	1.92904	-2.27235	1.11359	0.00137521	0.0100531
LINC01914	6.35253	-1.32989	0.655327	0.00137955	0.0100775
TNNI3	2.55323	-1.32748	0.606957	0.00138584	0.0101049
Z94721.2	1.46195	1.72307	0.790241	0.00139097	0.0101361
ZNF518B	312.02	1.48876	0.721053	0.00141569	0.0102845
AL035258.1	1.13802	-5.77068	2.75779	0.0014206	0.0103139
AP003025.2	3.67379	1.44935	0.703744	0.00143722	0.0104121
ZNF311	25.5362	1.34599	0.750098	0.00145417	0.0105253
AC022239.1	60.9609	1.14824	0.566396	0.0014572	0.0105375
CORO6	4.40896	-1.16578	0.523936	0.00148202	0.0106843
ABCA13	44.8993	1.0792	0.538931	0.00149177	0.0107349
KCNAB1	2.48724	1.4004	0.657239	0.00149721	0.010761
CYP51A1P2	2.43722	1.25577	0.560127	0.00151357	0.0108454
AC233702.1	4.98806	-2.01342	1.0746	0.00153003	0.0109403
MIR4697HG	2.23102	3.45163	1.53976	0.0015369	0.0109762
KIF5C	41.5311	-1.25606	1.37969	0.00153975	0.0109892
Z83818.2	2.90826	1.63862	1.11735	0.00153925	0.0109892
LHX1	10.6751	1.02014	0.459524	0.00154388	0.011006
GPR157	2.84791	1.54295	0.804201	0.00154695	0.0110246
INSRR	17.3683	-1.55895	0.745389	0.00154994	0.0110425
AC007513.1	0.782168	-3.35363	1.5324	0.00156029	0.011093
BACE2	1.83604	-2.71752	1.53967	0.00157539	0.0111767
AC012065.3	2.51567	1.53955	0.727445	0.00158316	0.0112217
FRZB	6.02613	-1.07933	0.519654	0.00160043	0.0113271
FER1L4	25.301	-1.17294	0.566979	0.00160308	0.0113425
KRT78	3.83665	1.40098	0.830946	0.00161203	0.0113888
RAB27B	536.746	1.29457	1.02595	0.00161833	0.0114128
STYK1	17.3106	-1.11126	0.512689	0.00163304	0.0114994
AL137026.2	2.23925	-1.97774	0.947488	0.00164101	0.0115486
AC012531.5	1.38788	1.97003	1.09969	0.00165832	0.0116393
CD52	2.05482	1.59843	0.848556	0.00165943	0.0116436
PIK3C2G	1.20935	1.98468	1.00732	0.001667	0.0116828
GAPDHP14	3.04383	-1.33192	0.630006	0.00168029	0.0117516
VILL	1.25012	-1.84865	0.919923	0.00168416	0.0117681
C7orf57	6.40759	1.07895	0.507235	0.00168465	0.0117681
STMN3	8.92455	-1.39004	0.691679	0.00168569	0.0117719
AL031058.1	18.8034	1.18691	0.660429	0.00173308	0.012053
AL391560.2	15.134	-1.8685	1.06328	0.00174073	0.012097
AC087289.6	2.55058	-1.34507	0.650996	0.00177031	0.012283
LINC01608	2.31874	-1.78679	1.23631	0.00177683	0.0123206
LINC01048	2.91186	-1.40905	0.678422	0.00178368	0.0123504
HOXA11	4.33101	1.67823	0.940124	0.00179174	0.012399
SGCA	7.65932	1.19665	0.57563	0.00179834	0.0124262
LINC01508	6.54791	-1.42163	0.821516	0.00179804	0.0124262
MMP1	151.39	1.35899	1.07759	0.00180792	0.0124817
HTR1B	2.60725	-1.93225	1.05516	0.00181187	0.0125053
AC091057.3	1.09946	-2.27023	1.04156	0.00183114	0.0126015
DMBT1P1	2.60804	-2.08904	1.12499	0.00183319	0.0126119
AL121906.2	1.93554	1.51045	0.751621	0.00184451	0.012675
AC007743.1	11.6487	-1.4442	0.717489	0.00187203	0.0128231
AC092378.1	1.5183	-3.37841	1.55008	0.00189346	0.0129479
PCDHB6	8.90722	-1.30018	0.685671	0.00190152	0.0129913
TEX48	1.75861	1.59197	0.967848	0.00190916	0.013038
GGT8P	6.883	-1.15688	0.562386	0.00191334	0.0130532
HPD	4.40272	-1.06829	0.498901	0.00194068	0.0132016
ANPEP	3.66745	1.0242	0.474511	0.00202974	0.0137401
MCOLN3	157.832	-1.18628	0.669516	0.00204098	0.0138004
CD80	3.31902	1.41753	0.880869	0.00204421	0.0138064
RNVU1.15	2.46439	1.25439	0.617151	0.00204314	0.0138064
LINC00871	1.50555	-3.20497	1.5539	0.00204385	0.0138064
CREG1	259.683	1.28616	0.750303	0.00204717	0.0138082
AC006299.1	1.7101	-1.70896	0.823083	0.00206685	0.0138998
SMOC2	2.76758	2.54533	1.64175	0.00208927	0.0140226
CYP27C1	49.0494	1.69318	1.62904	0.00211136	0.0141297
AC145676.1	0.773098	-3.09393	1.53755	0.00213498	0.0142525
AC092834.1	2.49719	1.49539	0.868653	0.00214992	0.0143361
KLHL33	12.009	1.42173	1.06751	0.00216279	0.0144137
AL590064.1	1.27831	-1.73842	0.946433	0.00216696	0.0144374
AC007405.2	0.848538	-3.46487	1.58343	0.0021841	0.0145148
AC018678.1	3.34431	-1.54679	0.859759	0.00219178	0.0145577
AC092803.2	2.29767	-1.49919	0.797404	0.0021998	0.0145945
LINC00996	13.5274	-1.17738	0.62853	0.00222601	0.0147353
AC126182.3	8.26698	-1.07248	0.524771	0.00223494	0.0147903
ARHGEF16	2.10305	1.79203	0.978322	0.00226134	0.0149325
AC051619.6	1.771	1.35749	0.672144	0.00227218	0.0149989
AC022816.1	1.16552	1.63888	0.91193	0.00228769	0.0150971
AC008966.3	1.36628	2.32371	1.30765	0.00231375	0.0152223
RANBP17	5.16586	-1.3142	0.699559	0.0023267	0.0152947
SIGLEC18P	3.67099	-1.3602	1.21243	0.00233222	0.0153267
ZNF91	83.9306	-1.0531	0.600566	0.00234525	0.0153952
ARSI	2.24355	2.22882	1.64026	0.00237927	0.015571
AC104051.2	6.82525	-1.5949	0.960391	0.00242321	0.0158279
ADAMTSL2	4.09997	-1.61397	0.959418	0.00244653	0.0159449
SEPT4.AS1	8.50041	-1.19639	0.630562	0.00246576	0.016057
EMCN	2.73973	1.55577	1.01891	0.00249658	0.016213
LINC00923	9.40449	-1.28989	0.699781	0.00250837	0.0162851
ZNF611	59.9929	1.15376	0.607836	0.0025241	0.0163725
AL136419.3	5.14922	1.37272	0.765778	0.0025372	0.0164362
CD6	2.60459	4.21071	1.74517	0.00255397	0.0165267
TEKT5	1.53946	-1.91119	0.962131	0.00257391	0.0166239
EPPIN	2.4106	-1.55309	0.71096	0.00259923	0.0167416
IDO1	16.7452	-1.22012	0.823928	0.0026051	0.0167683
AC012625.1	2.71113	1.58484	1.03232	0.0026122	0.0167911
PYHIN1	26.0923	-1.03897	0.561084	0.00263811	0.0169137
AL022151.1	5.11039	1.85177	1.27805	0.00265675	0.0170193
CNGA1	1.45691	-2.68572	1.08312	0.00265755	0.0170199
AC138207.6	1.33118	1.57508	0.86216	0.00266223	0.0170452
JPH4	15.9424	1.13781	0.891469	0.00270416	0.0172809
EIF1B.AS1	16.8782	-1.07681	0.560697	0.00271189	0.0173209
TIMP3	3141.42	1.34701	1.5258	0.00271864	0.0173594
AC084026.2	1.58924	1.42672	0.764398	0.002725	0.0173906
AL049833.1	8.83873	1.30681	0.725178	0.00272701	0.0173987
CRYAB	799.258	-1.12253	0.698584	0.00273049	0.0174162
RNU6.398P	0.768656	-2.34882	1.31112	0.00274121	0.0174704
KLHL29	92.705	1.6682	1.1248	0.0027489	0.0175052
AC093642.1	1.17947	1.76277	1.83883	0.00279339	0.0177503
AC099560.1	0.824132	-5.179	2.63216	0.00280006	0.0177879
SPTA1	35.8776	-1.52062	0.919771	0.00280624	0.0178132
SPINK1	44.7888	-1.25796	1.41168	0.0028063	0.0178132
PAQR5	85.4955	1.11343	1.16709	0.00282337	0.0179023
TNFRSF14.AS1	1.6584	-1.48612	0.816542	0.00283883	0.0179762
AC245595.1	5.34689	-1.43158	0.860575	0.00284815	0.0180063
TMEM216	12.419	1.07716	0.652542	0.00285194	0.0180206
AC005790.1	0.778714	5.06113	2.57106	0.00289378	0.0182465
ARMCX4	2.05018	-2.27105	1.43378	0.00289926	0.0182708
LINC01687	5.65129	-1.66335	1.08259	0.002925	0.0183986
OPN5	1.96402	-1.56639	1.33871	0.00292751	0.0184046
FBXW10	6.33147	-1.11537	0.615084	0.00301055	0.0188116
LPO	3.80233	1.81615	0.876338	0.00302317	0.0188755
CORO2A	25.0488	-1.83064	1.18526	0.00304098	0.0189516
LINC02352	2.69222	-1.89015	0.965628	0.00304074	0.0189516
AC079382.2	3.98579	-1.18726	0.652535	0.00307779	0.0191154
COL6A5	1.08303	-3.06197	1.38449	0.00313209	0.0193916
RGPD4	1.55045	1.34382	0.747886	0.00314173	0.019436
ACPP	67.8468	1.25658	0.728899	0.00316161	0.019513
XAGE2	24.406	-1.74639	1.35517	0.00323824	0.0198898
DUSP23	18.9314	1.27866	0.751622	0.0032922	0.0201382
TMTC1	76.8023	-1.05314	0.576858	0.00333437	0.0203402
ME1	429.162	-1.27763	0.820272	0.00333695	0.0203454
HIST2H3PS2	5.98489	-1.32227	1.06319	0.00336236	0.0204792
AC093503.2	1.21584	-1.43915	0.833955	0.00337665	0.0205504
CD163	5.31748	-1.13722	0.665027	0.0034271	0.0207825
AC007405.1	2.57882	-1.18529	0.668398	0.00344185	0.0208505
RF00012.18	0.818668	1.91616	1.2366	0.00344683	0.0208699
COL5A3	1475	1.23407	0.851022	0.00344911	0.0208784
AC021733.3	2.0772	-1.4315	0.898243	0.00347971	0.0210044
MYOZ1	2.78629	1.21545	0.826323	0.00348825	0.0210311
OLFML2A	449.064	1.07512	0.617351	0.00349396	0.0210528
IL1R2	4.94143	1.10828	0.622831	0.00353171	0.0212262
ZNF32.AS2	0.963707	2.89655	1.54531	0.00354668	0.0212891
AC010201.2	2.73883	-1.02449	0.536944	0.00359005	0.0214894
ZNF467	2.27956	1.08996	1.74888	0.00362965	0.0216477
LRRC37A6P	1.58697	2.04952	0.98164	0.00368844	0.0218868
LINC00698	41.2291	1.03183	1.06289	0.00368982	0.0218868
AC004920.1	0.954901	-2.20057	1.51923	0.00372761	0.0220393
AL158211.5	0.658689	-2.99009	1.55628	0.0037632	0.0221922
LINC01419	9.23931	-1.66708	1.23509	0.00378796	0.0222793
EPHB6	1134.49	1.18444	0.732561	0.00389621	0.0228192
MYO1D	203.84	-1.01547	0.829727	0.00390308	0.0228537
LINC00917	7.47603	1.10323	1.19165	0.00391731	0.0229313
AC090023.1	1.71309	-1.49764	0.986452	0.00392508	0.0229655
UTS2	5.97428	-1.20854	0.758052	0.0039685	0.0231793
AL445493.2	1.34914	-1.54435	1.02503	0.00398536	0.0232606
THBS2	3856.04	1.11644	0.66403	0.00399977	0.0233216
SLC7A14.AS1	2.90914	-1.1824	0.704473	0.00401493	0.0233985
RPL7P38	0.922981	-1.76243	1.18793	0.00405925	0.0235928
ATP1A2	16.7436	-1.31666	0.895975	0.0041836	0.0241256
LRP1.AS	1.24907	-1.45667	0.945049	0.00421134	0.0242442
AC090510.3	2.1289	-1.22861	0.756795	0.00422751	0.0243314
TNS1	1772.46	1.10664	0.749383	0.00427464	0.0245369
ZBED9	16.2458	1.09432	0.703015	0.00428297	0.0245728
RBM47	35.7857	-1.02201	0.712184	0.00428895	0.0245951
AP1G2	14.6724	1.32736	0.920453	0.00429763	0.0246269
PCP4L1	9.74605	-1.67648	1.23191	0.00430948	0.0246709
ROCR	0.846093	-3.11622	1.74378	0.00431209	0.0246799
AC026785.3	1.54986	-1.34197	0.842516	0.0044061	0.0251328
AP000221.1	2.89735	1.70279	1.3481	0.00450042	0.025572
AL162425.1	1.82022	-1.31952	0.852408	0.00461706	0.0261155
AL162582.1	2.21678	1.16208	0.743294	0.00462962	0.0261677
DDX25	2.54344	-1.14202	0.691607	0.00465724	0.0262924
TSPAN32	53.6614	-1.41343	1.42999	0.00465882	0.026295
TMPRSS11B	1.16718	1.53783	2.02478	0.0046603	0.0262971
MT1JP	1.51498	-1.31953	0.848356	0.00468726	0.0263989
ACTL10	2.12588	1.04728	0.59759	0.00472009	0.0265521
AC099791.2	0.646628	-2.83622	1.58369	0.00472778	0.026589
AL158840.1	0.87217	-2.10402	1.27104	0.00476391	0.0267455
FAM3D	1.49827	-1.18854	0.691441	0.00478312	0.0268263
PCDHB5	8.06828	-1.17376	0.792127	0.00479705	0.0268826
PTPN5	2.29264	3.57019	1.92608	0.00482219	0.0269915
AC011676.1	1.37872	-1.47025	1.08846	0.00482001	0.0269915
AIPL1	1.36939	-1.56583	1.11565	0.00485777	0.0271777
CIDEB	1.70216	1.54088	1.07356	0.00485932	0.02718
LINC00958	2.17048	1.26832	0.839283	0.00489569	0.0273252
GPLD1	4.79	1.21266	0.811874	0.00489894	0.0273304
EPHA1	2.24688	1.06028	0.627582	0.00490617	0.0273578
MYL3	3.23506	1.04719	0.625627	0.00494445	0.0275259
CTNNA2	6.79666	-1.13912	1.28195	0.00498992	0.0277223
AC007569.1	2.52314	-1.15132	0.729795	0.00498956	0.0277223
LRRC4	3.09928	1.02563	0.608329	0.00502583	0.0278673
AL135910.1	6.52448	1.04709	0.696426	0.00503802	0.0279021
RASGRP2	1.53406	-2.31844	1.8175	0.00510741	0.0281874
PDZD2	42.3144	-1.21234	1.0961	0.00514941	0.0283662
TMEM119	3128.07	-1.04804	0.967754	0.00515801	0.0284003
RPL38P4	1.37768	1.64199	1.30188	0.00520111	0.0285843
AC098969.2	2.24746	-1.77456	1.37086	0.00525537	0.0288021
ANKRD2	2.87306	-1.06284	0.689334	0.00530838	0.0290052
RBM20	3.91773	-1.08893	0.704845	0.00545314	0.0296522
GATA4	2.49427	1.59482	0.881011	0.00552087	0.0299447
DPYS	2.72349	-1.10518	0.683778	0.0056803	0.030642
AC048382.2	1.85358	-1.19181	0.856119	0.00589367	0.0315325
ZNF625	1.37472	-1.24409	0.820523	0.00603103	0.0320858
AL391427.1	2.8183	1.06192	0.707184	0.00604986	0.0321571
SPP1	103.456	1.12531	0.871836	0.00611643	0.0324525
TCAF2C	1.4832	-1.32402	0.923579	0.00615875	0.0326258
AC106743.1	0.865819	-3.34595	1.80937	0.00622381	0.0329114
CHIAP3	2.25184	1.09674	1.39859	0.00628179	0.0331439
AL020997.2	1.32045	-1.35297	1.07899	0.00631116	0.0332765
PLCE1.AS1	4.68662	-1.12	1.10461	0.00635539	0.0334277
AC018866.1	1.42693	1.87813	1.52242	0.00644736	0.0337986
CCDC177	2.39489	1.18195	1.06726	0.00649467	0.0339863
ASPN	1.41292	-1.03733	2.242	0.00653115	0.0341318
SPATA18	1.14543	-1.51315	1.78848	0.00660321	0.0344247
USP30.AS1	1.77914	-1.02931	0.67507	0.00673479	0.034985
AL049569.1	1.52885	-1.23607	1.18063	0.00675199	0.0350534
AL132655.1	1.94525	-1.19887	0.938176	0.00683936	0.0354291
AP001042.1	1.63604	-1.07827	0.729343	0.00688041	0.0356028
AL357055.3	1.52138	-1.15451	0.895208	0.00695551	0.0359127
AL136119.1	1.43425	-1.77904	1.16665	0.00700918	0.0361188
AC005845.1	0.907111	-1.38234	1.47464	0.00704211	0.0362569
TEX11	3.3939	-1.62988	1.01971	0.00707017	0.0363618
AC010378.2	0.70109	-2.79384	1.73259	0.00710155	0.0364993
UBE2R2.AS1	2.19902	-1.05818	0.764533	0.00731311	0.0373753
ST6GAL2.IT1	1.00455	1.29542	1.38575	0.0073432	0.0375047
AL513348.1	1.28223	-1.33479	1.49461	0.00735316	0.0375394
GCKR	8.04795	1.04954	1.08663	0.00740201	0.0377236
ERICH4	1.45544	-1.16476	0.946846	0.00763166	0.0385943
MIR6757	1.36993	-1.13834	0.856876	0.00772251	0.0389371
AP006545.3	0.919727	-1.61853	1.37271	0.00777047	0.0391219
ARC	10.5964	-1.03349	1.24116	0.00778686	0.039178
DISC1FP1	3.30357	1.17336	0.988225	0.00779625	0.0392085
LINC01733	1.73318	-1.67306	1.48675	0.00803358	0.0400949
TMEM221	1.59986	1.08862	0.888264	0.00805772	0.04019
Z99916.1	1.28326	3.05971	1.65408	0.00807081	0.0402383
AC104126.1	1.16416	-5.42194	3.02541	0.00809868	0.0403517
AL512324.3	1.41928	-1.70409	1.13675	0.00811996	0.0404321
AL583835.2	0.703223	-1.93736	1.57605	0.00832579	0.0412831
TMPRSS2	1.42037	-1.52767	1.25542	0.0084949	0.0419631
PDGFB	4.82174	-1.24494	1.59201	0.00855417	0.042203
ATP5PBP5	0.833592	-2.35918	1.61442	0.00872784	0.0428986
AC105105.3	1.73766	1.07829	1.04229	0.00875298	0.0429685
LINC02347	1.15835	-1.28118	1.74947	0.00878428	0.0430863
DIRAS1	3.28942	-1.05891	1.3416	0.00881735	0.0431948
AC145207.4	0.927847	-1.02628	1.437	0.00901988	0.0439138
AC099541.2	0.831409	-3.06301	1.90905	0.00912828	0.0443593
MIR339	1.52988	-1.11472	1.12958	0.00916084	0.0444993
AC009336.1	0.786893	-1.44344	1.7844	0.00929294	0.0450259
CGA	1.06974	2.46538	1.57823	0.00940027	0.0454469
C7	9.88314	1.01001	1.43132	0.00940807	0.0454544
AL355102.4	0.907514	1.09624	1.43852	0.00940719	0.0454544
NPR1	1.52786	-2.02204	1.60408	0.00954047	0.045956
AC016877.3	1.17892	-1.13389	1.78381	0.00957078	0.0460713
TRPM1	0.967964	-1.53047	1.41119	0.00966433	0.0464108
LINC01082	2.69435	2.31084	1.57251	0.00972277	0.0466535
AL121672.1	1.10209	-1.20542	1.17496	0.00976855	0.0468075
TUBAL3	3.05782	1.2281	1.38745	0.0100173	0.0476326
AC025154.2	1.87668	1.00553	0.96124	0.0102647	0.0484474

## Sheet: NF1 vs PRC2
gene_name	baseMean	log2FoldChange	lfcSE	stat	pvalue	padj
CAPN6	463.327	26.9251	1.36107	19.7823	4.23166e-87	1.00011e-82
MARK1	150.856	24.8049	1.284	19.3185	3.75524e-83	4.43756e-79
HECW1	54.5724	23.1166	1.40146	16.4947	4.00379e-61	3.15419e-57
ZNF704	93.0319	25.0288	1.57482	15.8931	7.07534e-57	4.18046e-53
MVB12B	62.1438	5.35721	0.350826	15.2703	1.20686e-52	5.70458e-49
MN1	929.531	5.37275	0.38261	14.0424	8.5806e-45	3.3799e-41
PTPRU	360.717	6.28319	0.485791	12.9339	2.89555e-38	9.77621e-35
FXYD6	78.9774	24.9322	1.93475	12.8865	5.36082e-38	1.58372e-34
ARFGEF3	311.573	8.87707	0.754891	11.7594	6.31815e-32	1.65915e-28
RFPL4A	290.238	5.17724	0.445885	11.6112	3.61689e-31	8.54815e-28
ABTB2	263.502	5.76401	0.503208	11.4545	2.23153e-30	4.79455e-27
CALB2	274.438	6.75094	0.604255	11.1723	5.56996e-29	1.097e-25
CEMIP2	2235.66	-1.02321	0.0918562	-11.1393	8.07666e-29	1.46834e-25
PPP1R13B	189.078	3.90591	0.352207	11.0898	1.40556e-28	2.37278e-25
FRY	179.514	3.78825	0.342439	11.0625	1.90636e-28	3.00366e-25
PLCL1	248.248	6.12325	0.555105	11.0308	2.71444e-28	4.00956e-25
IGSF8	313.535	2.44352	0.224965	10.8618	1.75291e-27	2.43696e-24
SNN	234.188	2.59219	0.239911	10.8048	3.26733e-27	4.29e-24
KIAA1211	143.169	6.45901	0.603609	10.7007	1.01056e-26	1.25703e-23
PDLIM3	208.872	5.71226	0.537509	10.6273	2.22508e-26	2.62937e-23
TSPAN12	171.116	2.30362	0.218104	10.5621	4.46744e-26	5.02779e-23
CLU	3871.62	1.55216	0.148601	10.4452	1.54198e-25	1.65651e-22
TESK2	83.9992	3.54356	0.340489	10.4073	2.29743e-25	2.36076e-22
RAVER2	400.355	4.0321	0.391472	10.2998	7.05902e-25	6.95137e-22
SLC6A8	276.588	3.10408	0.310323	10.0027	1.4825e-23	1.40149e-20
SORL1	289.751	3.47524	0.347806	9.99189	1.65391e-23	1.5034e-20
BTG2	52.5751	3.58978	0.360208	9.96587	2.14987e-23	1.88185e-20
FAM133A	77.8041	-3.69562	0.371407	-9.95033	2.51339e-23	2.12148e-20
A2M	2080.23	13.35	1.34286	9.9415	2.74663e-23	2.23841e-20
SRRM3	111.088	6.87637	0.692452	9.93046	3.06821e-23	2.41714e-20
TNIK	662.939	7.67741	0.781118	9.82875	8.46616e-23	6.45449e-20
FSTL5	208.015	-6.18725	0.638235	-9.69431	3.18777e-22	2.35437e-19
GDF6	309.373	5.47116	0.564781	9.68723	3.41678e-22	2.44704e-19
SIPA1L2	651.026	2.0216	0.210082	9.6229	6.39999e-22	4.44875e-19
DOCK3	220.145	2.1136	0.219852	9.61373	6.99665e-22	4.72454e-19
NEBL	300.991	9.20678	0.958473	9.60568	7.56585e-22	4.83274e-19
TRPC3	61.0254	3.5864	0.37328	9.6078	7.41181e-22	4.83274e-19
DUSP22	531.825	1.00976	0.10521	9.59759	8.1835e-22	5.08971e-19
RIMS3	162.196	6.09002	0.63818	9.5428	1.39031e-21	8.42529e-19
GNG2	436.062	4.42126	0.463865	9.53137	1.55224e-21	9.17143e-19
PIK3C2B	96.0945	3.86491	0.407496	9.48456	2.43418e-21	1.36975e-18
HLA.DOA	134.939	4.98345	0.529257	9.41594	4.68855e-21	2.57696e-18
KCNK2	1650.72	-1.32625	0.141336	-9.38366	6.37201e-21	3.42264e-18
PERP	242.384	9.89534	1.05741	9.35806	8.1216e-21	4.26547e-18
IGSF1	1046.96	12.1663	1.31228	9.27113	1.84192e-20	9.46345e-18
TENM3.AS1	356.696	-1.28112	0.138728	-9.23474	2.58916e-20	1.30196e-17
RALGAPA2	431.363	1.18907	0.131127	9.06803	1.2119e-19	5.96708e-17
AGMO	195.812	-2.39064	0.263977	-9.05627	1.34985e-19	6.51067e-17
PROX1	28.9458	3.06712	0.339097	9.04495	1.49735e-19	7.07768e-17
PAIP2B	65.4481	5.25338	0.584167	8.99294	2.40704e-19	1.094e-16
DENND2C	62.6886	3.96749	0.441574	8.98488	2.59016e-19	1.15502e-16
EPHB2	1615.04	3.56663	0.397324	8.97661	2.79246e-19	1.22216e-16
EPB41L1	850.46	4.02085	0.448078	8.97356	2.87088e-19	1.23364e-16
IGFBP3	8082.24	2.49929	0.278997	8.9581	3.3032e-19	1.39407e-16
VASH1	520.974	2.76332	0.311522	8.87038	7.28963e-19	3.02251e-16
HIP1R	371.113	2.42206	0.273618	8.85197	8.59869e-19	3.50382e-16
PMEPA1	606.442	5.84665	0.661498	8.8385	9.7014e-19	3.88615e-16
ATRNL1	136.802	5.07502	0.576385	8.80491	1.30963e-18	5.15861e-16
MAPRE3	444.623	2.4094	0.274153	8.7885	1.51564e-18	5.87223e-16
CCDC69	84.4417	5.23377	0.598602	8.74332	2.26356e-18	8.62853e-16
STRBP	574.271	1.57862	0.180954	8.72388	2.68831e-18	1.0085e-15
ATP8A1	89.3634	4.89432	0.564845	8.66489	4.51955e-18	1.66898e-15
IL22RA1	66.9997	4.29628	0.501119	8.57339	1.00487e-17	3.6537e-15
ENPP2	1467.51	-2.71937	0.317722	-8.55895	1.139e-17	4.07865e-15
HLA.DQA2	112.605	4.69246	0.551924	8.502	1.86347e-17	6.57332e-15
MIR600HG	80.3623	2.13694	0.251574	8.49427	1.99188e-17	6.92295e-15
ERMP1	297.805	1.43043	0.168817	8.47326	2.38622e-17	8.17333e-15
TMEM229B	80.7307	4.82356	0.569605	8.46826	2.49088e-17	8.40993e-15
STXBP5L	34.9204	8.02799	0.948332	8.46539	2.55301e-17	8.49829e-15
PLXNA2	403.262	4.4483	0.528458	8.41751	3.84571e-17	1.26147e-14
AGAP2	201.413	3.6654	0.435529	8.41598	3.89639e-17	1.26147e-14
IL17RD	163.166	6.02622	0.720399	8.36512	6.00542e-17	1.918e-14
CPED1	623.274	-1.70518	0.204393	-8.34266	7.26394e-17	2.28901e-14
PARP8	178.459	-5.0592	0.607856	-8.32302	8.57477e-17	2.66653e-14
YPEL1	48.5254	2.82588	0.340208	8.30633	9.87064e-17	3.02964e-14
ARRDC1	133.78	1.69123	0.204228	8.28106	1.22079e-16	3.699e-14
BCL11B	45.4485	6.64556	0.803327	8.27254	1.3113e-16	3.92295e-14
SCN4B	157.178	6.18523	0.749116	8.25671	1.49737e-16	4.4236e-14
ATP7B	146.63	2.64162	0.320062	8.25346	1.53875e-16	4.43499e-14
SERPINA1	217.075	5.27028	0.63851	8.25403	1.53139e-16	4.43499e-14
ZBTB42	204.009	1.43258	0.173687	8.24804	1.61008e-16	4.58466e-14
FAM43A	60.1384	3.54141	0.43094	8.21787	2.07145e-16	5.7596e-14
PRSS35	204.66	10.8257	1.32362	8.17886	2.86542e-16	7.87456e-14
SYTL4	174.422	7.59447	0.928725	8.17731	2.90242e-16	7.88457e-14
PDE5A	700.688	2.71127	0.332934	8.14355	3.83847e-16	1.03089e-13
EFR3B	76.1829	5.09108	0.626374	8.12786	4.36953e-16	1.16033e-13
SLC7A8	142.453	6.84791	0.844022	8.11342	4.92131e-16	1.28831e-13
CLYBL	58.6027	2.90822	0.358488	8.11246	4.9605e-16	1.28831e-13
AC092919.2	42.8907	8.35173	1.0299	8.10923	5.09407e-16	1.30862e-13
SLC25A27	81.5542	3.5854	0.44345	8.08524	6.20416e-16	1.57666e-13
SCN2B	85.7081	6.75732	0.840057	8.04388	8.70379e-16	2.18836e-13
ELFN2	989.369	4.13007	0.51432	8.03016	9.73486e-16	2.3966e-13
IKZF1	107.966	10.2849	1.28204	8.02231	1.03772e-15	2.52839e-13
SAMD11	350.286	3.38822	0.42328	8.0047	1.1976e-15	2.88817e-13
CAMK1D	814.957	5.08312	0.635194	8.00247	1.21945e-15	2.91116e-13
FGF9	48.5658	8.87724	1.11364	7.97138	1.56915e-15	3.66375e-13
IL16	48.1095	5.42742	0.680944	7.97043	1.58121e-15	3.66375e-13
CCN3	335.074	4.19475	0.526689	7.96437	1.66072e-15	3.81063e-13
OSBPL5	190.028	1.34236	0.169128	7.93695	2.07212e-15	4.70889e-13
RTL1	173.976	11.074	1.39631	7.93085	2.17648e-15	4.89895e-13
PLEKHH2	114.594	3.29165	0.415157	7.92868	2.21492e-15	4.93844e-13
ZNF488	118.002	5.02124	0.635906	7.8962	2.8754e-15	6.35114e-13
CELSR2	180.155	2.95971	0.375789	7.87599	3.3805e-15	7.39766e-13
CEP112	164.507	1.9386	0.248226	7.80984	5.72625e-15	1.2416e-12
CD9	697.534	2.33267	0.298853	7.8054	5.93127e-15	1.27436e-12
TMEM170B	221.563	1.7001	0.217892	7.80248	6.07015e-15	1.29245e-12
HOXB6	76.9157	5.19167	0.666106	7.79406	6.48901e-15	1.3693e-12
LCP1	1097.05	8.71335	1.11866	7.78912	6.74764e-15	1.40947e-12
LINC02035	94.5976	1.48919	0.191212	7.78817	6.79866e-15	1.40947e-12
TLR3	216.226	1.81672	0.233495	7.78055	7.22109e-15	1.47124e-12
PTGER4	458.285	-1.33947	0.172142	-7.78119	7.18447e-15	1.47124e-12
ACBD7	340.245	1.66991	0.214982	7.76766	7.9948e-15	1.61495e-12
PQLC3	200.821	1.54639	0.199237	7.76156	8.38895e-15	1.68021e-12
VWA5A	879.897	1.88173	0.242695	7.75346	8.94216e-15	1.7704e-12
S100A2	420.021	1.33023	0.171581	7.7528	8.98907e-15	1.7704e-12
SLC25A29	150.434	2.27921	0.294364	7.74284	9.72168e-15	1.89886e-12
TSPAN9	797.354	2.36309	0.305417	7.73726	1.01582e-14	1.96786e-12
NEFL	269.674	8.63969	1.11727	7.73284	1.05172e-14	2.02085e-12
RSPO2	25.3495	4.20297	0.545722	7.70167	1.34299e-14	2.5597e-12
TLR5	36.3781	4.78709	0.622218	7.69359	1.4306e-14	2.70487e-12
ABCA3	765.225	3.3149	0.43106	7.69011	1.47007e-14	2.75743e-12
X44256	141.162	-3.37102	0.438814	-7.68213	1.56468e-14	2.91178e-12
PARM1	295.711	9.30724	1.21321	7.67157	1.69907e-14	3.13717e-12
CYP39A1	26.1716	3.81491	0.49764	7.66601	1.77429e-14	3.25067e-12
CGNL1	39.7354	3.53524	0.461326	7.66322	1.81327e-14	3.29652e-12
SLC7A2	244.614	8.30201	1.08528	7.64965	2.01533e-14	3.58123e-12
TUBB2A	539.427	1.08256	0.141504	7.6504	2.00358e-14	3.58123e-12
RCAN3	398.234	5.80681	0.759723	7.64332	2.11687e-14	3.69556e-12
ARHGAP36	440.529	11.4859	1.50285	7.64273	2.12658e-14	3.69556e-12
RALGDS	26.9324	5.35025	0.699937	7.6439	2.10732e-14	3.69556e-12
JAKMIP2	477.705	8.35047	1.09398	7.63311	2.2915e-14	3.9531e-12
ADAMTS9	80.8787	10.078	1.32213	7.62253	2.48747e-14	4.23428e-12
FREM1	19.9011	7.58769	0.995449	7.62238	2.49033e-14	4.23428e-12
CCDC74B	92.2946	2.17653	0.28584	7.61449	2.64725e-14	4.46893e-12
SORBS1	215.455	4.42602	0.582002	7.60481	2.85323e-14	4.78251e-12
HOXB3	76.5464	4.39301	0.577769	7.6034	2.88458e-14	4.801e-12
KIF26B	290.046	5.33722	0.702792	7.59431	3.0944e-14	5.11421e-12
TMEM56	246.496	2.53214	0.334064	7.5798	3.4608e-14	5.64087e-12
ZDHHC23	160.775	2.12405	0.28029	7.57805	3.50794e-14	5.67854e-12
LHX1	10.6751	7.12457	0.940809	7.57282	3.65216e-14	5.87178e-12
FAM149A	37.6179	6.63304	0.877415	7.55975	4.03835e-14	6.4488e-12
RFPL4AL1	95.868	5.17228	0.686154	7.53808	4.76957e-14	7.56538e-12
DIO2	618.038	6.71065	0.891597	7.52656	5.20958e-14	8.20821e-12
AL390719.1	133.96	2.36596	0.314899	7.51338	5.76213e-14	9.0187e-12
GPC1	3554.21	1.01395	0.135101	7.50511	6.13758e-14	9.54313e-12
SLC17A7	72.9966	4.13555	0.551574	7.49773	6.49338e-14	1.00304e-11
ARHGAP26	304.427	1.77949	0.237531	7.49159	6.80436e-14	1.04425e-11
SCN1B	72.1596	3.14247	0.41975	7.48651	7.073e-14	1.07847e-11
X44257	240.011	1.2131	0.162229	7.47772	7.56215e-14	1.14567e-11
SAPCD2	2122.02	1.07059	0.143546	7.45817	8.77326e-14	1.32068e-11
AL121768.1	112.851	2.01308	0.270015	7.45545	8.95613e-14	1.33968e-11
FREM2	31.6489	7.96222	1.06838	7.45262	9.15019e-14	1.3601e-11
MAF	279.307	5.97421	0.801722	7.45172	9.21326e-14	1.36091e-11
AQP3	48.1883	4.64138	0.623815	7.44032	1.00445e-13	1.47448e-11
BMP4	320.987	5.06529	0.683462	7.41123	1.25131e-13	1.8242e-11
SGCZ	57.793	9.03429	1.21912	7.41051	1.25812e-13	1.8242e-11
ARHGEF37	61.5125	2.69359	0.363559	7.40894	1.27311e-13	1.83467e-11
NFKBIZ	1271.69	-1.9886	0.268855	-7.39657	1.39747e-13	2.00168e-11
CADM3	292.93	10.438	1.41162	7.39432	1.42135e-13	2.02363e-11
PCSK5	218.394	6.45507	0.873984	7.3858	1.5154e-13	2.14461e-11
SLC39A8	653.177	2.33122	0.315844	7.38091	1.57212e-13	2.21164e-11
EYA1	859.452	9.29664	1.2634	7.35842	1.86104e-13	2.58728e-11
CLSTN3	98.4404	5.89538	0.801135	7.35879	1.85587e-13	2.58728e-11
LINC02381	19.1744	5.41964	0.737872	7.34497	2.05813e-13	2.84455e-11
GMPR	595.252	1.13429	0.154682	7.33307	2.24942e-13	3.09086e-11
IL15RA	83.5367	3.10529	0.423691	7.32912	2.3166e-13	3.16477e-11
CMTM8	27.6209	5.90913	0.809037	7.3039	2.79546e-13	3.77531e-11
TTYH2	49.4892	3.0349	0.415942	7.29645	2.95463e-13	3.96759e-11
TENT5C	45.9532	5.58946	0.767201	7.28551	3.20444e-13	4.25471e-11
WHRN	135.895	2.93658	0.403173	7.28366	3.24873e-13	4.28737e-11
HOXB5	37.4224	5.26323	0.722675	7.28298	3.26532e-13	4.28737e-11
VNN1	48.6359	4.71246	0.647772	7.27488	3.46721e-13	4.52729e-11
RAB15	123.006	2.46278	0.338991	7.26505	3.72906e-13	4.84245e-11
ADGRV1	18.6177	5.15696	0.710145	7.26184	3.81872e-13	4.93178e-11
CDK18	87.4945	4.31022	0.594734	7.2473	4.2515e-13	5.42793e-11
APBB1	340.65	3.18459	0.439457	7.24666	4.27179e-13	5.42793e-11
NDRG4	149.226	2.96238	0.409197	7.23948	4.50403e-13	5.69242e-11
NLGN1	294.384	-1.18895	0.164981	-7.20659	5.73705e-13	7.2122e-11
PAX2	27.4161	8.04791	1.11788	7.19926	6.05421e-13	7.57065e-11
AC107918.4	9.74471	6.92001	0.961497	7.19712	6.1497e-13	7.64958e-11
SP140	311.663	-1.80185	0.250453	-7.19435	6.27608e-13	7.76591e-11
EXPH5	28.7007	3.76641	0.524196	7.18511	6.71523e-13	8.26603e-11
PDE1B	217.574	6.85626	0.954408	7.18379	6.78072e-13	8.30339e-11
NCKAP1L	140.436	8.11945	1.13308	7.16583	7.73149e-13	9.40001e-11
TBC1D16	1139.56	2.27561	0.317582	7.1654	7.75578e-13	9.40001e-11
NRGN	615.84	1.31375	0.183452	7.16129	7.99204e-13	9.63694e-11
NPTX1	3422.35	7.85478	1.09727	7.15847	8.15853e-13	9.78776e-11
EYA4	17.4948	7.97424	1.11434	7.15601	8.30583e-13	9.91414e-11
TGFBR1	1810.2	1.42145	0.198696	7.15387	8.43628e-13	9.96915e-11
GSTM4	57.8022	3.2909	0.460531	7.14589	8.94134e-13	1.05134e-10
CTNNBIP1	337.342	1.5365	0.215214	7.13942	9.37274e-13	1.09661e-10
HOMEZ	213.058	1.00278	0.140771	7.12348	1.05233e-12	1.22516e-10
BEND7	63.1475	7.6731	1.08068	7.10026	1.24525e-12	1.43563e-10
AQP1	191.478	4.13333	0.582367	7.09746	1.27073e-12	1.45789e-10
KCNMB4	24.367	4.69868	0.664842	7.06736	1.57907e-12	1.80288e-10
CDH9	83.2225	-4.70379	0.666392	-7.05859	1.68196e-12	1.91112e-10
NCAM2	179.541	-4.56	0.646246	-7.05614	1.71193e-12	1.93587e-10
PIANP	50.9651	4.93147	0.699253	7.05247	1.75765e-12	1.97811e-10
TMEM169	19.1113	4.70506	0.668052	7.04296	1.88199e-12	2.10801e-10
NUAK1	599.771	1.6921	0.240359	7.03988	1.92399e-12	2.14179e-10
ASPHD2	207.725	3.2115	0.456216	7.03943	1.93028e-12	2.14179e-10
ANKRD29	157.008	3.64296	0.51825	7.02935	2.07502e-12	2.28528e-10
SLC12A8	871.549	2.89099	0.41129	7.02908	2.07894e-12	2.28528e-10
ZFYVE28	268.234	1.79282	0.255406	7.01949	2.22685e-12	2.43654e-10
REEP2	251.007	2.08549	0.297194	7.01728	2.26227e-12	2.45333e-10
CCDC110	33.7454	1.72608	0.245978	7.01724	2.26295e-12	2.45333e-10
RNASE1	134.706	6.26515	0.893547	7.01155	2.35692e-12	2.53197e-10
DLG3	328.026	1.33966	0.191213	7.0061	2.4505e-12	2.62059e-10
LRFN4	163.236	2.34961	0.335588	7.00149	2.53262e-12	2.69622e-10
AC113383.1	180.303	1.62536	0.232456	6.99214	2.70733e-12	2.86929e-10
CHST10	77.7673	8.45957	1.21092	6.98605	2.82739e-12	2.98315e-10
ABCC6	20.1212	4.52028	0.647528	6.98083	2.93451e-12	3.05699e-10
CRACR2A	33.6948	8.02086	1.14896	6.98097	2.93139e-12	3.05699e-10
SAMD5	99.1231	9.0649	1.29856	6.98075	2.93618e-12	3.05699e-10
TRIM36	72.4018	3.16722	0.454102	6.97468	3.06562e-12	3.17776e-10
MPZL2	107.667	8.87896	1.27335	6.97292	3.10426e-12	3.20376e-10
ALK	160.841	3.20711	0.460244	6.96827	3.20857e-12	3.29702e-10
X44445	451.836	2.856	0.41013	6.96366	3.31538e-12	3.3774e-10
LMO2	36.5677	8.10581	1.16393	6.96416	3.30364e-12	3.3774e-10
NEURL1B	1519.56	1.12424	0.161726	6.95152	3.61376e-12	3.66556e-10
PTER	152.904	3.38981	0.487946	6.94711	3.72846e-12	3.76575e-10
CCL20	23.0062	3.92376	0.565723	6.93584	4.03822e-12	4.06124e-10
ADD3	2557.79	3.85151	0.555792	6.92977	4.21526e-12	4.22133e-10
CDH12	126.454	-6.27484	0.906204	-6.92431	4.38096e-12	4.36876e-10
RASSF4	139.271	1.58231	0.228538	6.92362	4.40233e-12	4.37162e-10
FENDRR	51.8323	4.66273	0.673627	6.92183	4.4585e-12	4.40888e-10
OPCML	22.0961	8.49301	1.22801	6.91606	4.64368e-12	4.57287e-10
GNAL	37.1406	4.60093	0.665409	6.91444	4.6973e-12	4.60647e-10
GKAP1	104.785	1.43498	0.207605	6.91209	4.77574e-12	4.66404e-10
SMILR	110.711	-2.2857	0.331073	-6.90391	5.05894e-12	4.90012e-10
GABARAPL1	413.334	2.94916	0.427373	6.90066	5.1761e-12	4.97285e-10
HPSE2	46.2579	6.44454	0.936421	6.8821	5.8978e-12	5.62344e-10
SULF2	22.0332	7.80401	1.13397	6.88202	5.90088e-12	5.62344e-10
ADAM23	297.965	2.5052	0.364475	6.87344	6.26731e-12	5.90126e-10
PCBD1	196.243	2.82449	0.410925	6.87349	6.26493e-12	5.90126e-10
MTUS2	22.8672	8.26525	1.20296	6.87074	6.38718e-12	5.99026e-10
BMERB1	1223.51	1.22563	0.178508	6.86598	6.60355e-12	6.16871e-10
ZNF395	1091.62	5.1178	0.745669	6.86337	6.72551e-12	6.2579e-10
MAP2K6	93.7669	4.40025	0.641281	6.86165	6.8071e-12	6.30898e-10
TUBB2B	74.7528	1.44565	0.210913	6.85424	7.16937e-12	6.59303e-10
JPH4	15.9424	7.42064	1.08277	6.85335	7.21395e-12	6.5956e-10
EXD2	66.8656	17.9686	2.62469	6.84599	7.59507e-12	6.90392e-10
TMEM53	151.302	1.6442	0.240237	6.84408	7.69677e-12	6.96956e-10
ADRA1B	119.481	2.86975	0.419606	6.83915	7.9663e-12	7.17914e-10
SVIP	193.294	8.13134	1.18901	6.83875	7.98897e-12	7.17914e-10
MYBL2	3224.92	1.05476	0.154632	6.82111	9.03372e-12	8.05671e-10
MAT1A	129.941	6.1562	0.90319	6.81606	9.35712e-12	8.28262e-10
EIF4E3	81.2927	6.00272	0.881558	6.80922	9.81319e-12	8.62174e-10
EFNB3	88.4626	5.65775	0.831719	6.80247	1.02839e-11	9.00184e-10
NECTIN1	685.064	2.77582	0.408178	6.80051	1.04247e-11	9.09144e-10
ANO7	4.69244	6.36262	0.9369	6.79114	1.11248e-11	9.66632e-10
HLA.DRB5	305.066	2.02511	0.298333	6.78809	1.13624e-11	9.83661e-10
PPM1H	281.91	1.75193	0.258179	6.78571	1.15515e-11	9.92757e-10
JAML	10.139	7.22791	1.06512	6.786	1.15284e-11	9.92757e-10
AC073130.1	121.965	-1.65737	0.244333	-6.78324	1.17514e-11	1.00628e-09
FBXO16	30.0077	5.07972	0.749167	6.78049	1.1977e-11	1.02189e-09
NATD1	168.546	1.95698	0.288796	6.77633	1.23263e-11	1.04791e-09
ARVCF	41.1445	2.68017	0.396345	6.7622	1.3591e-11	1.15129e-09
TRIB1	659.648	-1.58483	0.234585	-6.75588	1.41968e-11	1.19831e-09
KALRN	360.988	3.11371	0.461087	6.75298	1.44836e-11	1.21817e-09
NOTCH4	312.189	4.6439	0.68816	6.74828	1.49608e-11	1.25384e-09
BLVRA	565.163	3.52943	0.523898	6.73686	1.61841e-11	1.35157e-09
DGKG	231.71	1.76888	0.262883	6.72878	1.71089e-11	1.42377e-09
CPVL	45.2898	9.07934	1.35355	6.70782	1.97556e-11	1.63253e-09
C1orf226	179.15	2.64379	0.394248	6.70592	2.00138e-11	1.64811e-09
NPR2	268.513	3.49574	0.521869	6.69851	2.1056e-11	1.72193e-09
COL15A1	56.8797	6.19052	0.924107	6.69892	2.09967e-11	1.72193e-09
CD302	367.934	1.62914	0.244071	6.67485	2.47491e-11	2.01697e-09
AL353586.1	15.8326	6.3928	0.95843	6.67008	2.55671e-11	2.06229e-09
CD24	157.681	5.25739	0.789518	6.65899	2.75723e-11	2.21648e-09
KRT80	533.838	2.24701	0.337575	6.65634	2.80728e-11	2.24146e-09
ROR2	37.9369	7.03724	1.05761	6.65393	2.85364e-11	2.2708e-09
EPHB1	374.675	3.16169	0.475813	6.64482	3.03596e-11	2.39973e-09
SESN3	192.081	8.62748	1.30028	6.63507	3.24343e-11	2.55518e-09
FABP4	111.254	8.23053	1.24134	6.63034	3.34918e-11	2.62972e-09
KITLG	928.393	-1.13395	0.171071	-6.62855	3.38997e-11	2.65043e-09
AL138479.2	15.9618	7.00097	1.05624	6.6282	3.39799e-11	2.65043e-09
GDPD5	78.5965	4.22975	0.640004	6.60895	3.87065e-11	3.00918e-09
RORB	316.214	9.54819	1.44643	6.60122	4.07794e-11	3.14961e-09
EPHA3	86.5631	10.1417	1.53732	6.597	4.19571e-11	3.23001e-09
PKDCC	63.35	3.13828	0.476321	6.58858	4.44066e-11	3.40749e-09
PLA2R1	17.3516	8.18905	1.2436	6.58494	4.55072e-11	3.48064e-09
PRXL2B	680.017	1.4435	0.219397	6.57939	4.72371e-11	3.60129e-09
PLEKHA6	339.644	3.70248	0.563252	6.5734	4.91796e-11	3.73601e-09
LPIN3	75.8708	3.15107	0.479617	6.56997	5.03258e-11	3.8e-09
AC004947.1	13.6741	7.4446	1.13365	6.56696	5.13535e-11	3.86525e-09
F8	88.1546	1.34244	0.204689	6.55842	5.43795e-11	4.08002e-09
CYP2J2	47.7657	8.14148	1.2424	6.55302	5.63841e-11	4.21703e-09
SIDT1	21.7641	4.28297	0.654282	6.54607	5.90721e-11	4.40413e-09
RASL11A	155.841	2.90007	0.443226	6.5431	6.02555e-11	4.47823e-09
ZBTB7C	18.9335	6.97421	1.06623	6.54097	6.11204e-11	4.52827e-09
NEB	18.5831	5.42425	0.829866	6.53629	6.30625e-11	4.65756e-09
RASD2	41.9473	9.35654	1.43277	6.5304	6.5596e-11	4.82958e-09
CCND2	207.582	3.05908	0.469007	6.52246	6.91628e-11	5.06066e-09
P2RX7	172.825	2.53672	0.389133	6.5189	7.0825e-11	5.16629e-09
CDKN1C	16.8996	3.5469	0.544195	6.5177	7.13936e-11	5.19175e-09
CYTH4	26.0568	2.30866	0.354675	6.50922	7.55411e-11	5.4765e-09
AP000695.1	59.6473	3.37471	0.519024	6.50203	7.92437e-11	5.72735e-09
SLC8A1	1520.72	-1.05175	0.161801	-6.50023	8.01951e-11	5.77845e-09
EPB41L5	126.888	3.6711	0.565066	6.49676	8.2071e-11	5.89564e-09
PLS1	289.202	1.31202	0.202431	6.48131	9.09283e-11	6.49244e-09
DUSP18	132.945	1.09239	0.168639	6.47767	9.31506e-11	6.61117e-09
ZNF594	68.3408	4.05643	0.626202	6.47783	9.30508e-11	6.61117e-09
C1QL1	43.3245	3.01476	0.465819	6.47195	9.67472e-11	6.84588e-09
PPP4R4	85.1512	5.10508	0.789025	6.47011	9.79337e-11	6.90915e-09
HLA.DRB1	428.252	2.11202	0.326671	6.46527	1.01115e-10	7.11235e-09
TMEM273	30.6265	8.74938	1.35597	6.45249	1.10026e-10	7.67065e-09
AC087289.1	291.107	1.69412	0.262672	6.44957	1.12166e-10	7.79686e-09
FGFBP2	8.45848	6.42674	0.996763	6.44761	1.13631e-10	7.87551e-09
PRKAR2B	158.524	6.24339	0.969771	6.438	1.21054e-10	8.34108e-09
CSGALNACT1	623.004	4.02585	0.625398	6.43727	1.21643e-10	8.35729e-09
GPR162	170.077	2.67801	0.416238	6.43385	1.24412e-10	8.52278e-09
ST6GAL1	18.5386	6.60819	1.02748	6.43148	1.26364e-10	8.6315e-09
CEP19	158.513	1.00038	0.155629	6.42798	1.29311e-10	8.8073e-09
CHD7	320.938	4.3546	0.678299	6.41988	1.36383e-10	9.26231e-09
ARMH4	86.2921	5.00872	0.781188	6.41168	1.43929e-10	9.74678e-09
TMEM52B	11.5828	6.19012	0.965644	6.41035	1.45188e-10	9.80393e-09
ATP12A	10.9388	6.155	0.963077	6.39098	1.64827e-10	1.10984e-08
TST	329.694	1.18607	0.185702	6.38697	1.69205e-10	1.13608e-08
CHST2	675.325	1.55086	0.243318	6.37379	1.8441e-10	1.23466e-08
LINC02593	75.7458	3.47708	0.545725	6.37148	1.87207e-10	1.24984e-08
HLA.DRB6	129.239	1.68071	0.263807	6.371	1.87802e-10	1.25028e-08
ZSWIM5	49.7648	4.88295	0.766673	6.36902	1.90242e-10	1.25944e-08
ADD3.AS1	7.14791	6.41148	1.0066	6.36945	1.89711e-10	1.25944e-08
ATP8B3	93.1633	1.68833	0.26514	6.36769	1.9189e-10	1.2668e-08
IGFL3	22.9355	6.77584	1.06481	6.3634	1.97332e-10	1.29909e-08
DSG3	172.69	8.75106	1.37531	6.36296	1.97905e-10	1.29924e-08
ZNF682	21.3465	-3.74595	0.588991	-6.35994	2.01835e-10	1.32138e-08
GNGT2	39.3448	3.64779	0.573849	6.35671	2.06126e-10	1.34574e-08
KCNB1	28.652	7.70389	1.2124	6.35425	2.0945e-10	1.36367e-08
TMEM74	45.2661	3.06862	0.483042	6.35271	2.11552e-10	1.37358e-08
TRPM3	21.9616	3.08776	0.486499	6.34689	2.19709e-10	1.41874e-08
TBC1D8	698.661	1.68541	0.265804	6.3408	2.28577e-10	1.47199e-08
ADAMTS14	99.1646	3.24063	0.511247	6.33868	2.31739e-10	1.48829e-08
PECR	140.61	1.46596	0.231366	6.33612	2.3563e-10	1.50918e-08
KIAA1671	520.076	4.204	0.663678	6.3344	2.38265e-10	1.52194e-08
NCAM1	18.4087	7.54588	1.19218	6.32947	2.45998e-10	1.56709e-08
HEY2	51.4797	3.13574	0.4956	6.32716	2.49718e-10	1.58226e-08
MRAS	333.261	3.94205	0.623011	6.32741	2.49308e-10	1.58226e-08
AL805961.1	16.4391	-6.08709	0.963595	-6.31706	2.66585e-10	1.68462e-08
CEACAM1	17.8556	7.84799	1.24381	6.30963	2.79701e-10	1.76279e-08
MBNL3	55.5775	4.64995	0.73809	6.29997	2.97698e-10	1.87122e-08
DSC1	19.8418	6.90062	1.09655	6.29302	3.11356e-10	1.95188e-08
LONRF2	28.0954	3.44386	0.547892	6.28566	3.26473e-10	2.03585e-08
NKAIN3.IT1	23.6091	7.60361	1.21106	6.27849	3.41869e-10	2.12067e-08
AC004551.1	108.766	2.99182	0.476851	6.27412	3.51613e-10	2.1754e-08
LHX6	36.8376	3.88686	0.619973	6.26941	3.62428e-10	2.23312e-08
OAS2	99.4119	3.78228	0.603308	6.26923	3.62832e-10	2.23312e-08
RDH12	10.6173	2.87777	0.459074	6.26863	3.64232e-10	2.2341e-08
PGAM1P4	9.10258	-2.53893	0.40515	-6.26664	3.68928e-10	2.25303e-08
SPTB	100.713	3.54172	0.565867	6.25892	3.8764e-10	2.35596e-08
TCN2	197.439	1.56065	0.24935	6.25887	3.87775e-10	2.35596e-08
FRMD4B	27.4011	6.49935	1.03937	6.25316	4.0224e-10	2.43757e-08
PTPN3	53.8658	9.87672	1.58094	6.24735	4.17471e-10	2.5234e-08
MAN1C1	51.0895	3.68588	0.590519	6.24176	4.32679e-10	2.60611e-08
RHBDF2	27.654	5.3907	0.863686	6.24151	4.3336e-10	2.60611e-08
SEMA5B	19.7929	5.87833	0.942954	6.23396	4.54794e-10	2.72807e-08
DUSP27	19.7984	7.01366	1.12568	6.23058	4.64698e-10	2.78043e-08
DMKN	69.5656	3.59528	0.577283	6.22793	4.72643e-10	2.82082e-08
EMILIN2	103.521	9.30823	1.49545	6.22439	4.83439e-10	2.87798e-08
PDE4A	57.5395	3.96785	0.637591	6.22319	4.87149e-10	2.89278e-08
APOBEC3C	1778.04	1.03849	0.167061	6.21624	5.09217e-10	3.01625e-08
C4orf54	29.0293	3.23477	0.520864	6.21039	5.28539e-10	3.10734e-08
LINC00683	4.94492	6.30482	1.01548	6.20871	5.34227e-10	3.12834e-08
PLEKHH1	46.2967	4.6152	0.743463	6.20771	5.3761e-10	3.13726e-08
MSI2	1027.3	2.42247	0.390407	6.20499	5.47017e-10	3.18429e-08
AL359636.2	12.9588	-2.84366	0.458525	-6.20177	5.58322e-10	3.24211e-08
SFMBT2	87.083	8.72559	1.40765	6.19871	5.69272e-10	3.29759e-08
HLA.DQB1	16.6255	6.09772	0.984063	6.19648	5.77402e-10	3.33651e-08
LSAMP	285.826	4.38814	0.708398	6.19445	5.84878e-10	3.37147e-08
KSR1	1005.65	1.62018	0.261755	6.18968	6.02849e-10	3.4666e-08
BACH2	29.8857	5.55163	0.898664	6.17765	6.50625e-10	3.71422e-08
SYPL2	107.061	3.34179	0.540928	6.17787	6.49712e-10	3.71422e-08
LMO1	9.88276	6.43652	1.04318	6.17007	6.82595e-10	3.87799e-08
CASZ1	50.7843	2.45754	0.398366	6.16905	6.87011e-10	3.89372e-08
HOXA13	31.8236	3.4733	0.563558	6.16317	7.13035e-10	4.03155e-08
NEO1	3057.94	1.61796	0.26266	6.15993	7.27783e-10	4.10511e-08
SLC30A3	19.032	6.61832	1.07674	6.14662	7.91526e-10	4.45403e-08
KRT79	61.2035	4.21585	0.685992	6.14563	7.96484e-10	4.47129e-08
LGALSL	38.4312	4.68403	0.762442	6.14347	8.07401e-10	4.52183e-08
EFHD1	40.6738	5.27124	0.858112	6.14284	8.10603e-10	4.52334e-08
CCDC40	32.1798	2.20041	0.358218	6.14266	8.11498e-10	4.52334e-08
POU2F3	21.8295	1.80227	0.293521	6.14016	8.24385e-10	4.58435e-08
HOXB9	55.6592	8.30069	1.35479	6.12691	8.96037e-10	4.97111e-08
XKR3	226.385	-2.23042	0.364233	-6.1236	9.14827e-10	5.06347e-08
NOS1AP	50.0807	2.19046	0.358058	6.11762	9.49803e-10	5.24478e-08
PDZD7	65.2103	2.36652	0.386909	6.11648	9.56655e-10	5.2703e-08
HLA.DQB2	13.0367	5.83024	0.954831	6.10604	1.0213e-09	5.60035e-08
EEPD1	269.021	2.8755	0.471202	6.10249	1.04431e-09	5.70008e-08
EYA2	202.935	7.2516	1.18844	6.10178	1.04897e-09	5.71228e-08
KHK	128.282	1.64376	0.269423	6.10104	1.05383e-09	5.72559e-08
TSKU	465.481	2.62048	0.429671	6.0988	1.06868e-09	5.79296e-08
RUNX3	3.70481	5.8858	0.965911	6.09352	1.10456e-09	5.97375e-08
RGS9	84.1224	1.55482	0.255465	6.08626	1.15582e-09	6.23667e-08
AC007405.3	11.6198	6.39209	1.05049	6.08488	1.16579e-09	6.26191e-08
CLEC12B	7.19569	6.55687	1.07752	6.08513	1.16396e-09	6.26191e-08
SLCO4A1	164.062	7.8415	1.28949	6.08111	1.19353e-09	6.39637e-08
TPTE2P1	22.4829	3.79754	0.624588	6.08007	1.20132e-09	6.42353e-08
POU6F2	8.56064	6.74764	1.10995	6.07923	1.20758e-09	6.44243e-08
ANKRD33B	100.56	3.03766	0.500244	6.07235	1.26049e-09	6.67949e-08
ELMOD1	22.2405	6.77473	1.11937	6.05227	1.42817e-09	7.53424e-08
TTPA	26.3986	3.04679	0.504079	6.04427	1.50087e-09	7.88255e-08
CDON	417.019	1.40208	0.232007	6.04325	1.5104e-09	7.91504e-08
AC067956.1	10.3462	-3.0259	0.50097	-6.04008	1.54034e-09	8.05405e-08
PCDH11X	43.6157	-5.66576	0.938468	-6.03725	1.56766e-09	8.16079e-08
NPAS1	23.64	2.24433	0.3718	6.03639	1.57596e-09	8.18599e-08
MYO5B	33.6389	4.02765	0.667887	6.03044	1.63513e-09	8.45614e-08
CD180	23.589	5.7107	0.94953	6.01423	1.80738e-09	9.30626e-08
CCDC184	22.4745	6.58868	1.09624	6.01024	1.85252e-09	9.51791e-08
NBEAL2	498.317	1.65337	0.275162	6.0087	1.87014e-09	9.56686e-08
EDIL3	6327.48	1.80064	0.299669	6.00877	1.86937e-09	9.56686e-08
PNOC	10.9891	7.00034	1.16704	5.99835	1.9933e-09	1.01311e-07
EDARADD	6.4182	6.49223	1.08271	5.99627	2.01898e-09	1.02396e-07
FEZ1	24.7024	2.73115	0.455679	5.99358	2.05266e-09	1.03882e-07
FRAT2	79.6158	1.36154	0.227244	5.99151	2.07904e-09	1.04991e-07
ACSL1	1299.95	1.87026	0.312371	5.98729	2.13369e-09	1.07293e-07
SERPINB4	94.1727	5.0995	0.851673	5.98763	2.12923e-09	1.07293e-07
WT1	24.7361	5.16588	0.863738	5.98085	2.2198e-09	1.11386e-07
GPD1L	302.856	1.04879	0.175406	5.97923	2.24195e-09	1.11785e-07
CMBL	427.271	1.70615	0.285334	5.97947	2.23865e-09	1.11785e-07
HLA.DQA1	17.7461	5.79132	0.968467	5.97988	2.233e-09	1.11785e-07
PDE3B	82.6301	7.76184	1.29935	5.97362	2.32045e-09	1.15213e-07
DNAJC1	964.702	1.01268	0.169551	5.9727	2.33358e-09	1.15622e-07
CYP3A4	12.2826	7.26529	1.21776	5.96609	2.43005e-09	1.2015e-07
CTSZ	209.264	6.74915	1.13224	5.96089	2.50868e-09	1.23779e-07
FAM131B	145.371	3.07785	0.516449	5.95963	2.52806e-09	1.24475e-07
CBX7	361.219	1.15052	0.193131	5.95718	2.56622e-09	1.2583e-07
PCDH18	2788.87	-1.20192	0.20175	-5.95744	2.56212e-09	1.2583e-07
AP000695.2	35.789	3.08424	0.518089	5.95311	2.63095e-09	1.28737e-07
LRRC37A3	195.483	1.41612	0.237985	5.95048	2.6736e-09	1.30553e-07
AMDHD1	36.2771	2.2871	0.384738	5.94457	2.77181e-09	1.3507e-07
SMPDL3B	45.0549	3.30748	0.55651	5.94325	2.79428e-09	1.35885e-07
EBF2	1344.97	-1.69924	0.285981	-5.94178	2.81936e-09	1.36823e-07
FGF13	669.478	-3.10001	0.523204	-5.92506	3.12188e-09	1.50576e-07
OLR1	18.0403	7.58082	1.27956	5.92454	3.13168e-09	1.50742e-07
CGN	77.3421	1.89845	0.321057	5.91314	3.35647e-09	1.61233e-07
LGALS9	21.012	4.12745	0.698116	5.91227	3.37422e-09	1.61757e-07
CRYBB2	17.8489	3.75762	0.636014	5.90809	3.46107e-09	1.65585e-07
AC093575.1	18.6802	-1.68515	0.285665	-5.89902	3.65656e-09	1.74584e-07
LINC01480	7.77375	5.98653	1.01584	5.89318	3.7883e-09	1.80146e-07
ARHGAP5.AS1	38.0241	2.33026	0.395446	5.89275	3.79811e-09	1.8025e-07
GPR17	62.0939	3.23458	0.549514	5.88626	3.95041e-09	1.86355e-07
PHOSPHO1	116.951	2.18366	0.371473	5.87836	4.14345e-09	1.95072e-07
LINC01366	15.1524	2.61227	0.444545	5.87628	4.19584e-09	1.96758e-07
CBX2	634.489	1.28734	0.219308	5.87001	4.35769e-09	2.0394e-07
FAM81A	124.33	2.19328	0.373665	5.86965	4.36724e-09	2.03983e-07
PLAAT4	52.0565	2.56151	0.436437	5.86915	4.38036e-09	2.04185e-07
HOXC13	27.2025	6.46772	1.10212	5.86845	4.39899e-09	2.04255e-07
SELL	263.455	2.45436	0.419525	5.85033	4.90592e-09	2.27346e-07
AP005230.1	17.2774	3.02409	0.51704	5.84885	4.94998e-09	2.28646e-07
CCNG2	574.725	1.31457	0.225008	5.84233	5.14768e-09	2.36233e-07
RNF112	84.4344	2.61226	0.447295	5.84014	5.21568e-09	2.3889e-07
CPA4	3470.96	1.98211	0.339695	5.83497	5.37988e-09	2.45587e-07
PRKN	8.44393	5.80932	0.995618	5.83489	5.38267e-09	2.45587e-07
TNFRSF10A	12.0924	4.80486	0.823779	5.8327	5.45361e-09	2.48233e-07
SERTM2	21.2575	6.70477	1.15103	5.82501	5.71098e-09	2.59066e-07
GPER1	71.9319	1.86641	0.320724	5.81935	5.9076e-09	2.67472e-07
NANOS1	38.635	4.30963	0.740619	5.81896	5.92155e-09	2.67591e-07
ZFHX4	506.625	-1.20254	0.20675	-5.81636	6.01415e-09	2.71256e-07
FBXO40	11.1238	6.12443	1.05529	5.80357	6.4919e-09	2.92247e-07
UGT3A2	7.66267	5.83267	1.00571	5.79954	6.64967e-09	2.9878e-07
CHST4	18.1121	5.57003	0.96053	5.79892	6.67443e-09	2.99323e-07
LINC02609	17.1672	2.27722	0.392986	5.79467	6.84558e-09	3.06418e-07
ANK1	135.977	2.17901	0.376326	5.7902	7.03013e-09	3.13026e-07
PDK3	317.105	6.78759	1.17227	5.79014	7.03295e-09	3.13026e-07
AL365295.1	13.0011	5.29724	0.915176	5.78822	7.11377e-09	3.16028e-07
LIPG	126.112	6.30188	1.08955	5.78394	7.29706e-09	3.23562e-07
RASSF5	119.742	3.65668	0.632305	5.78309	7.33391e-09	3.24587e-07
HEPH	60.5821	-8.2184	1.42145	-5.7817	7.39489e-09	3.26674e-07
CX3CL1	21.7197	5.09151	0.881663	5.77489	7.70041e-09	3.38904e-07
SPINK5	8.23504	6.15648	1.06667	5.77168	7.8486e-09	3.44144e-07
IPO5P1	10.2289	-5.50964	0.955538	-5.76601	8.11712e-09	3.55259e-07
SERPINB3	25.2311	5.60744	0.972572	5.76558	8.13791e-09	3.55511e-07
JHY	25.7489	7.05553	1.22414	5.76366	8.23109e-09	3.58918e-07
KIAA0319	40.9985	3.98687	0.69222	5.75954	8.43421e-09	3.67098e-07
UGT1A10	26.8929	8.57122	1.49082	5.74934	8.95942e-09	3.89241e-07
PDE11A	11.1189	5.82929	1.01479	5.7443	9.22996e-09	3.99525e-07
AC012507.1	4.25647	5.62195	0.97909	5.74201	9.35597e-09	4.0424e-07
ITGA8	8.96104	6.62166	1.1537	5.73952	9.49466e-09	4.09483e-07
CD82	1305.54	1.30273	0.227011	5.73863	9.54472e-09	4.10893e-07
LINC00511	256.256	1.19455	0.208349	5.73343	9.84191e-09	4.22148e-07
CCDC74A	235.102	1.29875	0.226569	5.73224	9.91127e-09	4.24353e-07
HLA.F.AS1	38.9278	1.50743	0.263455	5.7218	1.05403e-08	4.50471e-07
KCNN3	20.4747	6.96674	1.21771	5.72117	1.05795e-08	4.51328e-07
BMF	477.995	3.32533	0.581524	5.7183	1.07598e-08	4.58192e-07
SLC1A1	1471.41	1.71369	0.299772	5.71665	1.08646e-08	4.61392e-07
SYNGR2	70.9978	5.55186	0.971524	5.71459	1.09968e-08	4.6577e-07
CD70	1069.08	1.49871	0.262625	5.70665	1.15224e-08	4.87155e-07
TSPAN33	13.541	6.17462	1.0837	5.69773	1.21411e-08	5.11483e-07
PTGES	75.0796	4.64864	0.816315	5.69466	1.23617e-08	5.19853e-07
NXN	187.827	4.29819	0.756464	5.68195	1.33167e-08	5.58028e-07
FZD3	90.5043	5.27281	0.928176	5.68083	1.3404e-08	5.60692e-07
TMEM38A	22.9735	2.20962	0.38906	5.67939	1.35174e-08	5.63439e-07
ABI3	78.136	3.43409	0.605485	5.67163	1.41444e-08	5.8759e-07
AC007938.3	34.4621	2.68753	0.473858	5.67161	1.41465e-08	5.8759e-07
AC009961.4	23.6658	1.94022	0.342205	5.66976	1.42999e-08	5.92831e-07
AC078850.1	177.436	-2.31721	0.408748	-5.66905	1.43592e-08	5.93297e-07
PAX9	67.8627	5.40522	0.953676	5.66777	1.44666e-08	5.96688e-07
SEMA4B	529.072	1.7106	0.301865	5.66677	1.45516e-08	5.99152e-07
VGLL3	4851.22	-1.06212	0.187441	-5.66641	1.45822e-08	5.99365e-07
ELAVL4	15.3285	7.18558	1.26835	5.66529	1.46779e-08	6.02254e-07
AC004846.1	10.4278	4.25817	0.751676	5.6649	1.47106e-08	6.0255e-07
PLAU	3075.11	1.66044	0.293549	5.65644	1.54542e-08	6.27568e-07
LINC00877	20.7761	2.78684	0.492679	5.65651	1.54483e-08	6.27568e-07
STRA6	15.5752	6.75887	1.1955	5.65359	1.57131e-08	6.36988e-07
SAMMSON	6.02123	5.98513	1.0587	5.65329	1.57409e-08	6.37023e-07
AP003119.3	17.6446	2.97155	0.526228	5.64689	1.63374e-08	6.58903e-07
WFDC3	37.2547	2.15981	0.382977	5.63953	1.70514e-08	6.84197e-07
PPM1J	13.4909	2.2639	0.401523	5.63828	1.71757e-08	6.88016e-07
ABRACL	189.488	1.56883	0.278672	5.62966	1.80565e-08	7.20855e-07
STK26	84.6183	9.28535	1.65125	5.62321	1.87438e-08	7.46674e-07
SERPINI1	99.0847	1.74798	0.310862	5.62301	1.87664e-08	7.46674e-07
FRMD3	211.228	3.19428	0.568181	5.62195	1.88817e-08	7.5e-07
DOK4	281.408	1.50172	0.267192	5.62037	1.90549e-08	7.5561e-07
TMEM51	408.2	1.34143	0.238757	5.61838	1.92752e-08	7.63064e-07
INPP5J	66.073	2.94756	0.524885	5.61563	1.95843e-08	7.74006e-07
PDGFRL	596.364	2.67587	0.477498	5.60393	2.09541e-08	8.2401e-07
MFNG	80.2211	2.61101	0.465982	5.60324	2.10378e-08	8.25924e-07
MYORG	58.1959	2.10088	0.37497	5.60278	2.10938e-08	8.26752e-07
RPS6KA1	101.161	3.37943	0.604134	5.59385	2.22091e-08	8.66157e-07
AUXG01000058.1	109.653	3.33131	0.595626	5.59295	2.23245e-08	8.69221e-07
DRGX	61.2071	5.87377	1.05056	5.59109	2.25651e-08	8.77143e-07
RTN1	153.587	6.31063	1.12934	5.58789	2.29841e-08	8.90502e-07
PROX1.AS1	3.22472	5.26315	0.941875	5.58796	2.29758e-08	8.90502e-07
KREMEN2	16.3062	2.31926	0.415105	5.58716	2.3081e-08	8.92794e-07
CMTM3	469.083	1.7798	0.318862	5.58171	2.38161e-08	9.19723e-07
KLHL3	44.8319	3.26147	0.58455	5.57945	2.4128e-08	9.30245e-07
PODXL	437.794	3.92625	0.703865	5.57813	2.43112e-08	9.35782e-07
PXDNL	57.2347	4.12721	0.740032	5.57707	2.44604e-08	9.39995e-07
DPP7	172.337	2.42196	0.434989	5.56786	2.57893e-08	9.89456e-07
TSHZ2	25.4436	8.23888	1.47995	5.56702	2.59139e-08	9.92623e-07
AL161772.1	81.1876	1.58554	0.285473	5.55406	2.79107e-08	1.06738e-06
SHC4	62.979	2.24724	0.404639	5.5537	2.79683e-08	1.06786e-06
PPARGC1B	102.204	3.69525	0.665433	5.55315	2.8056e-08	1.06948e-06
AC019211.1	4.94106	-3.8734	0.697808	-5.55082	2.84339e-08	1.08214e-06
LINC01755	158.654	-4.27127	0.76959	-5.55006	2.85578e-08	1.0851e-06
AXIN2	137.536	1.27329	0.229474	5.54871	2.8779e-08	1.09176e-06
PPIL6	13.3146	2.3632	0.425965	5.54788	2.89162e-08	1.0952e-06
SPATA13	336.208	1.3684	0.246692	5.54701	2.90598e-08	1.09888e-06
DAB2IP	1141.25	1.29437	0.233496	5.54345	2.96576e-08	1.11969e-06
SMAD9	188.067	2.17785	0.393022	5.54129	3.00246e-08	1.13174e-06
FOXO1	137.604	2.19262	0.395717	5.54089	3.00945e-08	1.13257e-06
FAM57B	32.2451	1.79556	0.324308	5.53658	3.08431e-08	1.1589e-06
MGP	76.5613	4.81491	0.870378	5.53197	3.16647e-08	1.18788e-06
NCKAP5	128.642	4.26083	0.770523	5.52979	3.20611e-08	1.19894e-06
LINC00601	52.9176	-1.28202	0.231837	-5.52984	3.20522e-08	1.19894e-06
HOXB13	6.50179	6.38228	1.1547	5.52724	3.25312e-08	1.2146e-06
TNFAIP8L3	188.268	2.91306	0.528201	5.51506	3.48659e-08	1.29972e-06
KRT86	22.2888	3.43855	0.623533	5.51462	3.49531e-08	1.30092e-06
B4GALNT1	1342.71	2.20536	0.400118	5.51178	3.5523e-08	1.32005e-06
HAGHL	27.3936	1.74063	0.315871	5.51057	3.57664e-08	1.327e-06
ZDHHC1	17.9489	4.36678	0.793325	5.5044	3.70425e-08	1.3722e-06
HOXB4	8.69464	5.21243	0.947436	5.50162	3.76326e-08	1.39188e-06
PADI3	57.1092	2.85204	0.518675	5.49871	3.82579e-08	1.41279e-06
AL109615.3	78.2914	1.76398	0.320999	5.49527	3.90103e-08	1.43833e-06
SERGEF	98.7033	2.12319	0.386621	5.49166	3.98183e-08	1.45902e-06
DEPTOR	80.1378	2.70168	0.491943	5.49186	3.9772e-08	1.45902e-06
NKX3.1	399.24	1.58067	0.287792	5.4924	3.96511e-08	1.45902e-06
ABCC6P1	11.5953	4.69286	0.854535	5.49172	3.98047e-08	1.45902e-06
APOBEC3F	161.695	1.53982	0.280479	5.48995	4.02053e-08	1.46864e-06
RECK	951.032	-1.06831	0.194666	-5.48793	4.06663e-08	1.48319e-06
CHRNA5	140.89	2.52865	0.460954	5.4857	4.1184e-08	1.49976e-06
ARRB1	155.063	4.49536	0.819665	5.48438	4.14913e-08	1.50631e-06
AC098934.1	7.74097	5.43913	0.991725	5.48451	4.14611e-08	1.50631e-06
PDK2	261.212	1.16359	0.212253	5.48209	4.20342e-08	1.52367e-06
ALDH1A1	344.722	5.39824	0.986347	5.47296	4.42589e-08	1.60186e-06
KIAA0040	41.2892	7.96685	1.45652	5.46979	4.50565e-08	1.62575e-06
VNN2	27.0414	3.80962	0.696744	5.46775	4.55789e-08	1.63959e-06
PRDM1	302.597	-1.16229	0.212604	-5.46691	4.57939e-08	1.64482e-06
AC135012.3	15.1852	6.72249	1.2299	5.4659	4.60569e-08	1.65176e-06
KRT75	16.3582	7.16864	1.31233	5.46255	4.6935e-08	1.6807e-06
TRIM9	18.1543	2.64726	0.484911	5.45927	4.78098e-08	1.70944e-06
AL445471.1	11.1312	5.28072	0.967397	5.45869	4.79673e-08	1.71248e-06
TMEM37	14.3522	5.49968	1.00816	5.45515	4.89325e-08	1.7443e-06
SBF2.AS1	119.154	2.47957	0.454582	5.45462	4.90779e-08	1.74685e-06
AK4	570.835	3.85673	0.707267	5.45301	4.95242e-08	1.76008e-06
DBP	118.633	1.07926	0.198019	5.45028	5.02912e-08	1.78198e-06
TGFA	27.5159	4.97085	0.912291	5.44875	5.07239e-08	1.79463e-06
ASIC1	127.585	2.57617	0.472853	5.44814	5.08999e-08	1.79816e-06
NAT16	452.114	1.25116	0.22976	5.44549	5.16639e-08	1.81971e-06
AC073130.3	64.3575	1.98912	0.36537	5.44412	5.20631e-08	1.83104e-06
PRKCD	347.661	1.41724	0.260451	5.44149	5.28362e-08	1.85434e-06
TPTEP2	16.4384	2.28963	0.420784	5.44134	5.28826e-08	1.85434e-06
RP1L1	8.66569	3.35984	0.617899	5.43752	5.40279e-08	1.88899e-06
NPTXR	297.056	3.05936	0.56264	5.43751	5.40306e-08	1.88899e-06
NOL4L	205.312	2.14737	0.395004	5.43632	5.43935e-08	1.89887e-06
LITAF	144.873	7.69628	1.41855	5.42544	5.78127e-08	2.00638e-06
LIMS2	267.128	2.41286	0.445377	5.41756	6.04164e-08	2.0906e-06
LYSMD4	102.818	1.92835	0.356006	5.41662	6.07374e-08	2.09557e-06
PLXNB1	253.365	2.37376	0.438296	5.41588	6.09889e-08	2.09813e-06
C16orf89	11.7895	5.09894	0.942282	5.41127	6.25795e-08	2.1466e-06
BTBD9	474.535	1.1028	0.20379	5.41146	6.25133e-08	2.1466e-06
PKD1L2	24.5438	2.91769	0.539305	5.41009	6.29916e-08	2.1576e-06
TMEM100	85.7662	1.15968	0.214507	5.40628	6.43487e-08	2.20089e-06
LINC01081	84.7983	3.3857	0.62646	5.40449	6.4992e-08	2.21968e-06
LINC00888	44.654	1.59513	0.295341	5.40098	6.62791e-08	2.25712e-06
TMEM51.AS1	9.34957	3.29861	0.612347	5.38683	7.17122e-08	2.42467e-06
DUSP23	18.9314	4.9267	0.914632	5.38654	7.18262e-08	2.42506e-06
ANGPTL5	41.8026	-4.30984	0.800896	-5.38127	7.3962e-08	2.4936e-06
ZMAT1	122.373	2.34917	0.436714	5.37921	7.48153e-08	2.51878e-06
C3orf52	150.793	1.53817	0.286147	5.37546	7.63869e-08	2.56439e-06
OLFML2A	449.064	3.99581	0.744006	5.37067	7.84432e-08	2.62224e-06
CFTR	40.9187	7.67123	1.42896	5.3684	7.94361e-08	2.64794e-06
KATNAL2	29.6723	3.23746	0.603056	5.36843	7.94251e-08	2.64794e-06
FRAT1	40.8111	1.32151	0.246339	5.36458	8.11369e-08	2.69703e-06
GCNT3	26.9438	3.93431	0.733566	5.36327	8.17301e-08	2.70542e-06
SORT1	1971.64	1.2643	0.235757	5.36272	8.19766e-08	2.7097e-06
CD40	9.80387	5.99058	1.11914	5.35284	8.65851e-08	2.85007e-06
IFITM10	37.1429	1.90344	0.355672	5.35166	8.71488e-08	2.86464e-06
RFTN2	8.69506	5.77478	1.07913	5.35131	8.73194e-08	2.86626e-06
AC002401.4	75.3884	1.23238	0.230492	5.34675	8.95455e-08	2.93526e-06
C5AR2	18.6395	3.91849	0.732992	5.34588	8.99794e-08	2.94539e-06
AC004947.2	12.7826	6.91526	1.29389	5.34455	9.06396e-08	2.9629e-06
LINC01106	61.7603	1.15308	0.2158	5.3433	9.12694e-08	2.97937e-06
EFCAB6	9.04938	2.83442	0.530565	5.34226	9.17956e-08	2.99241e-06
KCNA1	16.7101	7.81095	1.46296	5.33914	9.33868e-08	3.04009e-06
CACNB4	30.6061	3.73721	0.700605	5.33426	9.59339e-08	3.11442e-06
MITF	563.157	1.90813	0.357863	5.33202	9.71258e-08	3.14879e-06
CXXC4	40.0305	2.8172	0.528595	5.32961	9.84257e-08	3.18221e-06
FP325335.1	8.17617	4.16758	0.782065	5.32894	9.87867e-08	3.18952e-06
FAM124A	39.2232	5.73291	1.07713	5.32241	1.02401e-07	3.30171e-06
AL591888.1	3.7464	-5.65155	1.0622	-5.32058	1.03434e-07	3.33047e-06
DLX4	13.9713	3.45039	0.649491	5.31244	1.08165e-07	3.47804e-06
DAPK2	10.5587	5.47372	1.03063	5.31103	1.09009e-07	3.50045e-06
PLA2G2D	12.2167	6.84027	1.29017	5.30184	1.14643e-07	3.67136e-06
SERPINE2	6345.76	2.66372	0.502531	5.3006	1.1542e-07	3.69124e-06
IFNLR1	3.18732	5.79292	1.09435	5.29348	1.20009e-07	3.83282e-06
ESRP2	8.47343	-1.94383	0.367505	-5.28927	1.22808e-07	3.91692e-06
PLEKHG3	325.335	2.46294	0.465779	5.28777	1.23814e-07	3.94236e-06
PURG	9.1968	3.46555	0.655413	5.28759	1.23939e-07	3.94236e-06
ST8SIA2	350.152	-5.53747	1.0505	-5.27129	1.35469e-07	4.29756e-06
COL10A1	48.5443	-3.72727	0.707191	-5.27053	1.36033e-07	4.30964e-06
ACTBL2	14.5694	5.33717	1.01364	5.26533	1.39936e-07	4.42146e-06
ERICH3	7.87781	2.8411	0.539905	5.26222	1.4233e-07	4.48537e-06
LINC00397	4.35132	-4.01714	0.764373	-5.25547	1.47644e-07	4.64637e-06
TDRD5	3.3258	5.08475	0.967972	5.25299	1.49646e-07	4.70309e-06
FAM189A2	14.6905	5.8111	1.10691	5.24985	1.52222e-07	4.77137e-06
UNC13B	1140.81	1.03908	0.198275	5.24061	1.60044e-07	4.99667e-06
CABP1	32.0774	2.40904	0.459717	5.24027	1.6034e-07	4.99932e-06
SERPING1	470.951	3.69632	0.705644	5.23822	1.62129e-07	5.04843e-06
PAPPA2	1036.21	-1.87764	0.358507	-5.23739	1.62863e-07	5.06462e-06
SUSD1	31.1621	2.45911	0.469569	5.23694	1.63257e-07	5.0652e-06
CYP46A1	10.5828	3.18245	0.608442	5.23048	1.6907e-07	5.23695e-06
MEIS3	532.61	2.02164	0.386883	5.22545	1.73733e-07	5.36732e-06
NFE2	38.7735	3.61353	0.691628	5.22467	1.74467e-07	5.38047e-06
SATB1.AS1	8.41969	4.16925	0.798658	5.22033	1.78607e-07	5.48919e-06
SELENOP	326.167	4.19862	0.804878	5.21647	1.82364e-07	5.59012e-06
LBP	9.11259	4.15284	0.796242	5.21555	1.83271e-07	5.60768e-06
MLF1	491.422	1.03312	0.198091	5.21541	1.83411e-07	5.60768e-06
AC138393.1	147.108	-1.41478	0.271604	-5.20897	1.89887e-07	5.79069e-06
BCAM	207.958	2.58949	0.497373	5.20633	1.92614e-07	5.86628e-06
RPSAP70	5.02328	4.73961	0.910638	5.20472	1.94291e-07	5.90974e-06
ZNF354C	17.2	-7.87138	1.51371	-5.20005	1.99236e-07	6.05238e-06
SEMA3G	11.6501	4.84021	0.93107	5.19854	2.00856e-07	6.08365e-06
SORCS3	36.326	4.43036	0.852259	5.19838	2.01038e-07	6.08365e-06
TRAPPC6A	51.1953	1.87738	0.361288	5.19636	2.03228e-07	6.14102e-06
TRIB2	2008.58	1.17874	0.226848	5.19615	2.03454e-07	6.14102e-06
CDS1	25.4468	5.06958	0.976084	5.1938	2.06045e-07	6.21131e-06
AL590004.3	179.771	1.90113	0.366142	5.19232	2.07694e-07	6.25306e-06
SLC37A2	473.656	-1.85619	0.357538	-5.19157	2.08525e-07	6.27007e-06
AC004585.1	45.4882	2.79925	0.53956	5.18803	2.12536e-07	6.36638e-06
TNFRSF21	2459.02	1.58289	0.30528	5.18505	2.15953e-07	6.46056e-06
LAPTM5	15.1407	6.41242	1.23719	5.18307	2.18265e-07	6.52145e-06
IL2RB	16.6848	5.20416	1.00426	5.18207	2.19433e-07	6.54219e-06
CMKLR1	292.206	2.88039	0.555845	5.18201	2.19513e-07	6.54219e-06
LINC01050	55.5015	2.78515	0.537761	5.17916	2.22888e-07	6.63444e-06
TCAF2	156.638	1.51671	0.293489	5.16786	2.36783e-07	7.0127e-06
RERG	33.8816	7.37764	1.4285	5.16462	2.40922e-07	7.12634e-06
ADA	151.326	2.26268	0.438374	5.16153	2.44946e-07	7.23631e-06
DSP	981.113	3.7925	0.734876	5.16074	2.45979e-07	7.25777e-06
AC005865.3	22.5556	2.80374	0.543542	5.15827	2.49237e-07	7.34473e-06
DACT3	78.0598	1.72017	0.33351	5.15778	2.49901e-07	7.35513e-06
KCNN4	700.2	1.07538	0.208634	5.15437	2.54486e-07	7.46218e-06
NKAIN3	8.24039	5.63863	1.09391	5.15456	2.54221e-07	7.46218e-06
TMEM176B	4.0331	5.7566	1.11756	5.15104	2.59052e-07	7.58665e-06
CD69	4.80459	5.57659	1.08372	5.14577	2.66427e-07	7.78335e-06
MFGE8	1852.92	1.24294	0.24175	5.14141	2.7268e-07	7.95618e-06
PAQR5	85.4955	4.64123	0.903002	5.13977	2.75068e-07	8.01597e-06
NUDT18	122.643	1.37355	0.26748	5.13516	2.81902e-07	8.17481e-06
PCYT1B	52.2868	8.22531	1.60358	5.12935	2.90745e-07	8.42091e-06
PPP1R26	9.0182	7.28455	1.42094	5.12657	2.95068e-07	8.53565e-06
COL11A1	47.7027	3.79297	0.74136	5.11623	3.11705e-07	8.96208e-06
FABP6	13.0831	4.47227	0.874358	5.11492	3.1388e-07	9.01365e-06
MUC13	15.8974	6.24365	1.2209	5.11398	3.15438e-07	9.0474e-06
WDR63	21.9697	2.95226	0.577538	5.11179	3.19114e-07	9.14174e-06
GAL3ST4	14.2977	3.70183	0.724468	5.10973	3.2262e-07	9.21984e-06
C1QTNF2	181.132	1.80359	0.353064	5.10839	3.24921e-07	9.27439e-06
AL512484.1	5.23728	6.32318	1.23807	5.10729	3.26815e-07	9.31719e-06
TLE2	11.5134	4.02699	0.788714	5.10576	3.2946e-07	9.36999e-06
RTBDN	12.424	3.62116	0.709375	5.10471	3.31303e-07	9.41106e-06
LRRC1	269.627	1.1946	0.234081	5.10335	3.33686e-07	9.4674e-06
ALG1L	8.57852	2.60236	0.510013	5.10253	3.35143e-07	9.49732e-06
KRT18	34.9976	2.19781	0.431016	5.09912	3.41227e-07	9.65816e-06
LSP1	47.5829	3.76558	0.739478	5.09221	3.53905e-07	9.98113e-06
AP1S3	102.25	1.53315	0.301283	5.08874	3.60452e-07	1.01416e-05
FAM222A	54.3498	1.94735	0.382944	5.0852	3.6723e-07	1.032e-05
F2RL1	976.298	1.30535	0.256896	5.08123	3.74989e-07	1.05255e-05
TEX36	5.01294	4.98598	0.982337	5.07563	3.86218e-07	1.0815e-05
KIF5C	41.5311	5.92527	1.16752	5.07507	3.8735e-07	1.08339e-05
REPS2	208.775	3.56239	0.702067	5.07414	3.89253e-07	1.08742e-05
TRBV24.1	6.17859	5.23066	1.03155	5.07069	3.96383e-07	1.10603e-05
SP5	9.91233	5.24796	1.03502	5.0704	3.96984e-07	1.10641e-05
ACSS1	22.0476	5.96958	1.17784	5.06825	4.01487e-07	1.11764e-05
AL137026.1	34.5217	2.22282	0.438911	5.0644	4.09681e-07	1.13911e-05
AL158206.1	16.9752	1.96232	0.387791	5.06026	4.18688e-07	1.16278e-05
CCNL1	2041.29	-1.10652	0.218725	-5.05896	4.21553e-07	1.16936e-05
AC004540.1	2.95271	5.50286	1.08908	5.05275	4.35494e-07	1.20662e-05
TSPAN8	9.84914	5.16951	1.02339	5.05133	4.38738e-07	1.21277e-05
FRMD7	8.0019	5.85078	1.15856	5.05004	4.41727e-07	1.2196e-05
GRIK5	11.9124	3.05367	0.605055	5.04692	4.48985e-07	1.23819e-05
SOX4	695.569	1.4126	0.279992	5.04514	4.53197e-07	1.2469e-05
MTUS1	364.688	2.37527	0.470841	5.04475	4.54114e-07	1.24797e-05
INHBB	55.6638	3.65066	0.72427	5.04046	4.64413e-07	1.27331e-05
PAX3	8.22127	5.60337	1.11191	5.03942	4.66956e-07	1.2788e-05
TMCC3	45.0916	4.13368	0.821121	5.03419	4.79868e-07	1.31264e-05
CACHD1	213.748	4.38308	0.870806	5.03336	4.81951e-07	1.31681e-05
CH25H	18.6877	4.98093	0.991744	5.0224	5.10311e-07	1.38948e-05
RYR3	22.6047	3.10285	0.618458	5.01708	5.24626e-07	1.42681e-05
CNTD1	25.274	2.33065	0.464781	5.01451	5.31683e-07	1.44435e-05
MT2P1	159.995	-1.1302	0.225417	-5.0138	5.33664e-07	1.44806e-05
HAS2	2736.69	-1.73305	0.345674	-5.01353	5.34399e-07	1.44839e-05
TRPM8	175.179	3.2762	0.653513	5.01321	5.35305e-07	1.44919e-05
ABI3BP	712.544	-1.92975	0.384973	-5.01269	5.36755e-07	1.45145e-05
AL392083.1	2.4949	5.42871	1.08363	5.00973	5.4506e-07	1.47054e-05
SYNGR1	119.881	3.20725	0.640628	5.00642	5.54519e-07	1.49265e-05
TMEM132D	5.96891	-5.55894	1.11034	-5.00652	5.54226e-07	1.49265e-05
CIB2	50.913	3.40245	0.680107	5.00282	5.64981e-07	1.51908e-05
FRAS1	25.9759	4.05909	0.811788	5.00018	5.72759e-07	1.5365e-05
DEPP1	1271.4	1.87605	0.375355	4.99806	5.79092e-07	1.55173e-05
CXCL2	145.408	-2.32619	0.465915	-4.99274	5.95301e-07	1.59336e-05
X44443	41.0466	3.72067	0.746247	4.98585	6.16902e-07	1.64931e-05
ZMYND10	26.8772	1.67856	0.336802	4.98381	6.23435e-07	1.66489e-05
GPA33	3.31528	4.94729	0.99279	4.98322	6.25342e-07	1.66774e-05
FUCA1	23.9177	5.4324	1.09018	4.98304	6.25915e-07	1.66774e-05
CRLF1	23.0959	7.63212	1.53334	4.97746	6.44254e-07	1.7089e-05
TBX20	9.23136	5.38317	1.0819	4.97564	6.5031e-07	1.7211e-05
ZNF738	107.08	-1.14995	0.231291	-4.97188	6.63062e-07	1.74897e-05
IGSF3	6.80628	6.42986	1.29364	4.97038	6.68204e-07	1.75666e-05
RAET1K	8.17336	4.83939	0.974653	4.96525	6.86143e-07	1.79981e-05
PRAG1	448.726	2.02872	0.408789	4.96276	6.9498e-07	1.81895e-05
PLPP7	94.2012	1.74145	0.351139	4.95943	7.06985e-07	1.84629e-05
AL136962.1	26.7083	8.63954	1.74255	4.95798	7.123e-07	1.85811e-05
KRT3	10.3596	7.0045	1.41308	4.95689	7.16299e-07	1.86648e-05
GALNT8	7.47082	4.86242	0.981195	4.95561	7.21024e-07	1.87673e-05
ST3GAL5	155.666	2.38423	0.481296	4.95376	7.27912e-07	1.88753e-05
CCDC144NL	28.8017	4.72049	0.952914	4.95374	7.28017e-07	1.88753e-05
MIR3681HG	41.2241	2.39028	0.482657	4.95235	7.33235e-07	1.89806e-05
ATF3	451.895	-1.32704	0.267991	-4.95183	7.35204e-07	1.90107e-05
ACKR3	1670.67	4.35889	0.880523	4.95035	7.40813e-07	1.91348e-05
PSORS1C1	65.7453	1.45142	0.293214	4.95004	7.41966e-07	1.91437e-05
HOXC11	33.6097	2.3454	0.473872	4.94944	7.44283e-07	1.91825e-05
ACER2	26.8227	1.25313	0.253224	4.94872	7.47042e-07	1.92327e-05
TNNT1	1359.17	1.40841	0.284621	4.94835	7.48438e-07	1.92477e-05
FAM117A	62.0672	2.24582	0.454199	4.94459	7.63062e-07	1.95599e-05
GPR55	4.21322	5.72129	1.15815	4.94001	7.81195e-07	1.99598e-05
TMEM132D.AS1	3.86695	-5.40504	1.09436	-4.93899	7.85278e-07	2.00424e-05
CCDC144NL.AS1	259.017	5.11537	1.03581	4.9385	7.8726e-07	2.00713e-05
AL390195.2	21.1281	1.37187	0.278073	4.93349	8.07738e-07	2.0527e-05
EFNA3	35.0654	1.19702	0.242704	4.93202	8.13844e-07	2.06599e-05
SCN9A	149.214	2.11299	0.428797	4.92772	8.31963e-07	2.10746e-05
ENTPD1	35.5646	2.60636	0.528959	4.92734	8.33571e-07	2.10927e-05
NOG	77.2711	2.90744	0.591309	4.91696	8.7898e-07	2.21469e-05
PAPLN	14.1848	2.31184	0.470221	4.9165	8.81038e-07	2.21751e-05
DLL1	80.0231	1.27996	0.260385	4.91566	8.84826e-07	2.22468e-05
AP000808.1	27.4986	1.83889	0.374953	4.90432	9.3752e-07	2.35216e-05
NDRG2	11.4974	5.37662	1.09641	4.90383	9.39858e-07	2.35552e-05
LHX8	8.1646	5.06562	1.03337	4.90205	9.48432e-07	2.3745e-05
PATJ	46.7832	2.30837	0.471037	4.90062	9.55331e-07	2.38924e-05
MDK	70.0671	2.0782	0.424139	4.89981	9.59272e-07	2.39656e-05
LINC01088	15.8471	2.88353	0.588679	4.89831	9.66649e-07	2.41244e-05
TRBV25.1	5.70353	5.46333	1.11626	4.89433	9.86408e-07	2.45656e-05
ACSL5	280.996	2.39898	0.49028	4.89309	9.92659e-07	2.46953e-05
THSD1	15.3256	1.93778	0.39612	4.8919	9.98682e-07	2.4819e-05
AC138393.3	11.6651	-1.83616	0.375585	-4.88881	1.01446e-06	2.51846e-05
PIGZ	28.4791	2.5856	0.529335	4.88461	1.03632e-06	2.56196e-05
PLEKHO2	326.93	1.05933	0.216868	4.8847	1.03586e-06	2.56196e-05
ZNF724	11.5452	-3.72576	0.763006	-4.883	1.04482e-06	2.58027e-05
BOC	486.389	1.79775	0.368521	4.87828	1.07017e-06	2.63462e-05
AC055839.2	106.162	1.6318	0.334496	4.87837	1.06964e-06	2.63462e-05
DLGAP1.AS5	8.63733	5.87774	1.20571	4.87491	1.08857e-06	2.67713e-05
FAM78A	103.499	1.6725	0.343219	4.873	1.09918e-06	2.69481e-05
ERICH2	5.76579	5.4333	1.11538	4.87125	1.10896e-06	2.71316e-05
ZMAT4	19.8176	4.93359	1.01307	4.86995	1.11629e-06	2.72828e-05
ZNRF3	292.488	1.95527	0.40159	4.86883	1.12264e-06	2.74095e-05
SRC	222.585	2.43989	0.501172	4.86837	1.12524e-06	2.74165e-05
SLC4A5	5.22729	5.20583	1.06987	4.86583	1.13975e-06	2.77413e-05
ENO2	1561.59	1.01018	0.20766	4.8646	1.14688e-06	2.78576e-05
AL512603.1	28.6406	-2.34623	0.482289	-4.86479	1.14576e-06	2.78576e-05
ATP2B2	29.9097	3.84948	0.792059	4.86009	1.17335e-06	2.84129e-05
ACOT11	24.3207	5.46553	1.12546	4.85627	1.19617e-06	2.89346e-05
LINC02141	20.4628	-6.90201	1.42131	-4.85608	1.19735e-06	2.89346e-05
DEF6	9.61782	2.43397	0.501272	4.85559	1.20027e-06	2.89516e-05
NTNG2	327.529	2.27548	0.468634	4.85556	1.2005e-06	2.89516e-05
TMEM154	75.0979	3.71987	0.766684	4.8519	1.22285e-06	2.94306e-05
FBXO6	15.3118	2.36462	0.487498	4.85052	1.23136e-06	2.96052e-05
SPATA8	7.30988	5.74664	1.18502	4.8494	1.23834e-06	2.97427e-05
SLC52A3	12.3096	4.78773	0.988008	4.84584	1.26075e-06	3.02196e-05
OLFM2	59.2384	7.27398	1.50164	4.84403	1.27229e-06	3.04568e-05
LPAR5	6.42943	4.74649	0.979893	4.84389	1.27322e-06	3.04568e-05
ZMIZ1.AS1	228.571	1.50036	0.309969	4.84034	1.29614e-06	3.09738e-05
HS6ST3	11.9653	6.56382	1.35673	4.83799	1.3116e-06	3.13116e-05
RGS16	2.67229	4.97007	1.02766	4.83629	1.32288e-06	3.15489e-05
EPHB6	1134.49	4.07612	0.843203	4.83409	1.33756e-06	3.18667e-05
KLF14	19.2494	4.45662	0.922029	4.83349	1.34157e-06	3.19302e-05
KRT32	5.26097	5.65052	1.16958	4.83122	1.35696e-06	3.22535e-05
GAP43	37.5495	6.14225	1.27169	4.82999	1.36542e-06	3.24e-05
ZCCHC18	42.8896	1.33482	0.276409	4.82915	1.3712e-06	3.24718e-05
KIAA1324	33.4892	2.73486	0.567106	4.82249	1.41775e-06	3.34737e-05
FPR2	54.5885	-3.35807	0.696413	-4.82195	1.4216e-06	3.3531e-05
CCDC85C	705.577	1.58018	0.327804	4.8205	1.43197e-06	3.3742e-05
MDFIC2	21.1291	6.84227	1.42154	4.81327	1.4848e-06	3.48825e-05
ARL5AP4	5.43951	6.40412	1.33067	4.81272	1.48891e-06	3.49443e-05
FGF7	11.7026	5.61244	1.16757	4.80693	1.53268e-06	3.58646e-05
ELN	2275	2.98357	0.620761	4.80631	1.53742e-06	3.594e-05
SULF1	148.346	8.78227	1.82873	4.8024	1.56777e-06	3.66133e-05
AC090152.1	47.9352	2.19846	0.457882	4.80138	1.57577e-06	3.67275e-05
LINC00882	744.14	-1.88472	0.392529	-4.80147	1.57503e-06	3.67275e-05
AL358334.2	3.88985	5.0068	1.04303	4.80027	1.58454e-06	3.68956e-05
LEMD1	5.83845	5.6968	1.18732	4.79804	1.60225e-06	3.72713e-05
AP000357.1	25.2074	2.1984	0.458312	4.79673	1.6128e-06	3.74798e-05
AC113414.1	7.48057	-3.71454	0.77458	-4.79555	1.62228e-06	3.7663e-05
PLEKHS1	25.9569	4.71101	0.982718	4.79386	1.63605e-06	3.79083e-05
LDLRAD4	8.16999	5.87087	1.22535	4.79119	1.65794e-06	3.83403e-05
EWSAT1	3.57037	5.31627	1.11007	4.78914	1.67499e-06	3.86967e-05
WDR31	78.8142	1.61158	0.336755	4.78561	1.70465e-06	3.92668e-05
CRIP2	583.887	1.13715	0.237614	4.7857	1.70392e-06	3.92668e-05
OVGP1	27.4991	1.49038	0.311451	4.78527	1.70758e-06	3.9296e-05
SBK1	23.6184	3.20341	0.669769	4.78285	1.72827e-06	3.97334e-05
RGCC	20.134	2.81307	0.588457	4.78042	1.74926e-06	4.01379e-05
TTLL6	8.06007	4.20172	0.880279	4.77317	1.81347e-06	4.15709e-05
INSRR	17.3683	5.44165	1.14029	4.77215	1.82267e-06	4.17413e-05
FAIM2	154.044	4.24841	0.890878	4.76879	1.85333e-06	4.24023e-05
LRATD2	32.9495	3.82608	0.802462	4.76793	1.8613e-06	4.25435e-05
HERC5	118.226	2.42268	0.508234	4.76685	1.87124e-06	4.27294e-05
TMEM8B	272.123	1.25432	0.263162	4.76633	1.87611e-06	4.27992e-05
NDST4	4.75595	5.3594	1.1249	4.76432	1.89487e-06	4.31855e-05
DLX3	24.3337	5.95009	1.24962	4.76152	1.92141e-06	4.37482e-05
CCDC198	10.9426	5.51207	1.15845	4.75813	1.95395e-06	4.44035e-05
SPEF2	33.1816	2.74858	0.577648	4.75822	1.95305e-06	4.44035e-05
SPINK1	44.7888	6.02915	1.26797	4.75497	1.98475e-06	4.50168e-05
SLC28A3	52.6703	-1.32705	0.279106	-4.75464	1.98796e-06	4.50464e-05
LCP2	8.06311	5.67039	1.19284	4.75367	1.99753e-06	4.52123e-05
ZNF641	245.531	1.73707	0.365428	4.75351	1.9991e-06	4.52123e-05
SCARA5	13.532	7.54205	1.58679	4.75303	2.00388e-06	4.52769e-05
GREB1L	6.63044	6.0759	1.27855	4.75219	2.01223e-06	4.54223e-05
B3GNT9	362.277	-1.30812	0.27553	-4.74766	2.05783e-06	4.63189e-05
EFNA1	33.3176	2.3466	0.494328	4.74704	2.06414e-06	4.64166e-05
FHDC1	39.3188	1.72403	0.363818	4.7387	2.15092e-06	4.82303e-05
WNT7B	1014.75	2.31302	0.488363	4.73628	2.17679e-06	4.8718e-05
OLFML1	788.056	-2.89371	0.611315	-4.73358	2.20595e-06	4.92308e-05
AC090921.1	17.4437	-2.07568	0.438497	-4.73363	2.20541e-06	4.92308e-05
LINC01914	6.35253	5.04568	1.06612	4.73273	2.21521e-06	4.93909e-05
RASSF7	139.806	2.0055	0.423842	4.73171	2.22634e-06	4.95923e-05
MPP2	83.2806	2.80715	0.593693	4.72828	2.26431e-06	5.03904e-05
ZNF569	153.688	-1.01161	0.214497	-4.7162	2.40293e-06	5.32664e-05
AC112721.2	31.5296	1.99151	0.422398	4.71479	2.41964e-06	5.34947e-05
CCDC153	17.5278	1.86778	0.396151	4.71482	2.41929e-06	5.34947e-05
AHNAK2	1399	1.90865	0.404996	4.71275	2.44392e-06	5.3981e-05
GHDC	78.9505	1.76263	0.374199	4.7104	2.47228e-06	5.45565e-05
AL049838.1	4.45727	5.32045	1.12964	4.70985	2.47905e-06	5.46547e-05
XCR1	10.3952	5.67346	1.20563	4.7058	2.52877e-06	5.5492e-05
ASB9	23.5125	3.02685	0.643364	4.70473	2.542e-06	5.57306e-05
ZNF577	7.55092	-6.56755	1.39655	-4.70268	2.56764e-06	5.62405e-05
PAUPAR	2.95119	5.00562	1.06566	4.69721	2.63738e-06	5.76081e-05
DOCK8	7.8958	4.92493	1.04858	4.69675	2.64331e-06	5.76309e-05
CLEC1A	3.67521	4.98706	1.06226	4.69477	2.66901e-06	5.81376e-05
EPHA7	30.4011	-3.69384	0.788518	-4.68453	2.80602e-06	6.07859e-05
KCTD16	116.37	2.22414	0.47482	4.68416	2.81107e-06	6.08397e-05
POU3F2	122.187	1.77704	0.3795	4.68258	2.83284e-06	6.12547e-05
MAK	6.49809	2.47759	0.529465	4.67943	2.87677e-06	6.21239e-05
TRBV30	3.95986	4.60929	0.985246	4.67831	2.8925e-06	6.23735e-05
LINC00161	40.4508	3.28235	0.702318	4.67359	2.95977e-06	6.36499e-05
EGR2	204.156	1.70541	0.364979	4.67262	2.97381e-06	6.38936e-05
RAB20	109.493	1.3471	0.288347	4.67181	2.98559e-06	6.40884e-05
CFI	21.5812	3.76365	0.806144	4.6687	3.03107e-06	6.49467e-05
STEAP2	248.972	-1.44525	0.30976	-4.66571	3.07549e-06	6.57197e-05
SYNPO	706.704	1.09698	0.235203	4.66395	3.10203e-06	6.62271e-05
APOBEC3G	54.5436	2.78944	0.598515	4.66061	3.15277e-06	6.72497e-05
GRIP2	15.9024	3.64875	0.783104	4.65934	3.17226e-06	6.76044e-05
SILC1	18.2691	4.57714	0.982609	4.65815	3.19059e-06	6.79337e-05
CCDC188	10.6831	5.13164	1.10261	4.6541	3.25396e-06	6.92207e-05
PPM1L	144.027	1.70903	0.367672	4.64825	3.34757e-06	7.10841e-05
LHX1.DT	2.94024	5.04275	1.08503	4.64757	3.35871e-06	7.12564e-05
TM7SF2	48.8915	1.17558	0.252967	4.64716	3.36541e-06	7.13347e-05
RND1	22.6199	1.42983	0.307742	4.64619	3.38117e-06	7.16044e-05
ABCC9	616.919	-1.91082	0.411454	-4.64406	3.41629e-06	7.21543e-05
TUBAL3	3.05782	5.51669	1.1883	4.64249	3.44227e-06	7.2638e-05
MFSD9	141.518	1.33379	0.287417	4.64062	3.47364e-06	7.32346e-05
MFSD1	303.867	2.13695	0.460758	4.63791	3.51955e-06	7.41364e-05
ATP6V0D2	37.4294	4.5745	0.986396	4.63759	3.52493e-06	7.41835e-05
SDC1	253.384	2.97241	0.641498	4.63355	3.59455e-06	7.55815e-05
SSH3	110.079	1.57971	0.341104	4.63118	3.63596e-06	7.62487e-05
SNCAIP	29.2099	4.30415	0.92998	4.62821	3.68833e-06	7.71415e-05
MROH8	31.7372	1.14739	0.247988	4.62679	3.71377e-06	7.76049e-05
LINC02245	16.0031	1.87151	0.404576	4.62585	3.73066e-06	7.78203e-05
CSRP3	7.97222	4.98125	1.07777	4.62182	3.80395e-06	7.90699e-05
MYOZ1	2.78629	4.83753	1.04675	4.62146	3.81057e-06	7.9138e-05
PTPRE	30.0687	3.92773	0.850261	4.61943	3.84787e-06	7.97724e-05
BAMBI	409.474	1.80652	0.39196	4.60894	4.0473e-06	8.35405e-05
GDA	3.68578	5.36281	1.16403	4.60711	4.08307e-06	8.4132e-05
DMBT1	25.1877	3.73788	0.812267	4.60178	4.18889e-06	8.60123e-05
SEL1L3	1022.27	1.49879	0.32575	4.60104	4.20396e-06	8.6247e-05
GCNT4	16.0068	2.8411	0.617599	4.60023	4.22023e-06	8.64306e-05
AC079848.1	17.56	1.49774	0.325573	4.60032	4.21836e-06	8.64306e-05
GRIP1	24.4884	4.22472	0.91858	4.59919	4.24134e-06	8.67877e-05
ISLR	18.3533	4.60774	1.00277	4.59503	4.32682e-06	8.84603e-05
RAB3IL1	60.6557	4.13191	0.899481	4.59366	4.35531e-06	8.8889e-05
CD38	12.8518	4.07198	0.887162	4.58989	4.43469e-06	9.02752e-05
SHH	30.0217	8.42869	1.83833	4.58496	4.54077e-06	9.21964e-05
MCOLN3	157.832	3.48942	0.761518	4.58219	4.60132e-06	9.32656e-05
ARL15	412.093	1.0509	0.229365	4.58176	4.61074e-06	9.33763e-05
CCNO	48.5634	1.71966	0.375409	4.58076	4.63286e-06	9.37441e-05
LINC00626	39.077	2.26335	0.494398	4.578	4.69451e-06	9.47482e-05
IRX3	216.973	-1.02374	0.223641	-4.57762	4.70304e-06	9.48393e-05
KCNJ6	107.716	2.91878	0.637705	4.577	4.71682e-06	9.49552e-05
TSPEAR.AS2	3.88457	-5.68235	1.24352	-4.56958	4.88699e-06	9.80469e-05
ADARB1	181.262	1.83328	0.401739	4.56336	5.03425e-06	0.000100916
SPTBN5	42.0817	2.60123	0.570594	4.55881	5.14448e-06	0.000102864
ABCD2	8.6908	5.61598	1.23302	4.55466	5.24693e-06	0.00010447
AC005165.1	9.90751	2.69729	0.592337	4.55364	5.27262e-06	0.000104893
MEST	5210.45	2.23184	0.490235	4.55259	5.29884e-06	0.000105222
SLC2A12	213.829	2.33243	0.512351	4.5524	5.30369e-06	0.000105222
CHRNB1	91.7674	1.1122	0.244317	4.55227	5.30697e-06	0.000105222
KRT78	3.83665	4.84175	1.06365	4.55199	5.31405e-06	0.000105274
TTC7B	386.272	1.75867	0.386418	4.55121	5.33395e-06	0.000105492
HDAC11	18.8197	4.56832	1.00466	4.54712	5.43856e-06	0.000107471
AL359834.1	60.4475	-1.65819	0.364893	-4.54433	5.51108e-06	0.000108631
ALMS1P1	2.65456	4.44191	0.978173	4.54102	5.59827e-06	0.000110166
FLVCR2	96.5015	1.74925	0.385338	4.53952	5.63822e-06	0.000110768
KRT81	161.024	3.46359	0.76308	4.53896	5.65328e-06	0.000110879
TRAF1	249.672	1.37884	0.303908	4.53703	5.70531e-06	0.000111807
HYKK	39.2402	1.16333	0.25642	4.53683	5.71058e-06	0.000111818
AGPAT2	81.717	2.48948	0.548749	4.53665	5.71544e-06	0.00011182
FAM178B	5.57733	5.45832	1.20414	4.53296	5.81621e-06	0.00011351
OTX2	1.89119	5.00988	1.10545	4.532	5.8429e-06	0.000113876
KDM7A.DT	66.9138	1.43224	0.316033	4.53193	5.8446e-06	0.000113876
TSPAN15	2.66828	5.18315	1.14471	4.52792	5.95659e-06	0.000115514
CCNJL	62.6502	4.46903	0.986956	4.5281	5.95174e-06	0.000115514
PTGDR	13.1557	2.62401	0.579593	4.52733	5.97336e-06	0.000115717
TDRD15	6.7419	5.94545	1.31478	4.522	6.12593e-06	0.000118381
AC092329.4	3.2988	-4.58434	1.01384	-4.52175	6.13293e-06	0.00011842
IL18R1	58.3632	2.1101	0.467014	4.51828	6.23436e-06	0.000120084
AC092969.1	8.57231	4.34284	0.961308	4.51763	6.2535e-06	0.000120256
ZFHX2	16.241	3.0161	0.667672	4.51733	6.2624e-06	0.00012033
PGM5	23.3953	6.69421	1.48225	4.51625	6.29433e-06	0.000120747
NHSL2	417.869	3.07738	0.682032	4.51208	6.41962e-06	0.000122752
LRRC32	314.673	1.69153	0.375567	4.50394	6.67052e-06	0.000127138
METTL7B	26.2009	2.19041	0.486518	4.50221	6.72502e-06	0.000128073
PTPRO	15.3728	6.25207	1.38904	4.50101	6.76314e-06	0.000128696
DYSF	18.4957	3.97528	0.883798	4.49795	6.8611e-06	0.000130141
CCDC102A	102.359	1.99803	0.444398	4.49603	6.92349e-06	0.000131009
KLHL1	9.81741	6.08071	1.35295	4.49441	6.97644e-06	0.000131905
COL14A1	74.7806	3.89234	0.866334	4.49289	7.02632e-06	0.000132636
PCK1	31.1643	9.08522	2.02315	4.49064	7.10095e-06	0.000133724
TIGD4	8.26032	2.17701	0.484868	4.48991	7.12546e-06	0.000134079
LINC02154	101.136	2.17625	0.484969	4.4874	7.20991e-06	0.00013556
ABCA5	19.0651	3.79456	0.845687	4.48695	7.22491e-06	0.000135734
SERPINA6	3.12302	4.81826	1.07436	4.48479	7.29864e-06	0.000136922
AC062015.1	4.29667	-3.91535	0.873036	-4.48476	7.29971e-06	0.000136922
AL356056.2	21.2613	1.93599	0.431756	4.48399	7.32592e-06	0.000137304
PIK3IP1	96.5368	2.15605	0.480909	4.48328	7.35049e-06	0.000137656
BMP6	5.33415	3.72708	0.831431	4.48272	7.36963e-06	0.000137905
APOL4	4.12862	4.88154	1.08959	4.48015	7.45901e-06	0.000139137
LINC01968	4.31843	4.72158	1.05388	4.48017	7.45821e-06	0.000139137
UGT1A8	7.50095	6.91428	1.54321	4.48045	7.4485e-06	0.000139137
AC087500.1	18.5177	2.95968	0.660776	4.47909	7.49603e-06	0.000139607
CYB5A	4.86977	5.93129	1.32435	4.47863	7.51243e-06	0.000139802
MAP3K14	658.858	1.06609	0.238188	4.47584	7.6112e-06	0.000141417
NAT2	4.90243	5.33397	1.19189	4.47521	7.63367e-06	0.000141724
FANK1	5.09692	4.41622	0.987156	4.47368	7.68858e-06	0.000142631
ZNF219	222.505	1.60953	0.360318	4.46698	7.93309e-06	0.000146581
COLQ	19.4363	1.92366	0.430655	4.46683	7.93871e-06	0.000146581
AC098934.2	6.5567	4.11946	0.922193	4.46703	7.93141e-06	0.000146581
LINC01929	190.397	4.70625	1.05375	4.46617	7.96308e-06	0.000146916
CXCL10	6.04751	5.68814	1.27389	4.46517	8.00063e-06	0.000147494
FRG1.DT	8.92153	2.55257	0.572751	4.45668	8.32388e-06	0.000152738
PLXDC1	13.1705	3.58721	0.805092	4.45565	8.36409e-06	0.000153357
PRG4	12.0283	5.3495	1.201	4.45422	8.41997e-06	0.000154262
AC007743.1	11.6487	4.98983	1.12075	4.4522	8.4994e-06	0.000155596
BAIAP2	489.888	1.92879	0.433284	4.45156	8.52496e-06	0.000155943
ASPA	3.16336	4.97625	1.11871	4.4482	8.65931e-06	0.000158156
PHYHIP	12.3049	2.80265	0.630206	4.44719	8.70003e-06	0.000158777
MERTK	10.9421	2.665	0.5994	4.44612	8.7437e-06	0.000159451
KRT7	218.414	2.35323	0.529348	4.44553	8.76738e-06	0.00015976
CXCL3	384.433	-2.1201	0.477029	-4.44439	8.81423e-06	0.00016049
LINC00869	56.6508	1.75655	0.395284	4.44377	8.83949e-06	0.000160702
NOS1	2.39684	4.61002	1.03779	4.44214	8.90701e-06	0.000161805
RETREG1	43.6446	4.89498	1.10265	4.43927	9.02629e-06	0.000163846
HKDC1	51.0991	1.47622	0.332602	4.43839	9.0636e-06	0.000164397
KCNH1	82.8037	1.94842	0.439033	4.43798	9.08051e-06	0.000164577
PLAT	2484.76	1.17294	0.264465	4.43516	9.20021e-06	0.000166491
AL139351.3	24.0522	7.0714	1.59805	4.42501	9.64359e-06	0.000174248
AL139383.1	2.60665	4.65732	1.0531	4.42248	9.75758e-06	0.000175904
HOTAIR	40.6051	1.73253	0.391974	4.42001	9.8695e-06	0.000177516
VWF	20.6315	2.05247	0.464419	4.41943	9.89599e-06	0.000177857
ZNF345	43.7687	-1.28989	0.29201	-4.41726	9.9959e-06	0.00017938
SMOX	752.732	1.16468	0.263837	4.41439	1.01296e-05	0.000181504
AC104793.1	54.7313	-3.96211	0.898052	-4.4119	1.02468e-05	0.000183325
SULT1A1	20.7874	2.53521	0.574784	4.41072	1.03028e-05	0.000184049
CILP	4.51014	4.80354	1.08964	4.40836	1.04156e-05	0.000185782
KCNQ3	142.615	-3.49506	0.793399	-4.40517	1.057e-05	0.000188253
ZNF665	7.11344	-5.50567	1.25019	-4.40388	1.06331e-05	0.000189091
PTPRR	39.7682	3.13842	0.712954	4.40199	1.07261e-05	0.000190602
DYNC1I1	8.27579	3.15768	0.717479	4.40108	1.07715e-05	0.000191265
AC003072.1	7.02952	2.11854	0.481686	4.39817	1.09169e-05	0.00019341
C3AR1	24.1887	1.69265	0.384885	4.39781	1.0935e-05	0.000193586
MAP3K1	150.591	1.08856	0.247665	4.39529	1.10624e-05	0.000195276
TECTA	14.19	1.48368	0.337563	4.39527	1.10635e-05	0.000195276
PLCG1.AS1	8.18039	2.56823	0.5843	4.39539	1.10573e-05	0.000195276
LINC02285	3.84075	5.67134	1.29024	4.39557	1.10482e-05	0.000195276
PLEKHA7	40.6483	3.25071	0.740585	4.38938	1.13674e-05	0.000200491
SULT4A1	2.66111	4.87962	1.11181	4.3889	1.13926e-05	0.000200785
CXCL12	23696.7	1.04441	0.23822	4.38423	1.16397e-05	0.000204834
ERO1B	36.3168	3.41321	0.778599	4.38379	1.16634e-05	0.000205098
AFAP1L1	685.949	1.08581	0.24786	4.38072	1.18289e-05	0.0002077
AL353740.1	73.5143	-1.70689	0.389746	-4.37949	1.1896e-05	0.000208568
SP3P	1.37339	-4.75199	1.08524	-4.37875	1.19362e-05	0.000209118
MUC20	27.013	1.44608	0.330418	4.37653	1.20583e-05	0.000210633
ALPP	23.2627	6.55256	1.49759	4.3754	1.2121e-05	0.000211571
TIE1	196.959	4.41342	1.01055	4.36733	1.25773e-05	0.000218729
KLHL24	278.632	1.42009	0.32544	4.3636	1.27941e-05	0.000222171
FMO1	17.0766	5.36029	1.23131	4.35333	1.34088e-05	0.000232334
PLCH1	12.7496	2.57626	0.591904	4.35249	1.34599e-05	0.000232877
PHLDB3	67.9722	1.08813	0.249996	4.35257	1.34553e-05	0.000232877
HSPA6	32.8636	1.04995	0.241387	4.34968	1.36339e-05	0.000235544
VPS37D	21.2794	1.21559	0.279492	4.3493	1.36576e-05	0.00023578
TMEM132A	655.029	1.71853	0.395334	4.34705	1.37982e-05	0.000238033
TMEM255B	159.364	1.86364	0.428841	4.34577	1.38786e-05	0.000239247
SIGLEC17P	21.3286	4.97664	1.14606	4.34239	1.40943e-05	0.000242434
RAC2	224.763	2.87975	0.663215	4.3421	1.41126e-05	0.000242572
FOXO6	4.153	4.4505	1.02518	4.34119	1.41714e-05	0.000243406
DAW1	26.2906	2.22547	0.512956	4.33851	1.43449e-05	0.000246029
YPEL4	37.8941	1.91533	0.441576	4.33749	1.44118e-05	0.000246818
PIP4K2C	388.52	1.02105	0.235467	4.33629	1.44907e-05	0.000247809
MARCKSL1	76.5156	2.78984	0.643479	4.33556	1.45392e-05	0.00024846
AC090004.2	23.6696	3.36098	0.775458	4.33419	1.46296e-05	0.000249488
DSG1	12.2591	5.63394	1.29998	4.33388	1.46506e-05	0.000249641
AC003112.1	13.5255	5.09646	1.17656	4.33167	1.47983e-05	0.000251975
SNTA1	39.9284	4.40386	1.01738	4.32863	1.50043e-05	0.000254567
DAAM2	1263.21	-2.03263	0.469671	-4.32777	1.50628e-05	0.000255375
AC009812.4	8.06358	1.77111	0.40987	4.32115	1.55216e-05	0.000262214
GCAT	384.439	-1.02052	0.236183	-4.3209	1.55397e-05	0.000262332
IDO1	16.7452	4.55652	1.0547	4.32022	1.55872e-05	0.000262848
RNLS	55.4279	4.61162	1.06747	4.32015	1.55925e-05	0.000262848
RAB7B	265.654	1.31476	0.304351	4.31987	1.56122e-05	0.000262993
DACT1	649.694	1.90163	0.440269	4.31924	1.56569e-05	0.00026337
BX284613.2	6.53292	3.86968	0.895897	4.31933	1.565e-05	0.00026337
SHF	7.88344	2.4452	0.566273	4.31806	1.57403e-05	0.000264585
MEOX1	21.5478	3.04814	0.706882	4.31209	1.61718e-05	0.00027126
AC091563.1	6.81124	3.66507	0.851111	4.30622	1.66067e-05	0.000277962
SMPD4P1	7.73138	4.5997	1.06823	4.30591	1.663e-05	0.00027799
FAM160A1	130.503	1.87585	0.435737	4.305	1.66988e-05	0.000278912
DNAH6	13.4718	2.67069	0.620634	4.30316	1.68377e-05	0.000281033
ITPKB	106.652	4.22857	0.982831	4.30244	1.68926e-05	0.000281751
CDX2	6.60655	6.6473	1.54509	4.3022	1.69107e-05	0.000281853
FHIT	15.933	2.73988	0.637736	4.29626	1.73705e-05	0.000288499
AC008691.1	9.02252	2.51754	0.586183	4.2948	1.74847e-05	0.000289989
AC006033.2	28.3041	2.38264	0.55556	4.28872	1.79703e-05	0.000297207
C1QTNF3	15.8966	1.21171	0.282565	4.28825	1.80089e-05	0.00029743
ARHGEF3	151.705	2.17052	0.50614	4.28837	1.79985e-05	0.00029743
S100B	5.40926	4.83743	1.12876	4.2856	1.8225e-05	0.000300683
AC091133.2	3.32837	4.35117	1.01556	4.28452	1.83131e-05	0.000301821
RASEF	11.2452	4.92198	1.1497	4.2811	1.85968e-05	0.000305857
TRPV6	2.2932	4.72819	1.10511	4.27847	1.88181e-05	0.000309066
ENPP6	17.4318	3.72011	0.869628	4.27782	1.88732e-05	0.000309756
ACKR1	13.0697	7.03134	1.64612	4.27145	1.94203e-05	0.000317852
ZHX2	305.382	1.18155	0.276646	4.27098	1.94617e-05	0.000318311
MSX1	65.9605	1.47027	0.344552	4.26719	1.9795e-05	0.000323314
LINC01788	114.57	-1.99304	0.467399	-4.2641	2.00709e-05	0.000327367
OSTN	64.1335	-3.47283	0.814503	-4.26374	2.01034e-05	0.000327672
AL391560.2	15.134	5.82019	1.36733	4.25662	2.07539e-05	0.000337575
COL6A6	5.98114	5.01236	1.17798	4.25503	2.09021e-05	0.000339752
ENGASE	392.138	1.03278	0.242791	4.2538	2.10176e-05	0.000341395
ZDHHC22	8.00724	5.40223	1.27083	4.25093	2.12885e-05	0.00034521
MAGEA1	16.9998	-8.89511	2.09328	-4.24936	2.1438e-05	0.000346794
AC055854.1	16.5148	2.20272	0.518355	4.24943	2.14312e-05	0.000346794
CCDC102B	123.051	-1.10013	0.258951	-4.2484	2.15302e-05	0.000347943
ACAN	88.0407	6.50659	1.53168	4.24801	2.15679e-05	0.000347943
AQP4	8.02085	4.84842	1.14177	4.24641	2.17219e-05	0.000350188
LINC00920	29.3526	1.7588	0.414224	4.24601	2.17611e-05	0.00035058
ENHO	13.2988	2.96343	0.698156	4.24465	2.18933e-05	0.000352242
GPR160	14.8944	4.02734	0.948807	4.24464	2.18946e-05	0.000352242
MCMDC2	51.8553	-1.23229	0.290328	-4.24449	2.1909e-05	0.000352242
MAST3	148.524	1.15373	0.271978	4.24202	2.21518e-05	0.000355663
AC084030.1	3.54699	4.26881	1.00629	4.24212	2.21421e-05	0.000355663
AC011747.1	4.75552	3.43571	0.810435	4.23934	2.24182e-05	0.000359208
AL392086.3	13.2757	5.67948	1.34112	4.23487	2.2868e-05	0.000365672
AP003119.2	3.63055	4.26834	1.00842	4.23268	2.30921e-05	0.00036801
OR2M1P	1.625	-4.84928	1.14651	-4.22959	2.34113e-05	0.000372594
TNN	5.7346	2.94459	0.696717	4.22638	2.37484e-05	0.000377451
SPAG4	11.8997	2.55657	0.605805	4.22011	2.44178e-05	0.00038679
LINC01522	11.4371	7.07999	1.67872	4.21749	2.47037e-05	0.000390794
AC022784.1	6.36593	3.36656	0.798954	4.2137	2.51216e-05	0.000396609
PNLIP	23.1447	6.90026	1.63797	4.21269	2.52349e-05	0.000398133
ADRB2	36.5033	-3.19481	0.759255	-4.20782	2.57842e-05	0.000406255
FMOD	10.382	6.26256	1.49077	4.20088	2.65882e-05	0.000418087
SPON1	9.56186	4.58148	1.09079	4.20013	2.66757e-05	0.000419185
H2AFY2	5.96081	5.85501	1.39457	4.19844	2.68757e-05	0.000421766
TNS4	7.08808	5.35498	1.27553	4.19824	2.68996e-05	0.000421861
F5	3.31911	5.20639	1.24217	4.19135	2.77294e-05	0.000433724
AL603750.1	14.3225	1.71695	0.409697	4.19077	2.78009e-05	0.000434555
MEF2C.AS1	18.9885	-1.22118	0.29141	-4.19061	2.78208e-05	0.000434578
LRP5L	64.776	1.1278	0.269171	4.18992	2.79055e-05	0.000435613
VWA3B	6.49542	3.2959	0.787802	4.18366	2.86853e-05	0.000446228
KDM5B	531.804	1.62841	0.389348	4.18241	2.88431e-05	0.000448177
DCSTAMP	8.33586	6.08874	1.45771	4.17693	2.95466e-05	0.000457604
LINC01122	8.53059	2.38087	0.569975	4.17715	2.95182e-05	0.000457604
CCDC152	14.4292	3.248	0.777645	4.17672	2.95749e-05	0.000457742
SLC29A3	58.2573	2.0027	0.479662	4.17524	2.97673e-05	0.00046042
AL627316.1	3.40001	5.12124	1.22678	4.17455	2.98581e-05	0.000461521
MROH2A	8.26787	5.06839	1.2147	4.17253	3.01235e-05	0.000465319
CYSLTR2	19.0154	7.7948	1.86847	4.17176	3.02258e-05	0.000466324
AL359962.3	2.92137	4.61607	1.10651	4.17174	3.0228e-05	0.000466324
ANK3	286.08	1.93129	0.462966	4.17157	3.02508e-05	0.000466372
PRKG2	16.7808	2.91982	0.699982	4.17128	3.02894e-05	0.000466661
FOLR3	54.3234	-2.41182	0.578284	-4.17064	3.03743e-05	0.000467665
CFAP43	4.81979	4.00097	0.959459	4.17002	3.04571e-05	0.000468634
IYD	8.55229	6.47712	1.55476	4.166	3.09994e-05	0.000476049
LPO	3.80233	4.79161	1.15027	4.16565	3.10468e-05	0.000476467
ARL4C	6383.29	1.04145	0.250088	4.16433	3.12268e-05	0.000478919
CADPS	11.3335	3.90237	0.937237	4.1637	3.13132e-05	0.000479933
LRRC37A6P	1.58697	4.57978	1.10038	4.16198	3.15504e-05	0.000483255
KRTAP5.2	2.25642	4.93865	1.18687	4.16107	3.16762e-05	0.000484554
CD14	20.3976	2.56875	0.617636	4.15901	3.19635e-05	0.000488633
AC092111.1	4.78946	3.54972	0.855652	4.14855	3.34586e-05	0.000507549
NKX6.1	3.29316	5.10122	1.22974	4.1482	3.35099e-05	0.000508
AC097654.1	9.54476	-2.32497	0.56051	-4.14795	3.35473e-05	0.000508241
MYO7B	271.713	1.53727	0.370656	4.14743	3.36233e-05	0.000509067
AC083837.1	8.84479	2.77201	0.668458	4.14686	3.3706e-05	0.000509666
MSRB1	321.489	1.01041	0.243711	4.14594	3.38429e-05	0.000511408
AC080023.1	8.86213	-1.93804	0.467687	-4.14389	3.41463e-05	0.000515334
SLC25A21	22.4732	2.39417	0.577892	4.14293	3.42892e-05	0.000517161
TGFBI	34528.9	1.48622	0.358795	4.14225	3.4391e-05	0.000518366
HRK	21.0701	3.18676	0.769484	4.14143	3.4515e-05	0.00051959
AL512625.1	24.1125	1.08452	0.261872	4.14142	3.45162e-05	0.00051959
DSC2	2.15689	4.20352	1.01506	4.14113	3.45594e-05	0.000519908
MYOM3	7.91452	4.36464	1.05466	4.13845	3.49664e-05	0.000525697
AL137026.3	38.8436	1.62788	0.393428	4.13769	3.50825e-05	0.000526773
DMTN	2.66917	4.50892	1.09091	4.13317	3.5779e-05	0.000536209
ANKRD30BP1	10.8008	-3.17185	0.767622	-4.13205	3.59541e-05	0.000537809
LINC01771	6.72692	2.99547	0.725181	4.13065	3.61732e-05	0.000540402
ATP13A4	4.98456	3.77404	0.914167	4.12839	3.65312e-05	0.000545406
NUDT8	140.889	1.14963	0.278491	4.12806	3.65836e-05	0.000545844
ARHGAP28	665.133	1.26546	0.306661	4.12659	3.68187e-05	0.000548529
LAMA5	430.243	3.1296	0.758434	4.1264	3.68491e-05	0.000548529
ITPR1	774.03	1.18045	0.286065	4.12651	3.68314e-05	0.000548529
AC244021.1	30.1277	1.54102	0.373551	4.12533	3.70211e-05	0.000550287
AL022324.2	5.13713	2.90566	0.705197	4.12035	3.78294e-05	0.000561949
CNTN4	5.95529	5.21525	1.26715	4.11574	3.85936e-05	0.000572581
FOSB	2556.04	-2.70038	0.656357	-4.11419	3.88539e-05	0.00057608
CEMIP	1837.57	2.44929	0.595411	4.11361	3.89513e-05	0.000576802
CASQ2	4.72739	5.26239	1.27957	4.11264	3.91167e-05	0.000578889
NUGGC	10.6787	3.4737	0.844888	4.11143	3.93224e-05	0.000581567
CSF2RB	122.642	6.02176	1.465	4.11043	3.94928e-05	0.000583723
HMCN2	17.8745	2.96402	0.721563	4.10778	3.9948e-05	0.000590082
CCDC136	215.889	1.37623	0.335182	4.10592	4.02715e-05	0.000594117
CEACAM21	3.6868	4.72144	1.15048	4.10388	4.06282e-05	0.000598632
GABRB2	23.7499	3.99261	0.974024	4.09909	4.1477e-05	0.000609618
FAHD2CP	16.2516	2.05164	0.500542	4.09884	4.15229e-05	0.000609915
LINC01638	45.4443	2.9623	0.722809	4.09831	4.1617e-05	0.000610916
LURAP1L.AS1	19.7835	-1.38397	0.337912	-4.09566	4.20973e-05	0.000617584
GRB7	10.4408	2.32112	0.56699	4.09376	4.24442e-05	0.000622287
CCDC30	47.4076	1.75161	0.428427	4.08847	4.3423e-05	0.000633494
UNC5C	49.078	3.56382	0.872212	4.08596	4.38958e-05	0.000638421
SERPINA9	15.6403	4.7383	1.15991	4.08507	4.40628e-05	0.000640455
ARHGAP30	7.407	4.41657	1.08147	4.08386	4.42937e-05	0.000643416
AC124319.3	27.3084	1.1062	0.270911	4.08326	4.44076e-05	0.000644673
CRISP3	5.24189	4.8435	1.18639	4.08255	4.4545e-05	0.000646272
DACH1	117.385	4.92216	1.20716	4.07748	4.55267e-05	0.000658493
BATF2	10.5212	2.40238	0.589463	4.07553	4.5909e-05	0.000663211
LRP2	2.3813	4.54732	1.11584	4.07524	4.59674e-05	0.00066365
FBXO15	8.91335	1.84128	0.451976	4.07384	4.6245e-05	0.000666843
SLC9A3R2	1136.05	1.32386	0.324988	4.07358	4.62964e-05	0.000666873
AC009163.6	17.3726	-1.3556	0.332805	-4.07326	4.636e-05	0.000666873
GALNT16	575.047	2.38771	0.586613	4.07034	4.69455e-05	0.000674873
GPR155	115.147	1.25536	0.308427	4.0702	4.69733e-05	0.000674873
SHOC1	21.1981	2.78424	0.684129	4.06976	4.70607e-05	0.000675294
TCL6	3.68716	4.47179	1.09998	4.06535	4.79608e-05	0.000687089
LINC02223	30.386	-1.36374	0.335534	-4.06437	4.81615e-05	0.00068943
C16orf74	29.0214	3.20859	0.789532	4.06391	4.8257e-05	0.000690379
LUCAT1	112.637	1.66683	0.410259	4.06287	4.84739e-05	0.000692643
TDRKH.AS1	9.94476	2.12916	0.524522	4.05923	4.92348e-05	0.000702241
ANXA8L1	2.78266	5.02101	1.23709	4.05874	4.93381e-05	0.000703291
ADD2	2.67344	4.8412	1.19437	4.05336	5.04872e-05	0.000716645
S100A10	6506.83	1.02535	0.252954	4.0535	5.04564e-05	0.000716645
BEGAIN	3.3343	5.07153	1.25148	4.05244	5.06856e-05	0.000718599
RGL3	4.65755	-4.17864	1.03167	-4.05037	5.11367e-05	0.00072456
AP000787.1	4.84569	4.27207	1.05569	4.04672	5.19406e-05	0.000735069
COL9A3	5.67801	3.77097	0.932237	4.04508	5.23057e-05	0.000739793
SCG2	189.599	2.4005	0.59356	4.04425	5.24907e-05	0.000741521
LRRC63	4.27011	4.66592	1.15393	4.04352	5.26556e-05	0.000743406
KLHL31	2.85766	3.94588	0.977045	4.03859	5.37743e-05	0.000758294
GPC5	49.7496	3.30352	0.818405	4.03653	5.42467e-05	0.0007645
SCAMP5	3.72017	4.52546	1.1212	4.03627	5.43075e-05	0.0007649
SYTL1	19.0077	3.2619	0.808351	4.03525	5.45446e-05	0.000767332
HPSE	587.23	1.44469	0.358167	4.03355	5.49406e-05	0.000772437
PSG4	114.009	1.93803	0.480621	4.03236	5.52203e-05	0.000775907
HR	256.943	2.65145	0.657676	4.03154	5.54114e-05	0.00077813
GARNL3	4.14305	4.59862	1.14087	4.03081	5.55846e-05	0.000780098
ERBB2	944.18	1.08022	0.268043	4.03003	5.57707e-05	0.000781782
CASQ1	2.85524	5.36768	1.33223	4.0291	5.59898e-05	0.000783249
MME	4145.8	-1.07861	0.267709	-4.02903	5.60079e-05	0.000783249
CAMKK1	441.015	1.17509	0.292095	4.02297	5.74698e-05	0.000802269
AC124016.2	21.2108	1.39745	0.347505	4.02137	5.78615e-05	0.000806798
LMTK3	6.22232	5.08723	1.26516	4.02102	5.79458e-05	0.000807483
ACPP	67.8468	3.50864	0.872928	4.0194	5.83468e-05	0.000812113
AC100861.1	5.43649	3.86234	0.961123	4.01857	5.85532e-05	0.000814506
NGEF	9.43844	2.44343	0.608078	4.01828	5.86244e-05	0.000815017
C5AR1	27.3722	1.12723	0.280621	4.01691	5.89672e-05	0.000819301
SPINK13	2.5985	4.936	1.22921	4.0156	5.92953e-05	0.000822672
COL9A2	26.0713	2.59905	0.647399	4.01461	5.95437e-05	0.00082537
ACKR2	4.62126	3.04859	0.759599	4.01342	5.9844e-05	0.000829047
DLEU7	3.86981	3.61004	0.899683	4.01257	6.00614e-05	0.000831084
FCGRT	36.8078	3.01306	0.751038	4.01186	6.02425e-05	0.000832615
TEC	14.9599	4.51209	1.12479	4.01149	6.03355e-05	0.000832783
UGT1A7	10.9272	7.33013	1.82733	4.0114	6.03604e-05	0.000832783
AL138756.1	14.4357	2.11324	0.526958	4.01026	6.06515e-05	0.000836311
TMC6	3.59664	4.51885	1.12723	4.0088	6.1029e-05	0.000840981
AL137058.1	2.45154	4.31773	1.0771	4.00867	6.10613e-05	0.000840981
KCTD9P4	7.14481	-2.09127	0.521761	-4.00811	6.12077e-05	0.000842506
AC015818.2	2.55351	4.24211	1.05924	4.00485	6.20568e-05	0.000852704
RALGPS1	164.151	1.22678	0.306352	4.00447	6.21562e-05	0.000853078
MIR4500HG	88.64	-1.49458	0.373226	-4.00449	6.21506e-05	0.000853078
ABLIM1	1104.27	1.72292	0.430312	4.00388	6.23107e-05	0.000854702
TENM4	54.0218	2.61731	0.65383	4.00305	6.25321e-05	0.000857241
FMNL1	64.57	2.51529	0.62845	4.00238	6.2709e-05	0.000858295
MPPED1	4.24331	6.01704	1.50338	4.00234	6.27179e-05	0.000858295
GFRA2	80.2293	2.01234	0.503073	4.00009	6.33182e-05	0.0008651
HOXB8	2.55288	4.64695	1.16197	3.99921	6.35548e-05	0.000867738
CRABP2	279.409	1.47897	0.369884	3.99846	6.37565e-05	0.000868986
TRPM6	5.45927	4.39005	1.09813	3.99774	6.39503e-05	0.000870623
PRSS2	3.91013	5.55432	1.38936	3.99776	6.39437e-05	0.000870623
STXBP6	67.5381	-4.66517	1.16707	-3.99732	6.40632e-05	0.000871658
ADAM28	17.1546	2.07079	0.518077	3.99707	6.41308e-05	0.000872076
VAT1L	6.49026	3.16826	0.793189	3.99433	6.48771e-05	0.000881209
MSX2	22.6371	-5.52209	1.38343	-3.99158	6.56338e-05	0.000890465
STEAP1	796.371	-1.40401	0.351771	-3.99126	6.57225e-05	0.000891156
NCF4	8.55944	5.71328	1.432	3.98972	6.61524e-05	0.000895445
ADCK2	203.054	1.14734	0.287572	3.98975	6.61439e-05	0.000895445
PCAT6	3.19056	4.15359	1.04156	3.98784	6.66771e-05	0.00090203
SP6	12.2947	1.99904	0.501384	3.98705	6.69008e-05	0.000904539
AP1G2	14.6724	3.96426	0.994411	3.98654	6.70425e-05	0.000905937
LINC00957	8.87057	3.91864	0.983099	3.98601	6.71935e-05	0.000906964
AP000695.3	9.08085	4.04615	1.01509	3.986	6.71953e-05	0.000906964
SV2B	4.84668	4.38996	1.10184	3.98422	6.77012e-05	0.00091119
BID	304.516	1.71277	0.429957	3.98358	6.78837e-05	0.000913127
CNTNAP3	35.5624	3.08905	0.77594	3.98104	6.86143e-05	0.000921904
CCL5	28.7935	6.04877	1.51976	3.98008	6.88914e-05	0.000924577
FGF5	11300.3	-1.24269	0.312262	-3.97964	6.90211e-05	0.000925792
BMP7	4.565	6.18238	1.55375	3.97899	6.92074e-05	0.000927764
AF241725.1	23.4432	-3.35835	0.844599	-3.97626	7.00063e-05	0.000936879
CCRL2	53.1508	1.05789	0.266189	3.97418	7.06207e-05	0.0009433
NR6A1	73.5076	1.00473	0.252802	3.97438	7.05619e-05	0.0009433
ST6GALNAC3	8.22745	4.29598	1.08099	3.9741	7.06457e-05	0.0009433
AC007731.5	3.48936	4.0967	1.03082	3.97423	7.06065e-05	0.0009433
AL031058.1	18.8034	2.82799	0.711871	3.97261	7.10884e-05	0.000948675
AC026316.5	29.9978	-1.01275	0.255681	-3.96099	7.46403e-05	0.000991038
SH2B2	14.3365	1.47697	0.372937	3.96036	7.48353e-05	0.000992513
EGFEM1P	10.5102	2.05234	0.518435	3.95872	7.53523e-05	0.000998808
KRTAP4.12	1.39108	4.31919	1.09139	3.9575	7.57376e-05	0.00100335
CYP4X1	20.5037	4.19589	1.06035	3.95708	7.58715e-05	0.00100456
CHST15	2.27215	5.26749	1.33235	3.95353	7.70073e-05	0.00101655
KCNF1	8.32122	4.43981	1.12357	3.95152	7.76556e-05	0.00102367
AP000320.1	5.05421	3.38065	0.855535	3.95151	7.76611e-05	0.00102367
ZMYND15	15.629	2.72243	0.689044	3.95102	7.78189e-05	0.00102518
SH3TC2	89.8636	1.84791	0.467746	3.95067	7.79322e-05	0.0010261
AZGP1	7.13003	4.58376	1.16056	3.94962	7.82741e-05	0.00103003
TSPAN7	2.08332	4.62679	1.17178	3.94852	7.86373e-05	0.00103423
AP001636.3	4.30213	4.2836	1.08535	3.94674	7.92225e-05	0.00104135
AL031123.2	3.05691	4.74089	1.20192	3.94443	7.99887e-05	0.00104967
DNAJC15	79.5452	1.89902	0.48179	3.9416	8.09392e-05	0.00106096
PDE7B	534.326	1.51179	0.383899	3.938	8.21639e-05	0.00107582
AC073114.1	5.78461	-3.33429	0.847049	-3.93635	8.27291e-05	0.00108262
CD3D	2.98793	5.55587	1.41181	3.93528	8.30996e-05	0.00108567
LINC01550	40.853	5.0383	1.28044	3.93483	8.3256e-05	0.00108711
UGT1A1	3.7895	5.69939	1.44852	3.93464	8.33217e-05	0.00108737
GAD2	3.67612	3.99448	1.01591	3.93193	8.42659e-05	0.00109666
DSCAS	5.87372	4.93493	1.25565	3.93018	8.48825e-05	0.00110408
ZNF114	6.83782	2.79055	0.710077	3.92993	8.49696e-05	0.00110461
SEC14L2	159.592	1.25945	0.320499	3.92967	8.50638e-05	0.00110508
AL445647.1	50.0719	-1.57911	0.401853	-3.92956	8.51e-05	0.00110508
AKAP6	49.9591	1.94763	0.495659	3.92938	8.51653e-05	0.0011053
NT5M	123.503	1.05762	0.269166	3.92925	8.521e-05	0.0011053
SLPI	4.10221	5.26753	1.34094	3.92824	8.55687e-05	0.00110699
GAREM1	163.438	3.13888	0.799045	3.92829	8.55511e-05	0.00110699
LIMCH1	211.42	4.47352	1.13931	3.92653	8.61805e-05	0.00111422
BRS3	1.62469	4.65096	1.18464	3.92604	8.63555e-05	0.00111587
MYO1D	203.84	3.08873	0.788715	3.91616	8.99713e-05	0.00115879
SARM1	270.197	1.06883	0.272955	3.91578	9.01129e-05	0.00115909
IL17D	29.6216	1.46236	0.373449	3.91583	9.00951e-05	0.00115909
AK4P1	16.2476	2.24285	0.57279	3.91566	9.01565e-05	0.00115909
LRRC6	5.99061	3.91965	1.00141	3.91415	9.07245e-05	0.00116414
GBA3	2.46406	4.56254	1.16566	3.91413	9.07313e-05	0.00116414
AL603840.1	410.361	-2.16211	0.552627	-3.91243	9.13716e-05	0.00117108
CCDC3	11.7333	2.62053	0.669893	3.91186	9.15884e-05	0.00117322
FILIP1	7.16973	1.88654	0.482298	3.91157	9.16988e-05	0.001174
AC010896.1	14.3804	1.43343	0.366627	3.90979	9.23768e-05	0.00118076
CES1P1	6.00316	4.73255	1.21074	3.90881	9.27509e-05	0.00118491
AC027348.1	7.50525	2.5982	0.664845	3.90797	9.30733e-05	0.00118838
HTRA3	15.8791	3.75966	0.962158	3.90753	9.32453e-05	0.00118993
BCHE	210.794	-4.10719	1.05142	-3.90634	9.37051e-05	0.00119516
HYDIN	4.74503	4.68759	1.20061	3.90434	9.44847e-05	0.00120315
KCNK10	8.22341	2.79829	0.717502	3.90005	9.61739e-05	0.00122269
KANK4	3.72337	5.75323	1.47525	3.89984	9.62543e-05	0.00122305
CYSTM1	198.142	2.04484	0.524451	3.89901	9.65867e-05	0.00122661
GHR	73.7517	-4.35711	1.11782	-3.89788	9.70387e-05	0.00123169
TGIF2	52.9287	2.46886	0.633471	3.89735	9.72512e-05	0.00123307
AL162377.1	12.5473	1.3799	0.354055	3.89742	9.72229e-05	0.00123307
AC093083.1	1.46179	-4.57558	1.17451	-3.89573	9.79027e-05	0.00123933
CTSF	2.05586	-5.44425	1.3984	-3.89319	9.89338e-05	0.00125037
EPHB3	197.545	1.3356	0.343162	3.89203	9.94094e-05	0.00125504
FAM66C	36.9449	1.19346	0.306721	3.89104	9.98137e-05	0.0012588
TNFRSF14	162.288	1.18333	0.304148	3.89063	9.99831e-05	0.00126027
MYO3B	9.41545	3.47864	0.894142	3.89048	0.000100046	0.00126039
SLC7A14.AS1	2.90914	-3.70398	0.952511	-3.88865	0.000100805	0.0012686
MAP7	1.97174	4.6451	1.1946	3.88841	0.000100903	0.00126916
CMTM5	4.66437	4.96967	1.27822	3.88795	0.000101093	0.00127087
MXI1	497.891	1.30648	0.336061	3.88763	0.000101226	0.00127186
FBLN7	16.4965	4.32555	1.11281	3.88706	0.000101464	0.0012735
ADGRG1	993.827	1.16901	0.3008	3.88634	0.000101769	0.00127529
AL162424.1	9.67435	-1.86486	0.480115	-3.88419	0.000102671	0.00128524
FGD4	806.468	1.44158	0.371207	3.8835	0.000102964	0.00128754
MYOM2	8.01453	4.33988	1.11756	3.88335	0.000103029	0.00128767
AC096537.1	4.70195	4.75871	1.22591	3.88178	0.000103696	0.00129533
RASA4	11.6852	1.70768	0.440419	3.87739	0.000105585	0.00131614
TMEM216	12.419	2.77733	0.716326	3.87719	0.00010567	0.00131651
NKILA	5.70529	4.30203	1.10962	3.87702	0.000105743	0.00131672
MEDAG	644.181	1.68208	0.433906	3.87659	0.000105929	0.00131834
TNFRSF9	163.587	2.69096	0.694245	3.87609	0.000106147	0.00132036
HIST2H3PS2	5.98489	4.82982	1.24667	3.87418	0.000106983	0.00133006
LTBP4	926.041	1.83141	0.472824	3.87334	0.000107353	0.00133325
ABCG4	7.87412	3.06361	0.791092	3.87264	0.000107664	0.00133642
CLDN23	6.4946	2.89277	0.747825	3.86825	0.00010962	0.00135927
PKHD1	2.7346	4.67771	1.20943	3.86771	0.000109863	0.00136013
XKRX	4.8189	3.02286	0.781555	3.86775	0.000109846	0.00136013
HSD17B6	49.6327	1.47046	0.380593	3.86359	0.000111733	0.00137967
AL133482.1	4.74356	5.86105	1.51777	3.86162	0.000112639	0.00139013
BLNK	2.94511	4.44562	1.15216	3.85852	0.000114075	0.00140712
DAGLA	40.2719	2.97404	0.77082	3.85829	0.000114185	0.00140774
E2F5	10.1793	5.24532	1.35954	3.85816	0.000114245	0.00140775
CORO2A	25.0488	5.56246	1.4428	3.85531	0.000115584	0.00142351
NR4A1	310.807	2.13887	0.55508	3.85326	0.000116556	0.00143452
PLAC9	93.3144	1.4586	0.378545	3.85317	0.000116599	0.00143452
C6	22.9399	3.8551	1.00098	3.85133	0.00011748	0.0014431
HAGLR	533.298	1.0692	0.277617	3.85134	0.000117475	0.0014431
CYP11A1	8.49689	5.05585	1.31301	3.85058	0.000117838	0.00144524
CPB2.AS1	14.7723	1.45643	0.378389	3.84903	0.000118586	0.00145291
AC011239.1	3.24622	4.18166	1.08659	3.84843	0.00011888	0.001455
TNFSF10	12.123	2.84317	0.739068	3.84697	0.000119589	0.00146216
TGFBR3L	2.8342	4.56324	1.18666	3.84544	0.000120337	0.00146978
EFHC2	3.08324	4.27612	1.11206	3.84521	0.000120448	0.00147039
RNF157	168.56	3.02439	0.78672	3.8443	0.000120897	0.0014751
SPTA1	35.8776	4.54868	1.1839	3.8421	0.000121986	0.00148532
SEMA4D	17.5345	2.62696	0.68371	3.84222	0.000121929	0.00148532
TBX22	6.65031	5.82356	1.51618	3.84093	0.000122568	0.00149088
AC107294.3	1.8705	3.82016	0.994787	3.84018	0.000122944	0.00149468
SPTSSB	6.18478	4.35508	1.13435	3.83928	0.000123395	0.00149939
COL28A1	104.858	-1.10355	0.287616	-3.83689	0.000124604	0.00151175
TBX5	5.23063	5.36872	1.39942	3.83638	0.000124862	0.00151256
DMC1	4.94077	3.81419	0.994371	3.83579	0.000125164	0.00151543
PTCSC3	155.511	-1.52345	0.397306	-3.83444	0.000125852	0.0015222
AC005831.1	2.50276	4.30454	1.12285	3.83358	0.000126293	0.00152675
NPY1R	58.3303	2.18399	0.569987	3.83165	0.000127289	0.00153801
PAGE2	2.26569	5.05643	1.3198	3.83119	0.000127524	0.00154006
AC092919.1	3.80775	4.33341	1.13123	3.83072	0.000127766	0.0015422
ADAMTS3	213.109	2.80092	0.731232	3.83041	0.000127928	0.00154258
CRYL1	183.436	1.05739	0.276229	3.82794	0.00012922	0.00155657
GAS2L3	218.941	5.09002	1.33043	3.82584	0.000130328	0.00156752
AC025175.1	4.14669	3.18637	0.833435	3.82318	0.000131742	0.00158041
RNF150	604.24	1.10708	0.289649	3.82214	0.0001323	0.00158558
TMOD2	775.432	1.57806	0.412986	3.82109	0.000132861	0.00159151
AL355916.1	72.6058	1.38301	0.362048	3.81995	0.000133477	0.00159807
LRP4	62.5621	3.46184	0.906335	3.81961	0.000133665	0.00159951
LINC01082	2.69435	5.43216	1.42317	3.81695	0.000135109	0.00161334
DCDC1	4.90258	3.72662	0.976477	3.8164	0.000135415	0.00161555
MIAT	72.2039	2.43424	0.638175	3.81438	0.000136526	0.00162761
TFEB	254.154	1.04265	0.273938	3.80614	0.000141152	0.00167721
ATP13A4.AS1	6.85873	5.6831	1.49371	3.80468	0.000141985	0.00168542
AC092376.2	4.02897	5.57513	1.46532	3.80471	0.000141972	0.00168542
IGFBP5	1608.55	2.90006	0.762319	3.80426	0.000142231	0.00168749
COL17A1	76.4783	1.73647	0.456512	3.80378	0.000142505	0.00168923
KRT4	3.8597	5.92106	1.55699	3.80288	0.000143025	0.00169436
CYP17A1	5.4939	4.62782	1.2172	3.80203	0.000143513	0.00169929
AC105052.5	5.701	1.87251	0.492612	3.80119	0.000144002	0.00170252
SPRR2D	14.2905	5.81611	1.53135	3.79803	0.000145848	0.00172263
BLACAT1	25.6052	2.64989	0.697838	3.79728	0.000146292	0.00172701
MDH1B	29.0328	1.08508	0.28577	3.79705	0.000146431	0.00172779
AC068587.4	7.83249	3.01515	0.794211	3.7964	0.00014681	0.0017314
TMEM71	493.124	2.49246	0.65688	3.79439	0.000148006	0.00174463
TSNARE1	6.73661	5.07457	1.33808	3.79243	0.000149181	0.00175584
AC009078.3	23.449	-1.17541	0.310022	-3.79139	0.000149805	0.00176231
AC013643.3	7.08862	1.94628	0.513611	3.7894	0.000151013	0.00177476
AC097528.1	2.11542	-4.28187	1.13029	-3.7883	0.000151679	0.0017817
ZFP36	1545.13	-1.11541	0.294627	-3.78584	0.000153192	0.00179679
NRXN3	64.1862	3.97896	1.05225	3.78139	0.000155957	0.0018247
SLC15A3	18.5252	1.77992	0.470805	3.78058	0.000156466	0.00182975
AC087633.1	6.45064	-3.35765	0.888406	-3.77941	0.000157201	0.00183744
C1QL4	11.3448	1.82003	0.481671	3.77857	0.000157731	0.00184272
AC007731.2	3.47336	4.5788	1.21223	3.77716	0.000158624	0.00185224
LINC02506	164.181	-1.96797	0.521414	-3.77429	0.000160467	0.0018719
LIMS4	5.27726	-1.92732	0.510805	-3.7731	0.000161233	0.00187991
MBL1P	5.0073	3.20712	0.850196	3.77221	0.000161807	0.00188568
PKP2	1.88305	4.39123	1.1647	3.77027	0.000163072	0.00189854
CORO1A	69.2998	1.23652	0.328058	3.7692	0.00016377	0.00190386
TMEM25	152.84	2.03494	0.540372	3.76582	0.000166003	0.00192602
RGS22	2.82962	3.9011	1.03628	3.76454	0.000166858	0.0019331
TINAGL1	40.429	3.82129	1.01532	3.76362	0.00016747	0.00193829
HLA.DMB	241.031	1.3728	0.365299	3.75801	0.000171273	0.00197939
SLC38A3	5.39601	5.61431	1.49481	3.75587	0.000172739	0.00199439
AC132872.5	14.1551	1.88792	0.502844	3.7545	0.00017369	0.00200439
AC009107.2	21.3756	-1.07018	0.285054	-3.7543	0.000173827	0.0020044
SCARB1	316.775	1.67979	0.447638	3.75257	0.000175029	0.00201688
SYT1	226.203	1.73735	0.463021	3.7522	0.000175293	0.00201844
AGT	12.5735	2.87425	0.766031	3.75214	0.000175335	0.00201844
TRGV7	12.3865	2.25319	0.600896	3.74973	0.000177028	0.00203397
MCIDAS	11.7063	3.22359	0.860319	3.74696	0.000178987	0.00205548
PMFBP1	16.015	1.20849	0.3226	3.7461	0.000179603	0.00206155
AC117488.1	5.03213	3.60437	0.962394	3.74521	0.000180244	0.0020669
CPA6	22.3482	1.50266	0.401338	3.74413	0.000181017	0.00207476
AOAH	11.1307	3.4126	0.911982	3.74196	0.000182588	0.00209074
TP53I11	382.058	4.73703	1.26612	3.74137	0.000183019	0.00209365
KCNIP3	140.846	2.72563	0.728547	3.74119	0.000183154	0.00209418
BX640514.2	21.1774	4.44047	1.18806	3.73757	0.000185807	0.0021204
C1QTNF1.AS1	5.65072	2.77778	0.743304	3.73707	0.000186179	0.0021226
BTC	230.002	1.03494	0.277039	3.73572	0.000187181	0.00213196
PCDH11Y	2.14188	-5.35195	1.43291	-3.73502	0.000187702	0.00213585
LINC01123	10.906	1.70441	0.456534	3.73337	0.000188936	0.00214679
PCDHGA10	22.1385	1.49046	0.3993	3.73268	0.00018945	0.00215159
ADIRF	10.7826	1.55962	0.417919	3.73188	0.000190056	0.00215744
S100A4	548.462	1.05478	0.282806	3.7297	0.00019171	0.00217361
LINC01686	2.48388	3.96111	1.06206	3.72964	0.000191757	0.00217361
CGB7	6.42026	2.95661	0.792973	3.72852	0.000192611	0.0021812
AC090505.1	2.11158	4.02047	1.07837	3.72828	0.000192789	0.00218217
ARHGAP40	2.35411	4.43209	1.18915	3.7271	0.000193697	0.0021914
AC005730.2	2.2294	3.78968	1.01707	3.72609	0.00019447	0.00219909
REG4	2.42892	3.6688	0.98471	3.72577	0.000194722	0.00220089
ASRGL1	50.5144	4.23896	1.13787	3.72536	0.000195037	0.0022034
AC126323.1	33.2117	3.24422	0.870977	3.7248	0.000195468	0.00220721
CSPG4	4619.09	1.22355	0.329099	3.71786	0.000200917	0.00226226
GNAO1	3.61284	4.13938	1.11342	3.7177	0.000201043	0.0022626
LINC01348	37.6202	1.14961	0.309274	3.71713	0.000201499	0.00226664
GASK1B	113.927	3.17345	0.853861	3.71659	0.000201927	0.00226946
C6orf141	7.29794	4.6963	1.26361	3.71658	0.000201941	0.00226946
KLF5	544.873	1.03693	0.2792	3.71394	0.000204061	0.00229002
GJA3	26.4821	5.25163	1.41547	3.71017	0.000207117	0.00232211
DMRT1	18.5937	2.27502	0.61338	3.70899	0.000208086	0.00232966
NES	223.412	2.01017	0.542152	3.70775	0.000209106	0.00233776
SLAMF9	2.38336	4.99708	1.34871	3.70509	0.000211317	0.00236024
TXNIP	2950.13	1.33144	0.359389	3.70472	0.00021162	0.00236251
SSR4P1	36.2442	1.08906	0.293998	3.7043	0.000211977	0.0023648
SIRLNT	27.2806	4.47941	1.20966	3.70302	0.000213045	0.00237169
AC007402.2	1.00916	-4.67146	1.26152	-3.70303	0.000213039	0.00237169
ZNF423	350.687	2.27867	0.615671	3.70112	0.000214646	0.00238614
DHRS3	203.097	2.79921	0.756363	3.70089	0.000214849	0.00238727
AC090229.1	7.10478	1.839	0.497016	3.70007	0.000215536	0.00239266
KIAA0895	36.6459	1.98284	0.536008	3.69927	0.000216218	0.00239686
CLEC7A	3.93853	5.92589	1.60183	3.69946	0.000216061	0.00239686
AC112721.1	16.1404	2.26239	0.612646	3.69282	0.000221781	0.00245278
AL035071.1	45.9486	1.15901	0.314074	3.69025	0.000224032	0.00247188
GATA4	2.49427	4.14495	1.12391	3.68798	0.000226044	0.00249059
HAVCR2	12.6487	2.33412	0.633163	3.68644	0.00022741	0.00250281
LINC01524	8.98282	3.93417	1.06737	3.68584	0.000227946	0.00250687
CDH6	3058.05	1.28953	0.350021	3.68414	0.000229477	0.0025225
SH2D3C	14.3898	2.90785	0.789498	3.68316	0.000230359	0.00252753
GPR146	31.6962	1.44199	0.391927	3.67924	0.000233925	0.00255953
RSPO3	16.6243	3.52371	0.957866	3.67871	0.000234416	0.00256372
KCNMB1	263.395	4.30809	1.17114	3.67854	0.000234572	0.00256423
IMPDH1	265.32	1.89154	0.514354	3.6775	0.000235534	0.00257356
AL592158.1	8.66241	-3.186	0.866511	-3.67681	0.000236165	0.00257795
OSBP2	46.6932	1.19399	0.32476	3.67653	0.000236427	0.00257855
NMU	8.13566	3.68136	1.00141	3.67617	0.000236766	0.00258067
HS3ST5	9.08427	4.28407	1.16576	3.67491	0.000237936	0.00259142
SMKR1	7.31173	2.85798	0.777996	3.67351	0.000239242	0.00260325
AC022075.1	3.29403	4.10743	1.11837	3.67271	0.000239995	0.00261014
HLA.DPB1	900.762	1.59553	0.434541	3.67176	0.000240882	0.00261747
MAST4	533.406	1.15896	0.315677	3.67135	0.000241274	0.00261797
PLD1	333.244	1.04281	0.284058	3.67113	0.000241481	0.00261797
ASB13	356.254	1.03427	0.281696	3.67158	0.00024106	0.00261797
CHRD	7.7168	5.38875	1.46825	3.67018	0.000242382	0.00262653
AP003068.2	36.0644	1.05227	0.286807	3.66891	0.000243589	0.0026364
SLIT3	3202.29	1.21997	0.332632	3.66761	0.000244824	0.00264693
SYT12	45.239	2.96617	0.809046	3.66626	0.000246124	0.00265875
PPEF1	2.1573	4.68578	1.27813	3.66611	0.000246269	0.00265889
NUP210	4.68552	3.80735	1.03901	3.66442	0.000247904	0.0026741
JAG1	1026.23	1.1385	0.310789	3.66326	0.000249028	0.00268501
VAV3	143.347	2.99809	0.819307	3.6593	0.000252905	0.00272308
LINC01133	36.1984	2.40183	0.656829	3.6567	0.000255479	0.00274798
AC079160.1	2.44319	4.33906	1.18729	3.65459	0.00025759	0.00276722
JCAD	28.8577	6.34984	1.73831	3.65287	0.000259322	0.00278203
FER1L6	38.2563	-2.22132	0.608086	-3.65297	0.000259227	0.00278203
EIF4A1	296.373	-1.16101	0.317909	-3.65202	0.000260189	0.0027888
USP43	9.02144	5.84833	1.60184	3.65101	0.000261214	0.00279852
AC011369.2	4.31354	-2.35374	0.645103	-3.64863	0.000263646	0.00282201
ARMCX2	919.754	1.18887	0.326117	3.64554	0.000266831	0.00285223
GBP5	118.36	-2.21963	0.60932	-3.6428	0.000269689	0.00287683
SLC7A7	10.298	1.59926	0.439	3.64297	0.000269513	0.00287683
CD52	2.05482	3.92283	1.07756	3.64047	0.000272136	0.00289976
PI16	3.59473	5.81418	1.59751	3.63953	0.000273138	0.00290781
TCP1P1	8.1603	2.20305	0.605441	3.63874	0.000273971	0.00291536
SHTN1	81.045	3.34936	0.920518	3.63857	0.00027416	0.00291607
NPY4R2	2.63797	5.06377	1.39177	3.63837	0.000274372	0.00291685
MFSD6	131.585	3.0131	0.828251	3.63791	0.000274861	0.00291826
TMEM130	8.81579	2.73532	0.751951	3.63763	0.00027516	0.00292013
ARHGAP4	8.51606	1.84474	0.507262	3.63666	0.000276195	0.00292586
NRCAM	15.3946	3.50086	0.962705	3.63648	0.00027639	0.00292661
PTPRQ	31.3032	-1.52824	0.420447	-3.6348	0.000278201	0.00294052
C5orf46	7.77938	3.16425	0.870613	3.6345	0.000278518	0.00294256
ROR1.AS1	4.1944	4.48351	1.23369	3.63423	0.000278813	0.00294436
KEL	9.56144	2.29831	0.632623	3.63298	0.000280166	0.002956
TMEM144	44.5041	-1.09603	0.301956	-3.62977	0.000283676	0.00298637
IL12RB1	8.5045	2.16867	0.597517	3.62947	0.000284004	0.00298772
CREB3L3	3.30013	4.28308	1.18014	3.62931	0.000284185	0.00298774
MIR1915HG	121.06	1.2246	0.337553	3.62787	0.000285764	0.002999
CISH	141.458	1.0701	0.29499	3.6276	0.000286065	0.00300083
TCEAL5	5.50471	4.78028	1.31805	3.62678	0.000286975	0.00300881
DEFB131E	1.58043	3.83113	1.05687	3.62498	0.000288981	0.00302604
UNC13A	2.86793	4.05723	1.11929	3.62483	0.000289148	0.00302645
AQP7	2.23373	3.68791	1.01775	3.6236	0.000290533	0.0030396
AC009159.3	3.54899	4.47053	1.23418	3.62228	0.000292019	0.0030538
TLL1	188.791	-1.58239	0.437016	-3.62089	0.000293588	0.00306623
GCH1	60.6145	1.46464	0.404585	3.62011	0.000294477	0.0030727
MTMR7	8.31487	2.98653	0.825209	3.61911	0.000295612	0.00308319
GPR15	3.01925	3.78442	1.04649	3.6163	0.000298841	0.00311549
AL732406.1	1.61808	4.18875	1.15915	3.61363	0.000301941	0.0031395
DTX4	21.761	2.78276	0.770619	3.61107	0.000304936	0.00316283
KLHL26	18.62	4.80694	1.33118	3.61103	0.000304988	0.00316283
F11R	4.13283	5.70035	1.57866	3.61088	0.00030516	0.00316322
AC090572.3	38.1043	2.61538	0.724811	3.60837	0.000308132	0.00318983
PARD6B	10.2102	1.4911	0.413427	3.60668	0.000310144	0.00320902
RHPN1	4.76407	3.76035	1.04263	3.60658	0.000310257	0.00320902
GABRA4	25.4549	1.87758	0.520721	3.60573	0.000311273	0.00321813
ZNF486	70.3778	-2.33255	0.647029	-3.60502	0.000312125	0.00322552
AC107294.2	22.813	1.40535	0.389876	3.6046	0.00031263	0.00322933
SPRR2A	11.809	6.36635	1.76722	3.60247	0.000315213	0.00325033
PRR15	2.38076	4.78904	1.32984	3.60122	0.000316723	0.00326304
AL157414.4	6.30012	2.85607	0.793262	3.6004	0.000317723	0.00327193
MACROD2	33.508	-2.81181	0.781318	-3.5988	0.000319683	0.00328638
PIWIL2	16.4334	1.54022	0.428027	3.59843	0.000320144	0.00328969
APLP1	567.69	1.77542	0.493419	3.59821	0.000320418	0.00329107
LACTB2	37.6081	4.06148	1.12882	3.59799	0.000320688	0.00329241
PRKCH	115.457	1.0293	0.28614	3.59718	0.00032169	0.00329983
NKX2.5	2.38804	4.69895	1.30628	3.59719	0.000321671	0.00329983
RIPK4	36.734	1.43351	0.399112	3.59176	0.000328457	0.00336195
LINC00836	2.16687	5.03182	1.40099	3.59161	0.000328643	0.0033624
PRR5L	258.924	1.43309	0.399076	3.59101	0.000329395	0.00336718
ATP6V1G2	56.4687	1.28946	0.359099	3.59082	0.000329639	0.00336822
LINC00504	7.0975	1.85258	0.51609	3.58965	0.000331127	0.0033805
AL513218.2	13.9158	1.1922	0.332184	3.58897	0.000331991	0.00338786
SYNGR3	4.23525	3.61462	1.00734	3.58829	0.000332856	0.00339375
ANKRD30B	43.1657	-1.51904	0.423728	-3.58493	0.000337165	0.00343324
AL513534.2	11.5348	1.66003	0.46323	3.5836	0.000338888	0.00344781
GORAB.AS1	7.65758	-1.54097	0.430516	-3.57937	0.000344423	0.00349961
KL	1.63757	4.49135	1.25522	3.57814	0.000346046	0.00351459
CGREF1	4.00448	3.51529	0.982797	3.57682	0.000347801	0.00352787
AZIN2	73.2418	1.30896	0.366303	3.57342	0.000352347	0.00356632
DPY19L2P2	73.347	1.61349	0.451523	3.57345	0.000352313	0.00356632
CLMN	12.0989	3.26545	0.91445	3.57095	0.000355693	0.0035925
DRAXIN	6.50317	5.02177	1.40639	3.57069	0.000356043	0.00359417
FAM66D	54.0199	1.21105	0.339308	3.56917	0.000358119	0.00361083
FBXO32	543.377	1.49399	0.418651	3.56857	0.000358939	0.00361601
OR1J4	1.82158	-3.19328	0.894966	-3.56805	0.000359646	0.00362004
CCL3	11.3781	3.94572	1.10613	3.56712	0.000360923	0.00362826
CXCL16	95.6355	2.06529	0.579046	3.56671	0.000361497	0.00363095
SELENBP1	122.336	-3.01387	0.845464	-3.56475	0.000364206	0.00365505
ITGB8	141.539	1.69739	0.476298	3.56372	0.000365629	0.00366778
ARHGEF25	29.7012	5.89478	1.65433	3.56324	0.000366307	0.00367302
TMC5	2.42288	4.07808	1.14454	3.56309	0.000366522	0.00367361
NTRK2	29.7769	4.65225	1.30599	3.56224	0.000367705	0.00368235
GRB14	17.9945	2.39756	0.673224	3.56132	0.000368997	0.00369215
FBXO39	20.898	2.93407	0.82408	3.56042	0.000370257	0.0037032
SOX9	759.92	1.03927	0.291986	3.55931	0.000371828	0.00371576
STBD1	24.4481	1.0885	0.305849	3.55894	0.000372361	0.00371952
FAM238B	2.3256	5.05197	1.41996	3.55783	0.000373936	0.00373209
CD86	3.35309	5.03022	1.41394	3.55758	0.000374282	0.00373397
SHISA2	2144.53	1.06847	0.300365	3.55725	0.000374753	0.00373532
ESM1	107.084	3.59643	1.01123	3.5565	0.000375827	0.00373991
KIF7	8.01442	3.11785	0.876695	3.55636	0.000376022	0.00374028
ZNF467	2.27956	4.13133	1.16179	3.55602	0.000376519	0.00374365
MYH16	2.8662	3.91411	1.10137	3.55384	0.000379648	0.00377158
PADI1	16.747	1.89354	0.532886	3.55336	0.000380342	0.00377531
VWA5B1	3.24172	3.08381	0.868233	3.55182	0.000382581	0.00379434
RCAN2	647.93	2.96922	0.836235	3.5507	0.000384215	0.00380735
RNF227	18.0737	1.14773	0.323268	3.5504	0.000384648	0.00380845
ITIH2	3.84664	5.27372	1.48583	3.54935	0.000386184	0.00381975
PRSS55	7.16417	3.63698	1.02469	3.54934	0.000386203	0.00381975
JAKMIP3	6.17587	2.3876	0.672836	3.54856	0.000387339	0.00382868
C4orf47	14.6053	1.71826	0.484374	3.54738	0.000389087	0.00384275
CPNE4	6.27381	2.81534	0.793665	3.54727	0.00038925	0.00384275
ZNF66	11.1068	-1.42198	0.400897	-3.54699	0.000389654	0.00384513
MYO5C	20.2846	1.23241	0.347484	3.54666	0.000390141	0.00384681
PARD3B	462.604	1.03893	0.293109	3.54452	0.000393335	0.00387014
AL033530.1	2.86551	4.67999	1.3206	3.54384	0.000394343	0.00387844
MB	11.7756	3.2765	0.924712	3.54327	0.000395199	0.00388334
RORC	4.48967	4.31024	1.21654	3.54304	0.00039554	0.00388375
CSF2	18.8757	2.23544	0.630963	3.54289	0.000395763	0.00388433
FAM24B	175.143	1.44289	0.40737	3.54197	0.000397148	0.00389468
PLXND1	1783.1	1.0153	0.286878	3.53913	0.000401447	0.00393195
AC098847.1	7.82261	-2.76136	0.78038	-3.53848	0.000402443	0.00394007
LINC01291	13.4755	-1.759	0.49713	-3.53832	0.000402687	0.00394083
LINC02082	4.17953	3.36342	0.951197	3.53599	0.000406257	0.00397248
SDCBP2	29.4939	1.01113	0.286034	3.53499	0.000407789	0.00398581
RAB9B	70.9509	1.02446	0.289891	3.53396	0.000409379	0.0039997
AC107308.1	50.7363	-1.09163	0.308949	-3.53335	0.000410333	0.00400736
AC012531.4	2.00208	4.75276	1.34557	3.53214	0.00041221	0.00402236
ANKDD1A	39.706	1.33415	0.37783	3.53107	0.000413876	0.0040353
TTC39C	272.122	1.71741	0.486543	3.52983	0.000415828	0.00405
ALPK2	1026.5	-1.0166	0.288007	-3.52978	0.000415898	0.00405
PAK3	207.898	2.99621	0.849189	3.52832	0.000418211	0.00406916
GTPBP4	3644.39	-1.10416	0.313107	-3.52647	0.000421134	0.00409255
HDC	4.30662	6.2185	1.76389	3.52545	0.000422766	0.00410672
CA11	221.682	1.47348	0.418099	3.52424	0.000424692	0.00411859
AP001471.1	7.184	-1.42186	0.403587	-3.52307	0.000426586	0.00413194
TMEM236	12.1862	-1.33685	0.380067	-3.51742	0.000435771	0.00420883
TCAF2P1	13.4035	1.73438	0.493818	3.51218	0.000444441	0.00428906
PSEN2	193.648	1.88105	0.53571	3.51131	0.000445903	0.00430142
ESRP1	2.73932	4.68705	1.33645	3.5071	0.000453021	0.00436118
ARHGAP27	56.1434	1.35214	0.385779	3.50497	0.000456654	0.00439079
AL138900.2	3.04986	5.44006	1.55383	3.50106	0.000463408	0.00444668
LINC01943	9.33909	1.70764	0.487831	3.50047	0.000464433	0.0044529
MPP7	344.381	1.90967	0.545647	3.49982	0.000465569	0.00446018
AC099568.2	1.81675	4.69801	1.34268	3.49899	0.000467032	0.00447056
FAM49A	4.14347	5.37348	1.53582	3.49876	0.00046743	0.00447257
TSGA10	23.303	1.01943	0.291437	3.49795	0.000468846	0.00448249
SHISAL1	1364.83	2.74599	0.785227	3.49706	0.000470418	0.00449501
CFAP57	14.4504	1.341	0.383501	3.49673	0.000470997	0.00449753
PTPRD	16.2155	5.38145	1.53951	3.49556	0.000473071	0.00451193
TNFSF15	12.9097	2.56715	0.734444	3.49537	0.000473408	0.00451332
STX1B	19.4263	1.97845	0.566118	3.49477	0.000474476	0.00452168
DPYS	2.72349	3.68645	1.05523	3.49349	0.000476744	0.00453597
LINC02175	4.87191	2.06554	0.591355	3.49289	0.000477818	0.00454436
TBILA	11.1885	1.78174	0.510522	3.49004	0.000482945	0.00458759
LHX4	18.3076	1.70266	0.48789	3.48984	0.000483308	0.00458919
ADGRL4	1005.64	-1.40301	0.402144	-3.48883	0.000485139	0.00460288
TDRD6	4.60983	3.59959	1.03174	3.48884	0.000485117	0.00460288
TRBV28	1.75682	4.49668	1.28903	3.48843	0.00048587	0.00460797
EGR1	15649.2	-1.08742	0.311829	-3.48724	0.000488029	0.00461732
COL4A6	440.097	1.28837	0.369589	3.48594	0.000490416	0.00463805
S100G	1.55152	-3.82639	1.09837	-3.4837	0.000494527	0.00466759
FOS	5106.76	-1.66366	0.477569	-3.48359	0.000494731	0.00466765
TRAV19	3.70935	4.56885	1.31183	3.4828	0.000496195	0.0046796
ALDH8A1	4.31864	2.52503	0.7251	3.48232	0.000497093	0.0046862
LINC01179	16.5118	-1.51577	0.435395	-3.48136	0.00049887	0.0046992
C2orf81	8.51748	1.89324	0.543982	3.48034	0.000500782	0.00471516
RBM44	15.8397	1.47628	0.424219	3.48	0.000501421	0.00471571
CSMD3	86.6187	-1.72947	0.497175	-3.47859	0.000504061	0.00473677
PLEKHG1	1.30433	4.23997	1.21973	3.47617	0.000508638	0.00477219
IL7	46.6943	1.39065	0.400218	3.47475	0.000511336	0.00479256
SYBU	4.47275	3.99702	1.15069	3.47357	0.000513578	0.00480645
ACTC1	5.49468	3.60643	1.03823	3.47364	0.000513457	0.00480645
STOX1	12.9345	2.55454	0.73561	3.47268	0.000515296	0.00481463
HTR3C	2.1254	3.95574	1.13931	3.47205	0.000516492	0.004821
TBX19	21.9986	1.07547	0.309785	3.47165	0.000517272	0.00482637
DSPP	3.38245	3.81368	1.09936	3.469	0.00052239	0.00486644
GFI1	6.98629	1.83458	0.529073	3.46754	0.000525241	0.00488722
SSTR2	6.19401	2.76892	0.798515	3.46759	0.000525152	0.00488722
CD6	2.60459	5.48069	1.58069	3.46727	0.000525765	0.00488825
ALDH5A1	2.12503	4.50126	1.29828	3.46711	0.000526094	0.00488938
ADGRL1	377.232	1.28467	0.370563	3.4668	0.000526701	0.0048931
GIMAP8	9.92344	4.08028	1.17774	3.46452	0.000531185	0.00493088
TMEM191A	7.29256	2.55191	0.736979	3.46266	0.00053487	0.00496119
MAPT	121.247	2.67153	0.772128	3.45995	0.00054027	0.00500735
SYT9	3.69769	4.74924	1.37277	3.4596	0.000540982	0.00501198
MYOM1	4.14276	2.94805	0.852479	3.45821	0.000543778	0.00503591
FNBP1L	640.443	1.13311	0.327709	3.45767	0.00054486	0.00504396
HCN4	3.75418	4.47259	1.29406	3.45623	0.000547783	0.00506903
C10orf25	95.0946	1.22178	0.353601	3.45524	0.000549794	0.00508565
SCUBE2	15.8157	1.12639	0.326014	3.45502	0.000550244	0.00508782
S1PR2	352.516	-1.26881	0.367316	-3.45426	0.00055181	0.0051003
TUB	126.062	1.25357	0.362991	3.45346	0.000553454	0.0051135
IRAIN	3.32564	3.00864	0.871305	3.45303	0.000554334	0.00511963
FBLN5	204.758	1.4041	0.406667	3.4527	0.000555008	0.00512385
MAPK13	124.408	-1.31772	0.381805	-3.4513	0.000557894	0.00514246
SYCE2	70.3829	1.20666	0.349729	3.45028	0.000560015	0.00515799
EPB41L4A	19.6088	1.63047	0.472712	3.44918	0.000562293	0.00517092
SYCP2L	5.83835	2.61637	0.758731	3.44835	0.000564019	0.00518352
LINC00457	4.16618	4.71328	1.3671	3.44764	0.000565499	0.00519433
GPR158	4.98931	3.58414	1.03977	3.44705	0.000566733	0.00520364
PPFIA2	56.3457	-2.59542	0.753277	-3.44551	0.00056999	0.00522948
PAX5	12.3254	2.89373	0.840195	3.44411	0.000572941	0.00525161
DENND6B	31.19	1.26753	0.36821	3.44242	0.000576543	0.00527935
LINC00052	15.5881	3.24304	0.942239	3.44185	0.00057776	0.0052864
XAGE2	24.406	5.2307	1.51998	3.4413	0.00057893	0.00529506
SNRK.AS1	15.5254	1.23954	0.360443	3.43894	0.000583988	0.00533306
ADPRHL1	81.2834	1.0738	0.312291	3.43845	0.00058506	0.00534079
CCL3L1	2.94072	4.72915	1.37559	3.43791	0.000586223	0.00534934
CYP27C1	49.0494	4.3429	1.2661	3.43013	0.000603289	0.0054839
NALCN	39.4	1.82759	0.532911	3.42945	0.000604813	0.00549564
NPAS3	7.78852	2.54404	0.742227	3.42758	0.000608993	0.00552937
AP003469.4	25.7957	1.1137	0.325186	3.4248	0.000615254	0.00557764
AC093330.3	14.1066	-1.91586	0.559383	-3.42494	0.000614931	0.00557764
ENPEP	10.1739	3.4447	1.00608	3.42388	0.000617333	0.00558955
MYCL	5.25941	2.90013	0.847747	3.42099	0.000623942	0.00563695
CCDC113	42.5819	1.38641	0.405284	3.42084	0.000624281	0.00563785
TBC1D8.AS1	17.892	1.05097	0.307396	3.41896	0.000628608	0.00567043
NOX5	8.47656	1.76308	0.515883	3.4176	0.000631769	0.00569676
ANKRD1	241.879	2.10558	0.616194	3.41707	0.000632994	0.00570564
AC006262.2	3.47513	4.77142	1.39722	3.41494	0.000637956	0.00573723
TMPRSS13	1.28546	3.86166	1.13106	3.41421	0.000639679	0.00575054
AC139491.7	2.83898	5.35536	1.56869	3.4139	0.000640404	0.00575487
ADA2	97.7454	-2.75826	0.808253	-3.41262	0.000643407	0.00577786
SPRY1	224.176	1.31744	0.386052	3.41261	0.000643451	0.00577786
USP2	55.5262	1.86394	0.546593	3.41011	0.000649355	0.00582203
CADM1	131.093	3.81441	1.11868	3.40974	0.000650254	0.00582788
FGF14	3.13704	3.10394	0.910519	3.40898	0.000652061	0.00584185
CNGB3	27.9268	2.36113	0.692965	3.40729	0.00065611	0.00587368
GPR78	53.4691	3.07738	0.903544	3.4059	0.000659469	0.00589998
CES1P2	4.23176	4.34796	1.27661	3.40587	0.000659548	0.00589998
PARVG	2.92792	4.35045	1.27762	3.40512	0.000661361	0.00591228
SLC35F4	15.1064	-1.01734	0.29891	-3.40348	0.000665321	0.00594488
AC010754.1	2.10648	4.50996	1.32544	3.40263	0.000667415	0.00595908
AC079466.1	873.093	4.00834	1.17834	3.40169	0.000669707	0.00597503
PLTP	46.7201	1.08573	0.319231	3.40109	0.000671166	0.00598578
CCDC144A	3.76492	3.84529	1.1308	3.40049	0.00067264	0.00599667
PTGS1	3175.13	-1.3661	0.401986	-3.39837	0.000677875	0.00602978
SMO	13.3661	6.04288	1.77811	3.39848	0.000677616	0.00602978
AL645608.2	19.3305	2.02984	0.597299	3.39837	0.000677885	0.00602978
AC108693.1	2.64183	-2.33819	0.688205	-3.39752	0.000679999	0.00604631
GLYATL1	1.87618	4.80815	1.41548	3.39683	0.000681715	0.00605929
SFTA1P	31.3714	-1.87637	0.552479	-3.39627	0.000683104	0.0060648
TNFRSF11B	235.364	2.12329	0.625286	3.39571	0.0006845	0.00607491
AC128657.1	6.26156	-2.02663	0.59686	-3.39549	0.000685053	0.00607753
ZNF710.AS1	37.1101	1.28101	0.37735	3.39476	0.000686898	0.00609161
AL357172.1	3.24559	-2.54491	0.749835	-3.39396	0.000688893	0.00610472
AK5	792.421	-1.31148	0.386604	-3.39231	0.000693068	0.00613712
MCTP2	53.0589	4.20222	1.23908	3.3914	0.000695373	0.00615522
AC239799.2	3.82697	-1.60926	0.474563	-3.39104	0.000696272	0.00616087
PCSK1	18.0983	2.14465	0.632529	3.3906	0.000697387	0.00616843
STAT4	24.7648	-1.06669	0.314781	-3.38868	0.000702301	0.00620303
BICDL1	7.6061	3.96123	1.16916	3.38811	0.000703757	0.00620851
DNMT3A	211.136	1.18892	0.351007	3.38718	0.000706144	0.00622724
SIRPB1	14.8831	2.3952	0.707858	3.38373	0.000715095	0.00629444
AC009435.1	4.97491	3.6132	1.06787	3.38357	0.00071551	0.00629554
ACVRL1	15.2813	2.7178	0.803381	3.38295	0.000717107	0.00629622
CREG2	27.4756	1.58548	0.468633	3.38321	0.000716441	0.00629622
IER5L	269.115	1.10152	0.325612	3.38293	0.000717163	0.00629622
STMN3	8.92455	3.78596	1.11907	3.38312	0.000716664	0.00629622
DNAH12	5.68809	2.54938	0.753634	3.38278	0.000717554	0.00629732
GFY	2.65014	4.31951	1.27716	3.38211	0.000719309	0.00631038
RSAD2	7.54918	3.90374	1.15433	3.38183	0.000720058	0.0063146
AL049539.1	7.38859	-1.8211	0.538545	-3.38152	0.000720854	0.00631924
AL445649.1	6.52258	-1.85987	0.550069	-3.38115	0.000721834	0.00632548
RDH10	481.661	1.26087	0.372942	3.38087	0.000722563	0.00632952
DLG5.AS1	19.5554	1.08265	0.320241	3.38074	0.000722907	0.00633019
ITGB7	13.8834	2.24236	0.66413	3.37638	0.000734459	0.00641708
AC010327.1	82.6039	1.51145	0.447694	3.37607	0.000735291	0.0064196
SLCO2B1	28.4513	3.01286	0.892886	3.3743	0.00074004	0.00645392
WFDC10B	6.35326	2.52328	0.748542	3.37093	0.000749146	0.0065228
SLC4A11	6.3705	3.50964	1.0419	3.36851	0.000755763	0.00657406
CCDC85A	8.71748	3.60243	1.06996	3.36687	0.000760258	0.00660613
TXK	3.09211	4.06334	1.20703	3.36639	0.000761578	0.00661454
C19orf38	6.88824	2.16732	0.643848	3.36621	0.000762097	0.00661454
MUC20P1	5.79587	1.98791	0.590758	3.36501	0.000765408	0.00664084
KIAA1755	23.618	1.20264	0.357854	3.36071	0.000777411	0.00674004
KLRC2	2.56252	4.09583	1.21955	3.35848	0.000783731	0.00678487
FKBP1B	4.77811	3.69969	1.10166	3.35828	0.000784296	0.00678727
RASD1	6.63147	2.55241	0.76042	3.35657	0.00078915	0.00682179
YPEL2	157.357	1.2274	0.365714	3.35618	0.000790272	0.00682899
LINC00996	13.5274	2.83698	0.845445	3.35561	0.000791905	0.0068381
LINC01630	2.71588	5.25014	1.56469	3.35539	0.000792519	0.0068409
LINC02043	6.30345	1.72106	0.512956	3.35519	0.000793106	0.00684347
AF279873.4	2.14385	-3.36439	1.00281	-3.35496	0.000793774	0.00684674
KRTAP2.3	88.1157	1.36649	0.407327	3.35477	0.000794323	0.00684897
DNAJC22	82.1477	1.2868	0.383673	3.35389	0.000796834	0.00686812
ADCY4	41.6322	3.79193	1.13125	3.35197	0.000802379	0.00690409
P2RY8	12.2932	1.71151	0.510925	3.34982	0.000808644	0.00695159
ZNF311	25.5362	2.69596	0.804826	3.34974	0.000808872	0.00695159
NKAPP1	23.7938	1.38576	0.413754	3.34925	0.000810304	0.00696137
CD200	4.02892	5.5652	1.66215	3.34819	0.000813402	0.00697784
C2orf50	1.61833	3.67072	1.09631	3.34826	0.000813221	0.00697784
AK7	5.99472	2.13296	0.63719	3.34745	0.000815587	0.00699404
ZG16B	7.80163	3.25283	0.971988	3.34658	0.000818163	0.00700851
GFRA1	8.00709	4.00774	1.19783	3.34583	0.000820374	0.00701981
PRDM11	181.868	1.28185	0.38332	3.34407	0.000825588	0.00705676
RCAN3AS	1.91077	3.90549	1.16841	3.34257	0.000830064	0.00709245
LINC02605	4.21006	2.78479	0.833527	3.34097	0.000834868	0.00712577
STK33	2.23644	3.70146	1.10817	3.34014	0.00083736	0.00714446
AC012074.1	2.03522	3.57857	1.07193	3.33845	0.000842464	0.00717506
IL32	67.0507	2.03621	0.610431	3.33569	0.000850885	0.00722915
AC105446.1	4.50797	2.43188	0.729053	3.33567	0.000850956	0.00722915
NOTCH3	789.409	2.3197	0.69549	3.33535	0.000851917	0.00723471
LINC01422	2.90938	3.68242	1.10438	3.33438	0.000854886	0.00725732
NMNAT2	1121.71	1.10521	0.331561	3.33334	0.000858088	0.00727666
AP005264.3	1.56493	4.18931	1.2577	3.33093	0.000865559	0.0073295
CSDC2	24.2219	2.65625	0.798225	3.3277	0.000875665	0.00740181
SSTR3	1.81212	4.19262	1.25996	3.32759	0.000876006	0.00740205
CDC14B	261.137	1.40557	0.422467	3.32706	0.000877673	0.00741348
PROM1	18.0831	2.40157	0.72243	3.3243	0.000886404	0.00746855
MPZL3	65.7854	2.78502	0.838096	3.32304	0.000890437	0.00748492
DISC1	89.5647	1.4249	0.428799	3.323	0.000890565	0.00748492
SALL2	110.776	2.61544	0.786985	3.32337	0.000889383	0.00748492
TRBV13	7.11083	2.30096	0.692753	3.32147	0.000895451	0.0075153
NQO1	15475.4	-1.11949	0.337069	-3.32125	0.00089615	0.0075185
AL031429.1	12.2615	-2.01912	0.608038	-3.32072	0.000897859	0.00752749
GPR65	14.1588	3.82183	1.15107	3.32025	0.000899357	0.00753738
AC044860.1	9.61131	1.39391	0.419843	3.32006	0.000899976	0.00753989
NR2F1	425.482	1.01332	0.30523	3.31986	0.000900612	0.00754254
ZNF91	83.9306	-2.18643	0.658887	-3.31836	0.000905462	0.00757511
AC024575.1	4.14804	1.85184	0.558104	3.31809	0.000906353	0.00757988
FGFBP1	2.04505	3.91535	1.18092	3.31551	0.000914767	0.00763674
NPY4R	3.71242	3.68453	1.11163	3.31454	0.000917942	0.00765783
LINC00324	13.2907	1.60187	0.483335	3.31421	0.000919035	0.00766154
SLC2A10	79.001	2.16212	0.652464	3.31377	0.000920461	0.00766802
PACRG	1.77482	3.54213	1.06897	3.3136	0.000921023	0.00767
RAPGEF4	26.7473	1.645	0.496472	3.31337	0.000921775	0.00767356
SLC25A18	2.22385	3.73924	1.12856	3.31327	0.000922114	0.00767368
FGG	2.17749	3.54949	1.07137	3.31304	0.000922869	0.00767665
MYOSLID	136.768	1.12693	0.340626	3.30842	0.000938244	0.0077849
SUSD4	72.4699	1.37045	0.414384	3.30719	0.000942374	0.00781476
SLC6A11	9.35801	2.61258	0.790109	3.30661	0.000944317	0.00782813
CAPS	54.0668	1.02558	0.310179	3.30642	0.000944951	0.00783063
OR7E22P	57.1097	-2.85133	0.862402	-3.30626	0.000945495	0.0078324
PPP1R26.AS1	1.40802	4.63052	1.40063	3.30603	0.000946275	0.00783337
AC092802.1	4.71462	2.601	0.78693	3.30525	0.000948904	0.00784963
CYBB	1.763	4.64461	1.40565	3.30424	0.00095235	0.00786987
SOCS2.AS1	22.4043	1.05278	0.318739	3.30296	0.000956698	0.00789476
GIPR	4.05328	2.21493	0.670839	3.30173	0.000960907	0.0079212
CACNA1I	1.8981	3.97991	1.20581	3.30062	0.000964731	0.00794441
AL022069.3	16.9405	1.09441	0.331671	3.29967	0.000967986	0.00796844
IL33	203.301	5.72332	1.73478	3.29916	0.000969757	0.00797746
BTNL8	1.92644	4.75557	1.44155	3.29893	0.000970526	0.00797823
AC109326.1	16.0285	-1.01905	0.308901	-3.29894	0.000970511	0.00797823
AC092490.1	20.177	3.20873	0.972928	3.29802	0.000973701	0.00800155
LINC01503	11.4487	1.83787	0.557378	3.29736	0.000975998	0.00801231
AL391832.2	24.9484	1.05851	0.32124	3.29506	0.000984014	0.00806386
LRRC17	576.229	1.72711	0.524215	3.29466	0.000985419	0.00807258
KIF5A	55.216	3.42703	1.04037	3.29406	0.000987508	0.00808689
ADORA1	74.3146	2.02744	0.615561	3.29364	0.000988979	0.00809613
LINC01720	5.15804	-3.08443	0.937035	-3.2917	0.000995848	0.00814954
AC025470.2	18.2383	2.15762	0.655612	3.29101	0.000998291	0.00816105
ADCY5	2.46783	4.36575	1.32692	3.29015	0.00100135	0.00817757
TNFSF14	2.95283	5.08524	1.54632	3.28861	0.00100685	0.00821396
LINP1	7.7971	2.8329	0.86211	3.28601	0.00101619	0.00827589
NAP1L4P2	4.86551	3.85999	1.17465	3.28608	0.00101591	0.00827589
CFAP70	26.3899	1.54222	0.469595	3.28415	0.00102289	0.00831649
ALOXE3	9.23835	1.83537	0.558845	3.28422	0.00102263	0.00831649
AC079296.1	1.49872	3.60305	1.09708	3.2842	0.00102271	0.00831649
TFCP2L1	1.95351	4.25091	1.29457	3.28365	0.00102472	0.00832813
ITGB2	35.3894	2.42861	0.740075	3.28158	0.00103228	0.00838095
AC243960.3	2.4569	3.98496	1.21505	3.27968	0.00103926	0.00843474
OR51E2	32.3166	1.30828	0.398975	3.27911	0.00104134	0.00844869
WHAMMP3	25.4222	1.07991	0.329356	3.27887	0.00104224	0.00845311
STON1	259.375	1.08581	0.331346	3.27696	0.00104931	0.00850165
LINC01655	1.7596	3.94589	1.20421	3.27676	0.00105007	0.00850491
SLC22A20P	3.55582	2.57308	0.78555	3.27552	0.00105469	0.00853941
TCIM	11.5908	2.98367	0.911529	3.27326	0.00106316	0.0085962
AC005865.2	48.9188	1.52055	0.464579	3.27297	0.00106423	0.00860189
AC093840.2	3.67467	-1.71171	0.523705	-3.26847	0.00108131	0.00872507
AC145124.1	14.3641	1.5343	0.46945	3.2683	0.00108197	0.00872578
MMP10	2.98155	4.50163	1.37749	3.268	0.00108311	0.00873066
HS6ST2	4.70594	5.1876	1.5891	3.26449	0.00109662	0.00882751
AL139384.2	19.6016	1.66124	0.509356	3.26145	0.00110843	0.00890849
AL360006.1	1.53464	3.72709	1.14282	3.26132	0.00110894	0.00890849
SLC9C1	1.68739	3.42695	1.05107	3.26045	0.00111237	0.0089299
AC112482.2	1.20416	4.19771	1.28785	3.25946	0.00111624	0.00895541
PDK4	17.7898	3.42937	1.05297	3.25685	0.00112654	0.00902034
JDP2	181.785	1.88262	0.578971	3.25166	0.00114731	0.00916687
SPERT	2.19207	3.83772	1.18023	3.25167	0.00114729	0.00916687
HYDIN2	1.81741	4.12348	1.26861	3.2504	0.00115244	0.00920474
CHRM3	26.2533	5.06163	1.5578	3.24922	0.00115723	0.00923983
LINC01483	57.5648	-2.75038	0.846606	-3.24872	0.00115927	0.00925083
LINC00598	4.84732	3.31975	1.02243	3.24693	0.00116656	0.00930175
CORO2B	751.443	1.58889	0.489459	3.24621	0.00116951	0.00931586
AL358072.1	3.32529	2.33333	0.719057	3.24498	0.0011746	0.00934067
GALNT11	377.803	1.18296	0.365213	3.23909	0.00119913	0.00951335
ZNF630	5.25596	5.9514	1.83869	3.23676	0.00120893	0.00957823
AC114930.1	2.94673	4.35386	1.34546	3.23597	0.00121228	0.00959835
ZBED2	3.27441	4.19036	1.29521	3.23528	0.00121525	0.00960605
LINC02470	1.5068	4.14442	1.281	3.2353	0.00121517	0.00960605
AL591043.2	14.2087	-1.65307	0.510939	-3.23537	0.00121486	0.00960605
CECR2	6.87411	4.21852	1.30418	3.23462	0.00121805	0.00962101
GPC2	6.7847	3.41578	1.05618	3.2341	0.00122027	0.00963149
AOC3	15.0107	1.41694	0.438202	3.23353	0.00122269	0.00963878
PLCXD3	3.53806	5.08796	1.5741	3.2323	0.00122799	0.00967737
LYRM9	19.3838	1.4791	0.457962	3.22975	0.00123898	0.0097574
TLR7	10.9908	6.05881	1.87602	3.22961	0.00123957	0.00975885
AP003559.1	1.64535	3.84599	1.19113	3.22885	0.00124287	0.00977504
AC026124.1	2.71782	-1.99508	0.61795	-3.22855	0.0012442	0.00978098
ALDH1L1	9.86624	2.6248	0.814304	3.22336	0.00126695	0.00993141
TFAP2D	14.8462	5.51053	1.70962	3.22325	0.00126747	0.00993216
BCO1	1.49659	3.71763	1.15375	3.22223	0.00127198	0.00996092
AC006064.2	10.874	-1.11244	0.345257	-3.22207	0.00127268	0.00996305
AC004263.2	6.46564	-1.85168	0.574755	-3.22169	0.00127439	0.00997312
ARMC4	147.894	3.05626	0.948691	3.22155	0.00127498	0.00997446
AC022415.2	3.24928	-5.19926	1.61492	-3.21952	0.00128408	0.0100357
L29074.1	1.118	-3.49457	1.08549	-3.21936	0.00128477	0.0100377
GUCY1A1	10.2736	2.18237	0.678081	3.21845	0.00128887	0.0100665
TKTL1	1.16468	4.07242	1.26615	3.21637	0.00129822	0.0101261
EFHB	14.0837	1.11078	0.345375	3.21615	0.00129924	0.0101302
CCDC140	2.68561	3.88702	1.21195	3.20724	0.00134014	0.0103948
GREB1	70.2766	1.73394	0.540687	3.20693	0.0013416	0.0104026
PCSK9	8.30724	3.2551	1.01549	3.20543	0.0013486	0.0104535
BX119927.1	70.9549	1.56402	0.488287	3.20308	0.00135966	0.0105241
PDE1A	48.342	3.06177	0.956725	3.20026	0.00137304	0.0106221
AL365259.1	1.79032	3.54852	1.10964	3.19792	0.00138424	0.0106947
AC097639.1	1.81178	3.5048	1.09627	3.19702	0.00138854	0.0107209
CASC2	19.1712	1.24004	0.387887	3.1969	0.00138915	0.0107221
ZNF141	4.98218	-5.63308	1.76322	-3.19477	0.00139943	0.0107839
MMP13	4.536	3.33472	1.04395	3.19434	0.00140153	0.0107965
NCK2	232.57	2.50806	0.78528	3.19384	0.00140394	0.0108071
AMPH	3.41498	3.8391	1.20338	3.19027	0.00142142	0.0109178
AL365272.1	5.18988	2.0992	0.658095	3.18981	0.00142366	0.0109314
RAB11FIP1	64.7922	1.45709	0.456945	3.18877	0.00142878	0.01096
SCNN1A	10.1721	2.88618	0.905434	3.18762	0.00143451	0.0109932
BBOX1.AS1	46.3948	1.07042	0.335803	3.18765	0.00143432	0.0109932
ACE	9.35041	2.88262	0.904371	3.18743	0.00143541	0.0109966
SIGLEC22P	100.38	-2.61348	0.820494	-3.18525	0.00144628	0.0110691
AC016907.2	6.37956	-1.25858	0.395147	-3.18508	0.00144714	0.0110721
PITX1	258.073	1.3054	0.40989	3.18475	0.0014488	0.0110793
ASXL3	4.8967	5.04501	1.58414	3.1847	0.00144902	0.0110793
TES	2027.26	2.36294	0.742155	3.18389	0.00145312	0.0111034
EBF4	3.50198	5.53561	1.73885	3.18349	0.00145512	0.0111116
ACP5	15.7505	1.9477	0.611803	3.18355	0.00145483	0.0111116
AC012181.2	10.1495	-1.2911	0.405639	-3.18289	0.00145812	0.0111309
KCNK3	22.9467	-1.38923	0.436591	-3.182	0.00146263	0.0111545
AC026951.1	11.6952	-1.11595	0.350743	-3.18167	0.0014643	0.0111636
AMIGO2	562.355	2.14729	0.674933	3.18148	0.00146525	0.0111673
SFRP1	6.65034	2.66524	0.838343	3.17918	0.00147692	0.0112453
AC090739.1	9.15083	-1.68712	0.530778	-3.17859	0.00147994	0.0112611
MAST1	30.4294	1.34471	0.423119	3.17808	0.00148256	0.0112774
GDAP1L1	2.71961	3.41417	1.07465	3.17701	0.00148803	0.0113081
SPARCL1	2.63404	3.95933	1.24656	3.1762	0.00149219	0.0113324
ALX1	3.92139	5.96208	1.8772	3.17604	0.00149299	0.0113348
SPATA31E1	19.5692	-2.88739	0.909144	-3.17595	0.00149348	0.0113349
TRPV4	3.45089	3.79555	1.19533	3.1753	0.00149681	0.0113565
CD3E	10.44	4.01476	1.26443	3.17516	0.00149754	0.0113584
CLIC5	2.84113	3.37344	1.06286	3.17392	0.00150397	0.0113951
PTH1R	3.53279	3.66472	1.15466	3.17385	0.0015043	0.0113951
AC093730.1	5.75966	4.73723	1.49274	3.17351	0.00150608	0.0114049
AL137918.1	1.59071	3.68833	1.16234	3.17319	0.00150774	0.0114114
CHRM2	56.1439	3.61507	1.1395	3.17251	0.00151125	0.0114294
AL391056.1	11.0006	1.74524	0.550144	3.17233	0.00151223	0.0114332
RASSF2	10.7605	3.69371	1.1646	3.17167	0.00151567	0.0114482
AC106897.1	6.43415	1.54057	0.486116	3.16914	0.00152892	0.0115335
DAPL1	3.7102	4.69408	1.4814	3.16869	0.00153129	0.0115477
RPS6KL1	2.31045	4.74847	1.49992	3.16582	0.00154646	0.0116436
HSD17B2	58.3998	3.37034	1.06481	3.16522	0.00154966	0.0116603
RAB37	6.96508	3.28219	1.03755	3.16341	0.00155933	0.011718
SLC8A2	8.7304	2.57711	0.814711	3.16322	0.00156036	0.0117183
FAM83E	2.17994	3.36412	1.06417	3.16127	0.00157084	0.0117669
LINC02119	1.65652	3.90287	1.23462	3.16118	0.00157131	0.0117669
SHANK3	9.88524	5.36503	1.69768	3.16021	0.00157655	0.0117925
LINC01271	10.3505	1.40992	0.446277	3.1593	0.00158148	0.0118206
PSG1	96.9281	1.46403	0.463425	3.15915	0.00158232	0.0118231
TMEM200C	10.0564	6.40924	2.02994	3.15736	0.00159204	0.0118807
PGM5P2	36.9459	-1.03392	0.32777	-3.15441	0.00160823	0.011994
AC011379.2	17.1024	1.5188	0.481833	3.15214	0.0016208	0.0120763
AP000904.1	3.55848	3.82332	1.21308	3.15175	0.00162295	0.0120847
CAPN8	1.8671	4.07407	1.29284	3.15125	0.00162575	0.0121018
TBKBP1	105.232	1.24454	0.395085	3.15005	0.00163243	0.0121324
AC245041.2	1.339	4.19771	1.33258	3.15007	0.00163232	0.0121324
LYPD3	3.79133	2.75282	0.874276	3.14869	0.00164004	0.0121851
CCR7	6.28705	1.95306	0.620326	3.14844	0.00164142	0.0121915
FLT1	5.53722	3.32971	1.05778	3.14782	0.00164492	0.0122098
CACNA1G	52.7521	1.60585	0.510165	3.1477	0.00164559	0.012211
MSC	555.141	1.0083	0.320358	3.14742	0.00164718	0.0122151
AC245407.2	13.6726	-1.29621	0.412076	-3.14555	0.00165775	0.0122742
MAGEC2	8.96093	-3.21364	1.02182	-3.14501	0.00166079	0.0122915
IL21R	254.084	2.91544	0.92702	3.14495	0.00166113	0.0122915
PCDH12	2.82429	3.32009	1.05599	3.14404	0.00166633	0.0123261
AL355075.5	3.59353	3.02954	0.963615	3.14393	0.00166694	0.0123268
LINC01649	1.83334	4.70097	1.49536	3.14371	0.00166822	0.0123324
OLAH	4.48807	4.38127	1.39391	3.14316	0.00167133	0.0123476
MATN2	2932.93	1.34123	0.426851	3.14216	0.00167707	0.0123823
AC107918.6	1.3166	3.84726	1.22507	3.14045	0.00168691	0.0124511
EOMES	13.1369	1.65501	0.527239	3.13901	0.00169517	0.0124931
AL031668.2	11.6225	1.17412	0.374043	3.139	0.00169525	0.0124931
SMOC1	131.778	3.65353	1.16401	3.13876	0.00169667	0.0124997
C7	9.88314	3.47599	1.10797	3.13727	0.00170529	0.0125554
ATP6V0A4	36.549	1.84866	0.5894	3.13652	0.00170966	0.0125758
SEMA6B	57.3936	2.6101	0.832284	3.13607	0.00171228	0.0125865
C4BPAP1	13.178	-1.57133	0.501041	-3.13613	0.00171194	0.0125865
GOLGA8G	2.09051	4.09865	1.30824	3.13296	0.00173055	0.0126782
MRGPRX3	1.91133	4.7226	1.50766	3.1324	0.00173382	0.0126982
LINC00917	7.47603	2.93002	0.935447	3.13222	0.00173493	0.0127024
MRO	1.61134	3.33594	1.06514	3.13192	0.00173667	0.0127079
MEGF10	2.99358	3.31404	1.05818	3.13182	0.00173724	0.0127079
CCSER1	3.22797	-3.62272	1.15693	-3.13132	0.00174021	0.0127253
SLC29A2	44.4354	2.86542	0.915114	3.13122	0.00174081	0.0127257
CA6	1.24961	3.55099	1.13415	3.13098	0.00174226	0.0127324
TMTC1	76.8023	2.44182	0.779938	3.13079	0.00174335	0.0127325
SNORD20	8.82688	-1.25712	0.401639	-3.12997	0.00174823	0.0127589
HOXC.AS1	15.467	1.13222	0.361746	3.12986	0.00174887	0.0127589
F10	6.8158	5.49251	1.75532	3.12906	0.00175368	0.0127882
OSR1	230.292	2.16452	0.692065	3.12763	0.00176224	0.0128461
PPARGC1A	175.714	1.74705	0.559022	3.1252	0.00177685	0.0129412
FRMPD4	331.525	-1.36256	0.436045	-3.12483	0.0017791	0.0129496
LINC02611	1.80341	4.80801	1.53877	3.12458	0.00178059	0.0129564
SOX7	9.23953	1.4088	0.451237	3.12208	0.00179577	0.0130268
AC090592.1	7.83673	-1.83572	0.588679	-3.11837	0.00181856	0.0131638
CFAP61	3.05287	3.06295	0.982951	3.11607	0.00183276	0.0132423
ARL14	5.89329	2.65998	0.85357	3.1163	0.00183136	0.0132423
ADH6	8.26001	-2.63786	0.846607	-3.11581	0.00183443	0.0132463
HTR2A	4.49476	3.50888	1.12687	3.11384	0.00184672	0.0133262
GCHFR	6.76579	2.39864	0.770529	3.11298	0.00185207	0.0133532
TMEM117	125.236	1.42189	0.456903	3.11201	0.00185819	0.0133892
TPRXL	34.0091	1.87807	0.60377	3.11057	0.00186727	0.0134341
FAM156A	18.4405	-1.29891	0.417574	-3.1106	0.00186708	0.0134341
CTTNBP2	52.4675	3.58511	1.15286	3.10975	0.00187249	0.0134676
PPP1R9A	1.39528	3.60609	1.15976	3.10935	0.00187502	0.0134734
[truncated: 606 more rows]

## Sheet: NF1 vs SUZ12
gene_name	baseMean	log2FoldChange	lfcSE	pvalue	padj
CAPN6	463.327	13.5302	2.70642	9.43552e-60	2.10054e-55
MARK1	150.856	11.3424	2.61472	1.83167e-58	2.03883e-54
SVIP	193.294	9.19698	2.45208	9.99464e-57	7.41669e-53
MVB12B	62.1438	5.17689	0.343156	8.83497e-52	4.91711e-48
HECW1	54.5724	9.64677	2.63399	6.22937e-49	2.77356e-45
SRRM3	111.088	6.0414	0.42078	8.36639e-47	3.10421e-43
ZNF704	93.0319	11.3909	2.81598	2.40139e-45	7.6371e-42
CD33	698.236	-5.95918	0.436517	6.04269e-44	1.68153e-40
CEMIP2	2235.66	-1.14976	0.0939973	2.66181e-35	6.58414e-32
MN1	929.531	4.80826	0.394553	3.42758e-35	7.63047e-32
MGAM	143.684	-4.21451	0.352832	3.36173e-34	6.80353e-31
RIMS3	162.196	6.54977	0.557912	9.91603e-33	1.83959e-29
NXN	187.827	4.85225	0.425156	3.04039e-31	5.20656e-28
TRPC3	61.0254	3.75308	0.332482	1.10801e-30	1.76189e-27
TMCC3	45.0916	4.46262	0.392485	1.52522e-30	2.26363e-27
AGAP2	201.413	4.19811	0.374332	2.34139e-30	3.25775e-27
PTPRU	360.717	5.8176	0.524113	9.7495e-30	1.27673e-26
CDH9	83.2225	-6.62082	0.604789	1.34366e-28	1.66181e-25
SORL1	289.751	3.5996	0.340727	3.02093e-27	3.53957e-24
PAIP2B	65.4481	5.68614	0.543111	2.04883e-26	2.28055e-23
ARFGEF3	311.573	8.64098	0.836535	4.90943e-26	5.20446e-23
ABTB2	263.502	5.76498	0.564231	8.60116e-26	8.7036e-23
RFPL4A	290.238	5.11286	0.512925	1.37885e-24	1.33461e-21
DOCK3	220.145	2.06286	0.208811	3.95633e-24	3.66983e-21
RALGAPA2	431.363	1.26724	0.128015	5.42654e-24	4.83222e-21
TESK2	83.9992	3.62401	0.369617	8.06754e-24	6.90768e-21
PPP1R13B	189.078	3.84063	0.395103	1.69684e-23	1.39908e-20
AQP1	191.478	4.7602	0.494589	4.32626e-23	3.43969e-20
ZBTB42	204.009	1.61649	0.167373	4.84026e-23	3.71565e-20
KIAA1211	143.169	6.37909	0.672127	1.26572e-22	9.39245e-20
FRY	179.514	3.69913	0.390855	2.07971e-22	1.4935e-19
MSX1	65.9605	1.98993	0.210206	2.40261e-22	1.67147e-19
FOXP4	933.03	1.07619	0.113765	5.0846e-22	3.4301e-19
CPED1	623.274	-1.86741	0.199924	6.94331e-22	4.41634e-19
CALB2	274.438	6.42085	0.687399	6.9132e-22	4.41634e-19
SBF2.AS1	119.154	3.0913	0.333322	1.24092e-21	7.67369e-19
SNN	234.188	2.58154	0.279306	1.61733e-21	9.7311e-19
RAVER2	400.355	4.10509	0.446677	2.48708e-21	1.45704e-18
GPD1L	302.856	1.26324	0.137284	4.27871e-21	2.409e-18
PDCD1LG2	351.077	-1.57783	0.172488	4.32846e-21	2.409e-18
SIGLEC22P	100.38	-7.23007	0.785575	8.79884e-21	4.77755e-18
CYTIP	320.925	-2.87326	0.31744	9.88799e-21	5.2411e-18
MIR600HG	80.3623	2.20007	0.242609	1.01762e-20	5.26843e-18
C1QL1	43.3245	3.49052	0.387097	1.28344e-20	6.49363e-18
CHSY3	207.829	-2.42736	0.27112	1.99418e-20	9.86545e-18
ZNF347	119.78	-11.1387	3.08554	4.46867e-20	2.16264e-17
PIK3C2B	96.0945	3.90505	0.439901	4.73146e-20	2.2411e-17
ZNF91	83.9306	-6.84488	0.742265	5.30344e-20	2.45969e-17
PDLIM3	208.872	4.89532	0.554066	5.7905e-20	2.63078e-17
CLU	3871.62	1.49568	0.168496	6.78739e-20	3.02202e-17
FAM133A	77.8041	-3.93078	0.446573	8.14185e-20	3.554e-17
MITF	563.157	2.38344	0.270272	8.60017e-20	3.68187e-17
STXBP5L	34.9204	9.48939	2.32592	1.12073e-19	4.70748e-17
CTNNBIP1	337.342	1.81051	0.206162	1.40419e-19	5.78892e-17
PLCL1	248.248	5.90313	0.681014	2.25631e-19	9.0652e-17
TMEM53	151.302	1.92006	0.220259	2.40251e-19	9.0652e-17
CHN1	508.878	1.06719	0.121399	2.32482e-19	9.0652e-17
BTG2	52.5751	3.28897	0.377489	2.31109e-19	9.0652e-17
PLPP3	7087.65	-1.24934	0.142848	2.36447e-19	9.0652e-17
IGSF8	313.535	2.25164	0.259378	2.95909e-19	1.09792e-16
ACBD7	340.245	1.88185	0.216764	3.31953e-19	1.21147e-16
TNIK	662.939	7.75322	0.903011	3.50503e-19	1.25853e-16
TLR5	36.3781	5.17779	0.594605	4.02733e-19	1.42312e-16
FSTL5	208.015	-6.38021	0.747117	4.64984e-19	1.61742e-16
TSPAN12	171.116	1.9748	0.229792	5.91235e-19	2.02493e-16
ENG	8885.12	-1.42226	0.165954	7.03676e-19	2.37352e-16
CCDC69	84.4417	5.38873	0.631597	8.55576e-19	2.84281e-16
BCL11B	45.4485	6.97979	0.814504	1.40641e-18	4.5376e-16
PERP	242.384	11.1845	2.41168	2.93071e-18	9.3205e-16
PROX1	28.9458	2.99325	0.354264	3.03383e-18	9.51254e-16
CLYBL	58.6027	3.1204	0.371297	3.08138e-18	9.52746e-16
A2M	2080.23	12.5027	1.59196	3.43544e-18	1.04767e-15
DUSP22	531.825	1.03536	0.121828	3.48439e-18	1.04823e-15
HPSE2	46.2579	6.60672	0.7814	3.91502e-18	1.16208e-15
AGMO	195.812	-2.39414	0.288025	5.18925e-18	1.52004e-15
ZDHHC23	160.775	2.09766	0.251962	5.70126e-18	1.64833e-15
BEND7	63.1475	6.96661	0.811983	9.0626e-18	2.58656e-15
EPHA3	86.5631	12.5157	2.70218	9.83392e-18	2.77117e-15
SLC6A8	276.588	2.95738	0.360135	1.57395e-17	4.32584e-15
STRBP	574.271	1.67417	0.203152	1.55519e-17	4.32584e-15
FGF9	48.5658	9.55464	1.45739	1.6847e-17	4.51866e-15
AL136962.1	26.7083	11.2266	2.76606	1.67586e-17	4.51866e-15
HLA.DOA	134.939	4.71347	0.575785	2.07193e-17	5.49111e-15
REEP2	251.007	2.37444	0.29194	3.11875e-17	8.16818e-15
NECTIN1	685.064	3.09046	0.383882	5.43933e-17	1.37603e-14
ABCC9	616.919	-2.0442	0.254683	5.77901e-17	1.42947e-14
ENPP2	1467.51	-2.79868	0.350151	5.72075e-17	1.42947e-14
NDRG4	149.226	3.33891	0.417523	7.53598e-17	1.84358e-14
HIP1R	371.113	2.5198	0.314709	8.33194e-17	2.01615e-14
EBF2	1344.97	-1.46836	0.183549	9.68329e-17	2.31795e-14
CMBL	427.271	2.0367	0.254545	9.82761e-17	2.32747e-14
PARM1	295.711	8.27481	1.03755	1.22424e-16	2.86885e-14
TMEM170B	221.563	1.85422	0.23328	1.60312e-16	3.67925e-14
KCNK2	1650.72	-1.32735	0.166836	2.07665e-16	4.71739e-14
PPP2R2B	640.648	1.55593	0.196206	2.19824e-16	4.89655e-14
MAF	279.307	6.17997	0.786764	2.19951e-16	4.89655e-14
PTCH1	696.076	1.15093	0.144481	2.28366e-16	5.03354e-14
ARVCF	41.1445	3.04402	0.386347	2.45083e-16	5.34905e-14
EPHB2	1615.04	3.6194	0.46432	4.11804e-16	8.90057e-14
PAPPA2	1036.21	-2.65997	0.345143	5.32813e-16	1.14053e-13
EXPH5	28.7007	3.70637	0.474922	6.15407e-16	1.30478e-13
OSBPL5	190.028	1.42157	0.183029	8.43787e-16	1.77211e-13
CMTM8	27.6209	6.1593	0.764232	1.0081e-15	2.078e-13
IL17RD	163.166	6.24687	0.817398	1.25614e-15	2.56551e-13
YPEL1	48.5254	2.74101	0.358465	1.29167e-15	2.6141e-13
ANKRD33B	100.56	3.5612	0.465752	1.3263e-15	2.66002e-13
ATRNL1	136.802	5.06955	0.666603	1.47011e-15	2.9221e-13
GNAL	37.1406	4.11471	0.538719	1.55977e-15	3.07289e-13
PCBD1	196.243	3.07374	0.404757	2.08349e-15	4.03327e-13
PDE5A	700.688	2.73897	0.361263	2.29075e-15	4.39626e-13
SIPA1L2	651.026	1.68582	0.221297	2.39475e-15	4.55658e-13
GDF6	309.373	5.02162	0.665051	2.46078e-15	4.64253e-13
AC092919.2	42.8907	9.85792	2.41623	2.49917e-15	4.67534e-13
SLC25A27	81.5542	3.73678	0.492682	2.6061e-15	4.83476e-13
SAPCD2	2122.02	1.19405	0.155922	2.66991e-15	4.91219e-13
TSPAN9	797.354	2.42803	0.320926	2.81065e-15	5.12875e-13
DENND2C	62.6886	3.85096	0.511043	3.00179e-15	5.43299e-13
ATP8A1	89.3634	4.78777	0.639616	5.37447e-15	9.6489e-13
LHX1	10.6751	8.58334	2.35879	5.42187e-15	9.65613e-13
SERPINA1	217.075	5.34989	0.718353	6.18603e-15	1.09296e-12
PAX2	27.4161	9.42968	2.41145	6.98191e-15	1.22387e-12
RALGDS	26.9324	4.96138	0.647023	8.49294e-15	1.47711e-12
SP140	311.663	-1.8531	0.250922	9.63432e-15	1.66263e-12
GKAP1	104.785	1.57166	0.211228	1.01735e-14	1.74217e-12
AC004551.1	108.766	3.41559	0.462938	1.05576e-14	1.79416e-12
TRIB2	2008.58	1.50238	0.202033	1.07361e-14	1.81066e-12
TENM3.AS1	356.696	-1.2034	0.161919	1.22724e-14	2.0542e-12
CASZ1	50.7843	2.82586	0.384208	1.36469e-14	2.26721e-12
LINC00877	20.7761	3.24901	0.441481	1.51135e-14	2.49227e-12
IGSF1	1046.96	10.6086	1.4526	1.59596e-14	2.61244e-12
DNAH11	165.338	-1.92507	0.263191	1.71987e-14	2.79472e-12
SCN2B	85.7081	6.41317	0.855377	1.80433e-14	2.91073e-12
TMEM229B	80.7307	4.52981	0.61894	1.98566e-14	3.18019e-12
AL121768.1	112.851	2.11463	0.289756	2.11675e-14	3.34207e-12
NEURL1B	1519.56	1.20273	0.163054	2.11609e-14	3.34207e-12
HAS2	2736.69	-2.43218	0.335738	2.22132e-14	3.48247e-12
AK5	792.421	-2.32279	0.321111	2.46978e-14	3.84492e-12
ARHGEF37	61.5125	2.47627	0.339859	2.5547e-14	3.94949e-12
KHK	128.282	1.81319	0.248776	2.71415e-14	4.16706e-12
MAPRE3	444.623	2.17788	0.299896	2.7412e-14	4.17976e-12
VASH1	520.974	2.67725	0.369015	2.91015e-14	4.40719e-12
NAALADL2	118.128	-2.10613	0.290588	2.94841e-14	4.43497e-12
NEBL	300.991	7.21373	0.996437	3.04245e-14	4.54571e-12
PRXL2B	680.017	1.62215	0.222846	3.11255e-14	4.61944e-12
IL22RA1	66.9997	3.92041	0.544964	4.14891e-14	6.11676e-12
ABCA9	80.5715	-8.14707	1.17323	4.48729e-14	6.57211e-12
CDK18	87.4945	4.60919	0.645925	5.3858e-14	7.78562e-12
ADRA1B	119.481	2.88063	0.402992	5.36671e-14	7.78562e-12
FAM149A	37.6179	6.71119	1.24474	5.83855e-14	8.38566e-12
PRSS35	204.66	10.4946	1.71746	6.09913e-14	8.70377e-12
HOMEZ	213.058	1.04926	0.144784	6.85738e-14	9.7235e-12
TSHZ2	25.4436	10.486	2.63176	7.46406e-14	1.05168e-11
CYP39A1	26.1716	3.83278	0.530838	7.58542e-14	1.06205e-11
LTBP4	926.041	2.41711	0.342934	1.30524e-13	1.8048e-11
ARHGAP26	304.427	1.88624	0.267114	1.33336e-13	1.8323e-11
ADA2	97.7454	-5.24203	0.743567	1.34609e-13	1.83844e-11
CCDC110	33.7454	1.76299	0.248502	1.4551e-13	1.97521e-11
KCNMB4	24.367	4.63412	0.660007	1.68091e-13	2.26791e-11
LINC02035	94.5976	1.53675	0.218745	2.0264e-13	2.7013e-11
EPB41L1	850.46	3.9147	0.563527	2.23678e-13	2.964e-11
SLC7A2	244.614	7.88303	1.13527	2.49127e-13	3.28169e-11
NCAM1	18.4087	8.12955	1.45387	2.61058e-13	3.40775e-11
GNG2	436.062	4.01775	0.580778	2.61758e-13	3.40775e-11
SLC4A4	588.087	-1.85621	0.267375	2.6514e-13	3.43172e-11
LINC01755	158.654	-5.16016	0.743874	2.815e-13	3.6224e-11
ATP7B	146.63	2.45281	0.353714	2.95626e-13	3.78232e-11
AC007938.3	34.4621	3.1186	0.45064	3.01794e-13	3.83916e-11
TENT5C	45.9532	5.8103	0.843111	3.16908e-13	4.00853e-11
ABCA3	765.225	3.41776	0.495821	3.39902e-13	4.27509e-11
SGCZ	57.793	10.8329	2.59395	3.45736e-13	4.32404e-11
EEPD1	269.021	3.28053	0.476169	3.53886e-13	4.40123e-11
CPA4	3470.96	2.30578	0.333837	3.61106e-13	4.46608e-11
KLHL1	9.81741	8.32711	2.43932	3.68648e-13	4.53417e-11
PHOSPHO1	116.951	2.01767	0.29201	3.84525e-13	4.70347e-11
MBNL3	55.5775	4.91875	0.716047	4.39151e-13	5.34228e-11
LINC01550	40.853	5.53539	0.804606	5.67922e-13	6.8341e-11
KITLG	928.393	-1.28763	0.18766	5.73761e-13	6.86724e-11
IGFBP3	8082.24	2.04311	0.298499	6.00344e-13	7.14699e-11
HMGN5	393.502	1.15842	0.167628	6.53126e-13	7.69307e-11
BMP4	320.987	5.29244	0.782059	6.75432e-13	7.91393e-11
TRAF1	249.672	1.79066	0.262063	7.05749e-13	8.22586e-11
PKDCC	63.35	3.39259	0.5031	9.41255e-13	1.09137e-10
PLEKHH1	46.2967	4.70982	0.697156	9.68354e-13	1.11697e-10
TTYH2	49.4892	3.15268	0.468226	1.09691e-12	1.23956e-10
HLA.DQA2	112.605	3.79856	0.560767	1.09145e-12	1.23956e-10
GMPR	595.252	1.19585	0.17505	1.10886e-12	1.24674e-10
ZNF816	19.7689	-8.25376	2.71678	1.11724e-12	1.24985e-10
MAP3K1	150.591	1.43789	0.212117	1.18251e-12	1.3097e-10
IKZF1	107.966	11.0836	2.61983	1.21209e-12	1.33581e-10
GPR1	875.051	-1.10814	0.162735	1.27285e-12	1.38902e-10
SNTA1	39.9284	4.37927	0.652338	1.29163e-12	1.40265e-10
CADM3	292.93	9.81217	1.53924	1.32759e-12	1.4347e-10
DMKN	69.5656	3.55441	0.531749	1.34748e-12	1.44549e-10
AUXG01000058.1	109.653	3.85096	0.575119	1.35056e-12	1.44549e-10
AL138479.2	15.9618	8.82176	2.40827	1.5356e-12	1.63567e-10
X44445	451.836	3.06133	0.459213	1.66978e-12	1.76176e-10
CAMK1D	814.957	5.04254	0.758884	1.6698e-12	1.76176e-10
SESN3	192.081	8.93948	1.32978	1.85486e-12	1.93863e-10
X44256	141.162	-3.46078	0.52521	1.8917e-12	1.9679e-10
RTL1	173.976	8.28974	1.51727	1.93191e-12	2.00038e-10
RAB15	123.006	1.79712	0.268077	1.94474e-12	2.00435e-10
ERMP1	297.805	1.3213	0.19738	2.45484e-12	2.51841e-10
ARRDC1	133.78	1.60132	0.240572	2.69739e-12	2.74891e-10
S100A2	420.021	1.3455	0.201547	2.72793e-12	2.76041e-10
HOXB6	76.9157	4.94463	0.748941	2.79505e-12	2.81554e-10
P2RX7	172.825	2.77696	0.421797	2.82761e-12	2.83551e-10
ZNF682	21.3465	-8.44503	2.7621	2.86626e-12	2.86138e-10
TMEM37	14.3522	5.72874	0.83912	2.89216e-12	2.87434e-10
PLA2R1	17.3516	10.301	2.70901	2.95801e-12	2.92672e-10
VWA5A	879.897	1.81888	0.274685	3.11051e-12	3.06399e-10
ZNF804A	285.198	-1.35179	0.203685	3.16948e-12	3.10832e-10
FREM2	31.6489	9.00572	2.41375	4.10978e-12	4.0128e-10
ZNF488	118.002	5.07978	0.780596	4.36833e-12	4.24663e-10
TTPA	26.3986	3.22293	0.484435	4.72662e-12	4.57496e-10
NRGN	615.84	1.38813	0.210682	4.7483e-12	4.57605e-10
NLGN1	294.384	-1.26997	0.192785	4.84687e-12	4.63095e-10
TLR3	216.226	1.4421	0.219677	5.10294e-12	4.85477e-10
AC004947.1	13.6741	8.48528	2.40555	5.32674e-12	5.00354e-10
POSTN	12144.7	-3.90018	0.610277	5.86904e-12	5.48977e-10
TRIM36	72.4018	2.75364	0.424693	5.97901e-12	5.55758e-10
FREM1	19.9011	8.53624	2.37321	5.99146e-12	5.55758e-10
LINC01483	57.5648	-5.35376	0.823126	6.23804e-12	5.73849e-10
LCP1	1097.05	7.53338	1.18222	6.5113e-12	5.9652e-10
TMEM169	19.1113	4.47193	0.666012	6.5811e-12	5.97994e-10
NCAM2	179.541	-4.75738	0.749035	7.1227e-12	6.44576e-10
SLC25A29	150.434	2.22733	0.344325	7.29167e-12	6.57195e-10
SYTL4	174.422	6.48709	0.996534	7.41102e-12	6.65259e-10
LINC00683	4.94492	8.09605	2.44005	7.89214e-12	7.05601e-10
PIANP	50.9651	4.96231	0.770031	8.03651e-12	7.15635e-10
CEP112	164.507	1.74238	0.269737	8.96703e-12	7.95315e-10
PADI3	57.1092	3.29404	0.51462	9.70645e-12	8.51785e-10
AL109615.3	78.2914	2.07776	0.322824	9.71851e-12	8.51785e-10
SAMMSON	6.02123	7.91809	2.35727	9.76828e-12	8.5279e-10
ZNF395	1091.62	5.28891	0.831279	1.05295e-11	9.15653e-10
SLC30A3	19.032	6.26866	1.05742	1.11239e-11	9.63581e-10
ACSS1	22.0476	6.26739	0.949621	1.14464e-11	9.87678e-10
SCN4B	157.178	5.43483	0.85775	1.23092e-11	1.05395e-09
TMEM51	408.2	1.55715	0.242472	1.31218e-11	1.11496e-09
SLC39A8	653.177	2.22296	0.349032	1.36007e-11	1.15125e-09
PMEPA1	606.442	3.89193	0.614922	1.45507e-11	1.227e-09
XKR3	226.385	-2.55851	0.406739	1.58121e-11	1.32335e-09
IL1B	107.072	-2.7904	0.445965	1.58726e-11	1.32343e-09
EFNB3	88.4626	4.18019	0.658727	1.61738e-11	1.34351e-09
MIR3681HG	41.2241	2.83381	0.44718	1.63932e-11	1.35667e-09
PTGS1	3175.13	-1.63526	0.258793	1.65911e-11	1.36797e-09
CELSR2	180.155	2.81643	0.445721	1.73694e-11	1.42686e-09
TBC1D16	1139.56	2.26325	0.357268	1.75194e-11	1.43389e-09
HYAL3	155.451	1.00737	0.157163	1.84653e-11	1.50577e-09
AL512603.1	28.6406	-3.22192	0.511207	1.90416e-11	1.54147e-09
RSPO2	25.3495	3.48589	0.545372	1.97643e-11	1.59418e-09
IL16	48.1095	4.33948	0.691328	2.0263e-11	1.6285e-09
NUAK1	599.771	1.64073	0.258865	2.07317e-11	1.66018e-09
PACS2	1337.71	1.0425	0.162163	2.12774e-11	1.69777e-09
ZBTB7C	18.9335	7.33474	1.43651	2.20377e-11	1.75215e-09
DTNB	291.245	1.06633	0.16634	2.27982e-11	1.79735e-09
C4orf54	29.0293	3.48121	0.555353	2.27323e-11	1.79735e-09
MEOX1	21.5478	3.52374	0.557685	2.35531e-11	1.84626e-09
AC107918.4	9.74471	7.73504	2.31232	2.59621e-11	2.02796e-09
CD9	697.534	2.18828	0.349307	2.75059e-11	2.14103e-09
CYTH4	26.0568	2.17098	0.346649	2.79975e-11	2.17171e-09
SLC8A1	1520.72	-1.12844	0.178015	2.84342e-11	2.19032e-09
EYA1	859.452	9.15842	1.49766	2.8853e-11	2.21491e-09
CDH12	126.454	-5.14412	0.84183	2.89728e-11	2.21647e-09
ANO7	4.69244	8.17643	2.69284	3.03517e-11	2.31401e-09
DSC1	19.8418	7.69291	2.29183	3.09965e-11	2.3551e-09
SORBS1	215.455	4.33517	0.699233	3.13076e-11	2.37065e-09
DSG3	172.69	10.2334	2.58482	3.25824e-11	2.45881e-09
PQLC3	200.821	1.46814	0.233526	3.29167e-11	2.47565e-09
HOXB5	37.4224	4.96585	0.791544	3.34634e-11	2.50829e-09
SEMA4B	529.072	1.98444	0.317954	3.53199e-11	2.62973e-09
KIF26B	290.046	5.11989	0.830106	3.56131e-11	2.64273e-09
HOXB3	76.5464	4.13344	0.668207	3.89129e-11	2.85901e-09
NBEAL2	498.317	1.8056	0.290522	4.30794e-11	3.14438e-09
DUSP23	18.9314	4.66947	0.755912	4.79638e-11	3.48944e-09
PLS1	289.202	1.39751	0.224418	4.96226e-11	3.59837e-09
LINC00882	744.14	-1.85664	0.302912	5.31001e-11	3.83804e-09
RASSF7	139.806	2.43894	0.397781	5.69929e-11	4.10607e-09
CPA5	70.2992	1.99941	0.325024	5.86139e-11	4.20924e-09
PTGER4	458.285	-1.20805	0.194861	6.31967e-11	4.52375e-09
KRT80	533.838	2.28357	0.373163	6.58243e-11	4.69673e-09
AC087289.1	291.107	1.82281	0.296919	6.90682e-11	4.9094e-09
ALK	160.841	2.96078	0.486399	6.94664e-11	4.9094e-09
SULF2	22.0332	7.90528	1.55079	6.94494e-11	4.9094e-09
NPR3	1708.59	-1.65201	0.270316	7.27078e-11	5.09e-09
RCAN3	398.234	5.2947	0.876251	7.26393e-11	5.09e-09
STEAP2	248.972	-1.60329	0.261889	7.22602e-11	5.09e-09
JAKMIP2	477.705	7.90289	1.32706	7.8251e-11	5.46089e-09
KSR1	1005.65	1.6757	0.273139	7.90996e-11	5.48572e-09
SLC12A8	871.549	2.85353	0.469577	7.90919e-11	5.48572e-09
ANKRD29	157.008	3.30147	0.545591	8.21213e-11	5.66001e-09
ASPHD2	207.725	3.23032	0.533509	8.89143e-11	6.10929e-09
PDE4A	57.5395	4.23299	0.700727	9.14189e-11	6.26205e-09
JPH4	15.9424	7.4842	1.49875	9.29228e-11	6.34554e-09
GPR162	170.077	2.85645	0.472865	9.67792e-11	6.58868e-09
APBB1	340.65	3.1462	0.5213	9.93097e-11	6.74034e-09
HOXB9	55.6592	9.6629	2.55332	1.01217e-10	6.8489e-09
PNLIP	23.1447	8.89244	2.51531	1.06021e-10	7.13062e-09
FAM124A	39.2232	5.26343	0.875297	1.06982e-10	7.16575e-09
GDPD5	78.5965	4.34644	0.725081	1.07187e-10	7.16575e-09
PRDM1	302.597	-1.35959	0.223366	1.09415e-10	7.24938e-09
ZNF761	94.3923	-3.77694	0.634121	1.09077e-10	7.24938e-09
INPP5J	66.073	3.31489	0.550884	1.09158e-10	7.24938e-09
CDKN1C	16.8996	3.574	0.585825	1.16405e-10	7.66688e-09
LGALS9	21.012	4.14492	0.686306	1.18887e-10	7.78433e-09
AL359636.2	12.9588	-3.10326	0.515575	1.21848e-10	7.95476e-09
PLPP7	94.2012	1.78355	0.294727	1.23895e-10	8.06478e-09
CHST10	77.7673	8.19692	1.61333	1.25593e-10	8.15144e-09
AXIN2	137.536	1.43617	0.234284	1.26645e-10	8.19582e-09
ERRFI1	3728.41	1.15512	0.188675	1.27935e-10	8.25536e-09
TMEM56	246.496	2.37671	0.396733	1.42505e-10	9.16889e-09
SGK1	3710.91	-1.06123	0.174203	1.4736e-10	9.45395e-09
CRACR2A	33.6948	8.69403	2.43192	1.55275e-10	9.87639e-09
CCL20	23.0062	3.60321	0.597209	1.62242e-10	1.02901e-08
PDE11A	11.1189	5.94973	1.06984	1.63461e-10	1.0338e-08
LRRC20	606.429	1.11034	0.182328	1.64078e-10	1.03476e-08
ARHGAP36	440.529	8.73162	1.55027	1.68364e-10	1.05581e-08
PCDH9	688.593	-1.54842	0.258582	1.68026e-10	1.05581e-08
SLC7A8	142.453	5.42777	0.916729	1.69299e-10	1.05869e-08
IL15RA	83.5367	2.60294	0.436994	1.71149e-10	1.06726e-08
LYPLAL1.DT	243.199	-1.64964	0.276316	1.74082e-10	1.0795e-08
ALPP	23.2627	7.24088	1.48508	1.8185e-10	1.12143e-08
POU6F2	8.56064	8.32476	2.45478	1.91527e-10	1.17784e-08
KRT79	61.2035	2.96901	0.502168	2.0604e-10	1.2636e-08
TPM3P9	61.605	-3.72277	0.63004	2.0968e-10	1.28239e-08
LONRF2	28.0954	2.90425	0.490081	2.15172e-10	1.31237e-08
TRAPPC6A	51.1953	2.10609	0.354867	2.20563e-10	1.34158e-08
OAS2	99.4119	3.87893	0.662085	2.42125e-10	1.46473e-08
FAM43A	60.1384	2.6237	0.446552	2.49081e-10	1.49462e-08
PARP8	178.459	-4.1499	0.717429	2.50126e-10	1.49686e-08
TMEM74	45.2661	3.19579	0.543212	2.52626e-10	1.50777e-08
MATN2	2932.93	1.82662	0.308172	2.53945e-10	1.50851e-08
ADAMTS9	80.8787	10.2111	2.63881	2.54106e-10	1.50851e-08
CD55	1993.2	-1.10381	0.184357	2.60326e-10	1.54132e-08
CD302	367.934	1.6834	0.284011	2.70904e-10	1.5997e-08
PLEKHH2	114.594	2.79243	0.476297	2.7204e-10	1.60216e-08
KCNA1	16.7101	9.5369	2.68997	2.86514e-10	1.68295e-08
TST	329.694	1.26588	0.21204	2.89636e-10	1.69235e-08
PLXNB1	253.365	2.41098	0.410191	2.89314e-10	1.69235e-08
SERTM2	21.2575	8.50805	2.44059	2.90516e-10	1.69306e-08
MTUS2	22.8672	9.02913	2.52851	3.055e-10	1.7665e-08
ZNF423	350.687	2.48321	0.424098	3.22338e-10	1.8447e-08
RNASE1	134.706	5.79588	0.999334	3.22037e-10	1.8447e-08
TANGO2	328.286	1.0928	0.182674	3.20515e-10	1.8447e-08
ABCC6	20.1212	4.11185	0.683983	3.33093e-10	1.90136e-08
DHCR24	16947.4	1.0273	0.172672	3.40818e-10	1.94049e-08
BMERB1	1223.51	1.19434	0.200894	3.49707e-10	1.98096e-08
CGNL1	39.7354	2.94319	0.505343	3.68119e-10	2.07997e-08
NFKBIZ	1271.69	-1.84182	0.316621	3.77282e-10	2.12634e-08
ENTPD1	35.5646	3.01716	0.517315	3.82493e-10	2.15027e-08
C1orf226	179.15	2.64508	0.454405	3.8546e-10	2.16149e-08
CCN3	335.074	3.89825	0.675368	3.91166e-10	2.18797e-08
CLSTN3	98.4404	5.47466	0.949801	3.98042e-10	2.2153e-08
ADGRL4	1005.64	-1.70955	0.294601	3.97557e-10	2.2153e-08
AL365295.1	13.0011	5.39539	0.88837	4.41726e-10	2.44217e-08
AQP3	48.1883	3.93377	0.680883	4.63211e-10	2.55247e-08
CGN	77.3421	2.01378	0.3466	4.86065e-10	2.65867e-08
FAM131B	145.371	2.51271	0.434973	5.01089e-10	2.73413e-08
WFDC3	37.2547	2.20983	0.383275	5.25925e-10	2.86262e-08
SLC29A2	44.4354	3.44546	0.598118	5.42079e-10	2.94336e-08
ELFN2	989.369	3.80233	0.663547	5.66775e-10	3.06251e-08
CYP2J2	47.7657	9.58701	2.5728	5.80803e-10	3.13071e-08
ZFYVE28	268.234	1.61035	0.277446	5.85506e-10	3.14844e-08
RGS9	84.1224	1.51996	0.261819	5.94359e-10	3.18834e-08
BACH2	29.8857	5.58599	0.976222	5.98767e-10	3.19824e-08
TMEM52B	38.9128	6.17174	1.14551	5.99077e-10	3.19824e-08
FRMD4B	27.4011	6.43673	1.09534	6.04421e-10	3.21905e-08
CPVL	45.2898	6.90793	2.19523	6.55177e-10	3.47275e-08
LINC02381	19.1744	4.29563	0.734227	6.6091e-10	3.49481e-08
MPZL2	107.667	7.74104	1.3396	6.64608e-10	3.50604e-08
GPER1	71.9319	1.96008	0.340022	6.70067e-10	3.52648e-08
EFR3B	76.1829	3.66094	0.640686	6.75891e-10	3.54875e-08
CMTM3	469.083	1.97896	0.344238	7.12119e-10	3.73016e-08
DUSP18	132.945	1.13519	0.194493	7.26857e-10	3.79843e-08
ABCA6	38.2502	-7.45046	1.33052	7.32925e-10	3.81224e-08
AL805961.1	16.4391	-4.92727	0.847693	7.32884e-10	3.81224e-08
NTNG2	327.529	2.66384	0.466488	7.41399e-10	3.83128e-08
SAMD5	99.1231	8.1904	1.52165	7.39986e-10	3.83128e-08
LINC01684	61.338	-6.56741	1.18508	7.4175e-10	3.83128e-08
NRXN3	64.1862	4.5551	0.801367	7.45833e-10	3.84346e-08
PCDH11X	43.6157	-4.52709	0.809806	8.28685e-10	4.25073e-08
EYA2	202.935	6.30836	1.1202	8.4309e-10	4.30478e-08
CYP3A4	12.2826	7.91478	2.41945	8.53211e-10	4.3465e-08
OPCML	22.0961	8.11009	2.44425	8.60036e-10	4.37126e-08
MAP2K6	93.7669	3.58049	0.633605	8.68558e-10	4.39968e-08
WNT7B	1014.75	2.53968	0.446169	8.69579e-10	4.39968e-08
NATD1	168.546	1.94707	0.341217	8.73516e-10	4.40957e-08
XKR8	204.592	-3.01127	0.539335	9.35293e-10	4.70011e-08
EIF4E3	81.2927	5.83682	1.03729	9.52231e-10	4.77445e-08
AL390719.1	133.96	2.08234	0.366793	9.78545e-10	4.89536e-08
RFPL4AL1	95.868	5.04011	0.893784	9.92345e-10	4.95327e-08
AC113383.1	180.303	1.57853	0.276167	1.00659e-09	5.01312e-08
ADGRV1	18.6177	4.22588	0.742495	1.03705e-09	5.15329e-08
KREMEN2	16.3062	2.40932	0.424009	1.04565e-09	5.18445e-08
PAX9	67.8627	6.86628	2.16566	1.05469e-09	5.21768e-08
MAN1C1	51.0895	3.80315	0.676967	1.06212e-09	5.24275e-08
TCAF2	156.638	1.65202	0.290716	1.11777e-09	5.48103e-08
MAT1A	129.941	5.95191	1.07219	1.23376e-09	5.99693e-08
BMF	477.995	2.30178	0.409767	1.29126e-09	6.23558e-08
PLEKHO2	326.93	1.27816	0.223779	1.29104e-09	6.23558e-08
LRIG1	4168.76	1.08372	0.189492	1.43749e-09	6.92673e-08
JAML	10.139	7.79538	2.40097	1.44405e-09	6.9433e-08
SCN1B	72.1596	2.43617	0.434738	1.49518e-09	7.17363e-08
NOL4L	205.312	1.41796	0.250208	1.52873e-09	7.31884e-08
HLA.DQB1	16.6255	7.33718	2.2821	1.55292e-09	7.41871e-08
DEPP1	1271.4	1.89257	0.33718	1.56758e-09	7.47269e-08
SBK1	23.6184	3.28151	0.587159	1.63586e-09	7.78152e-08
ENO2	1561.59	1.11416	0.195353	1.67843e-09	7.96701e-08
ATP12A	10.9388	5.99527	1.34805	1.72667e-09	8.17852e-08
TMEM51.AS1	9.34957	3.50355	0.622788	1.73251e-09	8.18875e-08
NEFL	269.674	6.94386	1.26712	1.84461e-09	8.70017e-08
PDE3A	703.744	-1.3319	0.237963	1.9109e-09	8.97476e-08
WT1	24.7361	5.27157	0.942269	1.98797e-09	9.31708e-08
PCSK5	218.394	5.38448	0.982747	2.09427e-09	9.75369e-08
KCNB1	28.652	9.3865	2.61188	2.11723e-09	9.82112e-08
ANGPTL4	188.724	-3.04172	0.558717	2.11757e-09	9.82112e-08
FDXR	137.766	1.17693	0.2086	2.15298e-09	9.96458e-08
MYBL2	3224.92	1.02948	0.182504	2.30169e-09	1.05868e-07
SORT1	1971.64	1.40447	0.251264	2.32879e-09	1.06894e-07
EYA4	17.4948	7.91423	2.39815	2.33803e-09	1.07097e-07
JHY	25.7489	8.73559	2.51251	2.36074e-09	1.07915e-07
HOXB13	6.50179	8.04477	2.47491	2.39236e-09	1.08913e-07
FBXO16	30.0077	4.74458	0.857934	2.38943e-09	1.08913e-07
AL161772.1	81.1876	1.66291	0.299364	2.47304e-09	1.12357e-07
DLL1	80.0231	1.50115	0.269549	2.53873e-09	1.15106e-07
LGALSL	38.4312	4.6336	0.844396	2.69473e-09	1.21931e-07
NKAIN3.IT1	23.6091	8.98625	2.55718	2.72213e-09	1.22921e-07
AC078850.1	177.436	-2.58864	0.47857	2.79877e-09	1.26126e-07
CCDC74B	92.2946	1.5385	0.277369	2.83605e-09	1.2729e-07
AC004947.2	12.7826	8.79072	2.56012	2.90585e-09	1.30161e-07
LINC01366	15.1524	2.71378	0.492467	2.91226e-09	1.30186e-07
LHX6	36.8376	3.60902	0.661829	2.92686e-09	1.30577e-07
SPINK5	8.23504	7.51947	2.37042	2.96256e-09	1.31905e-07
AC135012.3	15.1852	5.13258	1.01174	3.15922e-09	1.39822e-07
TRPM3	21.9616	2.59681	0.470344	3.22264e-09	1.42346e-07
FRAS1	25.9759	4.39367	0.810663	3.30159e-09	1.45545e-07
SERPINB3	25.2311	5.76984	1.06693	3.57495e-09	1.56973e-07
CBX2	634.489	1.37568	0.249467	3.6402e-09	1.59524e-07
AL603840.1	410.361	-2.5742	0.478339	3.65317e-09	1.59778e-07
BCRP2	8.54283	3.76887	0.688138	3.67701e-09	1.60505e-07
C3AR1	24.1887	2.01153	0.368202	3.80748e-09	1.65875e-07
AC007405.3	11.6198	7.71835	2.38213	4.03145e-09	1.74948e-07
ASIC1	127.585	2.75624	0.510741	4.16775e-09	1.80511e-07
HLA.DQB2	13.0367	6.94081	2.24936	4.19569e-09	1.81368e-07
PRKN	8.44393	6.01102	1.38131	4.26059e-09	1.83461e-07
PCDH10	925.748	-1.84282	0.342902	4.4532e-09	1.91016e-07
TPTE2P1	22.4829	3.80185	0.706789	4.76561e-09	2.03241e-07
SMILR	110.711	-2.06901	0.386697	4.9615e-09	2.10387e-07
PPM1H	281.91	1.61303	0.296895	5.0775e-09	2.14308e-07
ADD3	2557.79	3.62277	0.677658	5.08286e-09	2.14308e-07
CH25H	18.6877	5.04964	0.917738	5.17941e-09	2.17966e-07
KIAA0319	40.9985	4.00755	0.747445	5.19653e-09	2.18274e-07
CYP27C1	49.0494	3.69348	0.686678	5.21513e-09	2.18642e-07
FRMD7	8.0019	7.6932	2.42228	5.3297e-09	2.23026e-07
CHST4	18.1121	5.48679	0.989762	5.35989e-09	2.23449e-07
RORB	316.214	8.67986	1.74901	5.35495e-09	2.23449e-07
ZSWIM5	49.7648	4.66196	0.8748	5.45086e-09	2.26817e-07
KALRN	360.988	2.9476	0.552026	5.49045e-09	2.28038e-07
ARHGAP28	665.133	1.6102	0.297571	5.91231e-09	2.45086e-07
FRMPD4	331.525	-2.02555	0.380485	5.92292e-09	2.45086e-07
SEMA6D	600.699	-1.36544	0.253024	6.01964e-09	2.48421e-07
EPHB3	197.545	1.6622	0.308466	6.02604e-09	2.48421e-07
SELL	263.455	2.50657	0.469099	6.037e-09	2.48421e-07
TCN2	197.439	1.57428	0.29178	6.20358e-09	2.54805e-07
SAMD11	350.286	2.25942	0.423555	6.28488e-09	2.57669e-07
RASSF4	139.271	1.41801	0.26192	6.36994e-09	2.60198e-07
FGFBP2	8.45848	6.1323	1.41223	6.44072e-09	2.62607e-07
ABCA8	156.153	-4.4905	0.86381	6.45496e-09	2.62706e-07
PLAAT4	52.0565	2.63716	0.495988	6.67856e-09	2.70324e-07
CFH	795.974	-2.29698	0.435146	6.70047e-09	2.70718e-07
NAT16	452.114	1.35321	0.250398	7.13262e-09	2.87136e-07
AC073130.1	121.965	-1.53211	0.287065	7.16238e-09	2.87814e-07
CHD7	320.938	4.30416	0.817008	7.25931e-09	2.91183e-07
ADAMTS14	99.1646	2.9608	0.559846	7.29949e-09	2.92268e-07
KCNJ2	302.816	-2.07826	0.394221	7.57409e-09	3.02176e-07
HOXC13	27.2025	5.85186	1.09444	7.67968e-09	3.05841e-07
TUBB2B	74.7528	1.24946	0.230734	7.71739e-09	3.06794e-07
SERPINB4	94.1727	5.23244	0.9978	7.86868e-09	3.11695e-07
ATP8B3	93.1633	1.55537	0.290524	8.14492e-09	3.20924e-07
DLG3	328.026	1.18667	0.21926	8.21596e-09	3.23151e-07
AL353586.1	15.8326	5.46398	1.30418	8.26569e-09	3.24534e-07
KATNAL2	29.6723	3.11494	0.590214	8.38083e-09	3.28475e-07
PLXNA2	403.262	3.19848	0.608069	8.50324e-09	3.32687e-07
RUNX3	3.70481	7.13973	2.3906	9.31155e-09	3.60511e-07
FGF2	1932.29	-1.33316	0.251318	9.62916e-09	3.71515e-07
CD180	23.589	4.93758	0.926437	9.85201e-09	3.788e-07
OLFML2A	449.064	4.29603	0.822563	9.85047e-09	3.788e-07
NOS1AP	50.0807	2.15019	0.40697	9.87595e-09	3.79066e-07
EDARADD	6.4182	7.56205	2.43228	1.02684e-08	3.926e-07
F8	88.1546	1.17273	0.218362	1.04225e-08	3.97306e-07
LMO4	7353.71	-1.03213	0.192472	1.08054e-08	4.11198e-07
CPEB2	1510.52	-1.1016	0.205939	1.08438e-08	4.11954e-07
LRFN4	163.236	2.02246	0.385675	1.10719e-08	4.19901e-07
ANGPTL5	41.8026	-6.15923	1.16198	1.13077e-08	4.27388e-07
LSP1	47.5829	4.11893	0.794558	1.145e-08	4.31304e-07
TSPAN33	13.541	5.22869	1.07223	1.1918e-08	4.46663e-07
PTPRD	16.2155	5.82615	1.09175	1.19696e-08	4.47094e-07
ROR2	37.9369	6.15293	1.43797	1.19496e-08	4.47094e-07
ADAM23	297.965	2.09449	0.400724	1.22688e-08	4.57502e-07
METTL7B	26.2009	2.43866	0.46702	1.23809e-08	4.6091e-07
SATB1.AS1	8.41969	4.30564	0.80246	1.25883e-08	4.67849e-07
DUSP27	19.7984	7.94707	2.43404	1.28618e-08	4.77215e-07
POU2F3	21.8295	1.72887	0.328992	1.43939e-08	5.31403e-07
LINC01106	61.7603	1.26532	0.23863	1.45368e-08	5.35792e-07
GABARAPL1	413.334	2.4842	0.481035	1.51137e-08	5.52111e-07
STEAP1	796.371	-1.86153	0.364231	1.51284e-08	5.52111e-07
ADD3.AS1	7.14791	7.08107	2.33081	1.5115e-08	5.52111e-07
DAB2IP	1141.25	1.29552	0.24633	1.5231e-08	5.54948e-07
WHRN	135.895	2.38353	0.461416	1.55414e-08	5.6533e-07
KCNT2	14.3981	-2.25834	0.437169	1.62623e-08	5.89627e-07
GSTM4	57.8022	2.74729	0.534354	1.68294e-08	6.09197e-07
HOXA13	31.8236	2.99961	0.581393	1.69949e-08	6.12203e-07
VNN1	48.6359	3.29681	0.643123	1.83786e-08	6.58849e-07
UGT3A2	7.66267	6.70102	2.26366	1.84274e-08	6.59536e-07
DRGX	61.2071	5.88648	1.16282	1.94073e-08	6.93491e-07
TNFRSF10A	12.0924	4.40576	0.817686	1.96981e-08	7.02756e-07
ARL4C	6383.29	1.08596	0.206465	1.97779e-08	7.04472e-07
DLGAP1.AS5	8.63733	7.70188	2.4567	2.06096e-08	7.28271e-07
NCKAP1L	140.436	5.73297	1.11362	2.08673e-08	7.36208e-07
SLIT2	2825.15	-1.52168	0.298148	2.17318e-08	7.65495e-07
ADCK2	203.054	1.15361	0.219946	2.18634e-08	7.68913e-07
PKD1L2	24.5438	3.00464	0.580072	2.22073e-08	7.79779e-07
COL10A1	48.5443	-3.51516	0.702526	2.24406e-08	7.8673e-07
TMEM47	1106.51	-1.14247	0.219953	2.29129e-08	8.02024e-07
FHDC1	39.3188	1.62342	0.315547	2.35065e-08	8.2151e-07
EML1	1648.69	1.02805	0.196154	2.3861e-08	8.32592e-07
NDUFAF6	155.719	-1.47264	0.286983	2.39304e-08	8.33706e-07
LHX8	8.1646	5.53974	1.355	2.45124e-08	8.52358e-07
PTPN3	53.8658	11.6356	3.22992	2.47097e-08	8.56834e-07
AP005230.1	17.2774	3.028	0.596816	2.49727e-08	8.64608e-07
SCN9A	149.214	2.14792	0.422647	2.51525e-08	8.68131e-07
TRIB1	659.648	-1.43968	0.281155	2.61256e-08	8.98929e-07
PDZD7	65.2103	2.3199	0.458375	2.67533e-08	9.17693e-07
PROX1.AS1	3.22472	6.63954	2.35453	2.72535e-08	9.33413e-07
FOLR3	54.3234	-3.4144	0.690001	2.85893e-08	9.75105e-07
ZNF594	68.3408	3.60162	0.715262	2.86023e-08	9.75105e-07
PPP4R4	85.1512	4.54963	0.907497	2.88616e-08	9.82441e-07
DSG1	12.2591	7.04764	2.40366	2.97966e-08	1.01118e-06
ANKRD30B	43.1657	-2.31678	0.46207	3.06764e-08	1.03945e-06
TGFA	27.5159	5.0127	1.00804	3.16305e-08	1.07015e-06
NEO1	3057.94	1.52455	0.299458	3.2279e-08	1.09043e-06
SIDT1	21.7641	3.85197	0.768671	3.39619e-08	1.14396e-06
TECTA	14.19	1.72974	0.340103	3.544e-08	1.18999e-06
MDFIC2	21.1291	8.33576	2.54768	3.63792e-08	1.21934e-06
LINC02245	16.0031	2.10402	0.417081	3.75327e-08	1.25458e-06
FOXO1	137.604	2.27997	0.455795	3.83344e-08	1.27946e-06
COLQ	19.4363	2.15092	0.430578	4.22201e-08	1.40494e-06
CCNG2	574.725	1.30833	0.257691	4.35525e-08	1.44406e-06
LINC02609	17.1672	2.27777	0.45672	4.35903e-08	1.44406e-06
CACNB4	30.6061	3.49673	0.700838	4.37531e-08	1.4473e-06
MRAS	333.261	3.59993	0.730745	4.47459e-08	1.47575e-06
BLVRA	565.163	3.33826	0.67926	4.49e-08	1.47865e-06
LURAP1L.AS1	19.7835	-1.44832	0.285316	4.66653e-08	1.53225e-06
SLC17A7	72.9966	2.81907	0.569862	4.69362e-08	1.53887e-06
DBNDD1	204.34	1.14434	0.224773	4.71024e-08	1.54205e-06
PLEKHS1	25.9569	5.00779	1.0184	4.79286e-08	1.56679e-06
APOBEC3C	1778.04	1.01311	0.19737	4.8285e-08	1.57613e-06
AK4	570.835	3.87645	0.793192	5.01267e-08	1.63203e-06
FABP4	111.254	6.79127	1.38782	5.16874e-08	1.67736e-06
SFMBT2	87.083	7.0977	1.43769	5.22741e-08	1.69392e-06
SORCS3	36.326	3.99197	0.811367	5.28229e-08	1.70922e-06
RASSF5	119.742	3.73731	0.765681	5.62979e-08	1.81889e-06
KIAA0040	41.2892	9.51101	2.73688	5.69745e-08	1.8329e-06
PLCD3	864.677	1.03632	0.203826	5.81743e-08	1.8688e-06
HOXB4	8.69464	5.22135	1.32846	5.82859e-08	1.86969e-06
LRRC37A3	195.483	1.40566	0.281252	5.90817e-08	1.89249e-06
ADA	151.326	2.40235	0.491008	6.08767e-08	1.93882e-06
ARRB1	155.063	4.54455	0.939615	6.18105e-08	1.96575e-06
CCDC198	10.9426	7.17301	2.37993	6.25392e-08	1.98609e-06
PDE1B	217.574	5.23621	1.0891	6.2647e-08	1.98668e-06
ZNF641	245.531	1.88966	0.3832	6.3029e-08	1.99595e-06
FENDRR	51.8323	3.29049	0.676321	6.35138e-08	2.00844e-06
PURG	9.1968	3.47474	0.698673	6.52754e-08	2.06122e-06
S100A10	6506.83	1.27061	0.255094	6.54868e-08	2.06497e-06
ZNF354C	17.2	-7.20715	1.71833	6.60192e-08	2.07881e-06
NEB	18.5831	4.30872	0.850996	6.7013e-08	2.10712e-06
CORO2A	25.0488	5.01653	1.29674	7.02139e-08	2.20155e-06
AL390195.2	21.1281	1.50122	0.303016	7.12948e-08	2.2323e-06
RDH12	10.6173	2.4363	0.489802	7.35373e-08	2.29606e-06
NPAS1	23.64	2.06257	0.423194	7.46309e-08	2.32694e-06
ZFP37	106.517	-1.07417	0.214553	7.66599e-08	2.3802e-06
FAM117A	62.0672	2.28993	0.470947	7.71913e-08	2.39336e-06
OVGP1	27.4991	1.52092	0.308391	7.8183e-08	2.41737e-06
EPB41L5	126.888	3.16516	0.658466	8.41868e-08	2.59221e-06
TLL1	188.791	-2.29743	0.479201	8.45359e-08	2.59936e-06
AL627316.1	3.40001	6.85961	2.43303	8.50776e-08	2.61241e-06
KCNN3	20.4747	5.55949	1.23069	8.73469e-08	2.6784e-06
AC090152.1	47.9352	2.31671	0.479021	9.00247e-08	2.75671e-06
RFTN2	8.69506	5.9728	1.48074	9.0503e-08	2.76755e-06
PTER	152.904	2.6868	0.560207	9.11586e-08	2.78378e-06
FDFT1	6700.7	1.10709	0.222704	9.14622e-08	2.78922e-06
NOTCH4	312.189	3.76434	0.789614	9.29224e-08	2.82601e-06
PECR	140.61	1.34401	0.273593	9.47087e-08	2.8764e-06
ZNF569	153.688	-1.12398	0.227492	9.57442e-08	2.90389e-06
SEMA5B	19.7929	4.9625	1.0052	9.94423e-08	3.00378e-06
IGFL3	22.9355	5.54032	1.11774	1.01622e-07	3.06547e-06
RAB20	109.493	1.50089	0.308211	1.03981e-07	3.12816e-06
NANOS1	38.635	3.73585	0.78578	1.03883e-07	3.12816e-06
GALNT3	72.8106	-2.48736	0.526988	1.04939e-07	3.15269e-06
FRAT1	40.8111	1.37199	0.28193	1.05213e-07	3.15669e-06
SERGEF	98.7033	2.17429	0.45329	1.0734e-07	3.21616e-06
MFSD9	141.518	1.47454	0.303756	1.08905e-07	3.25865e-06
PRKAR2B	158.524	5.48915	1.16994	1.10658e-07	3.30224e-06
AC104794.2	45.5417	1.29697	0.264934	1.12223e-07	3.34445e-06
CCDC144NL.AS1	259.017	5.11375	1.09088	1.15172e-07	3.42776e-06
UNC13B	1140.81	1.10605	0.224609	1.17136e-07	3.48156e-06
AC098934.1	7.74097	5.4117	1.38825	1.19878e-07	3.55831e-06
CAMK2N1	3189.25	1.01258	0.204957	1.21594e-07	3.60442e-06
ELAVL4	15.3285	8.36822	2.59845	1.24243e-07	3.67804e-06
MEST	5210.45	2.60363	0.54767	1.25228e-07	3.7023e-06
ABCB5	22.2335	2.57364	0.542105	1.25645e-07	3.70477e-06
PRKCD	347.661	1.30837	0.268829	1.25494e-07	3.70477e-06
AC005865.3	22.5556	2.74643	0.578441	1.26466e-07	3.72406e-06
X44443	41.0466	3.90729	0.829628	1.282e-07	3.77012e-06
CXXC4	40.0305	2.72666	0.577985	1.3043e-07	3.82562e-06
HLA.DRB5	305.066	1.63951	0.344342	1.3636e-07	3.98903e-06
FGF13	669.478	-2.1727	0.463261	1.38857e-07	4.04611e-06
LRATD2	32.9495	4.11285	0.875331	1.40944e-07	4.10156e-06
REPS2	208.775	3.74291	0.801405	1.46876e-07	4.25749e-06
SP5	9.91233	5.35788	1.39149	1.47302e-07	4.2643e-06
AC025614.1	27.1469	-5.18851	1.05585	1.47736e-07	4.27131e-06
CYP46A1	10.5828	2.97068	0.623244	1.51872e-07	4.36255e-06
ZNF724	11.5452	-6.53647	2.55865	1.5669e-07	4.47209e-06
ANK1	135.977	2.11882	0.448817	1.58939e-07	4.53046e-06
TMEM176B	4.0331	7.25238	2.47205	1.61074e-07	4.5796e-06
LSAMP	285.826	3.9686	0.85452	1.63786e-07	4.64484e-06
VWF	20.6315	2.2853	0.485386	1.65478e-07	4.68685e-06
LINC01480	7.77375	6.63656	2.30957	1.6901e-07	4.78082e-06
ST6GAL1	18.5386	4.99239	1.0347	1.70466e-07	4.81588e-06
TNFRSF9	163.587	3.16888	0.679024	1.72586e-07	4.86958e-06
CDON	417.019	1.32106	0.275528	1.79063e-07	5.03958e-06
CISH	141.458	1.25599	0.261043	1.78949e-07	5.03958e-06
GNGT2	39.3448	2.91119	0.626147	1.87615e-07	5.26026e-06
ADARB1	181.262	2.07432	0.440878	1.87849e-07	5.26026e-06
FXYD6	78.9774	9.63644	2.84954	1.8836e-07	5.26794e-06
MYO5B	33.6389	3.44973	0.743295	1.90348e-07	5.31684e-06
AL590004.3	179.771	1.8116	0.385173	1.91403e-07	5.3396e-06
SPATA8	7.30988	7.38553	2.47393	1.92693e-07	5.36887e-06
AC096537.1	4.70195	4.87929	1.10952	1.94303e-07	5.40697e-06
FPR2	54.5885	-2.89705	0.633827	1.95843e-07	5.44301e-06
PDGFRL	596.364	2.77347	0.596904	2.00046e-07	5.5391e-06
NPR2	268.513	3.01391	0.651423	2.052e-07	5.6677e-06
PRSS2	3.91013	7.28959	2.60734	2.12722e-07	5.86818e-06
RBM44	15.8397	1.86717	0.397953	2.13745e-07	5.88909e-06
CCDC85C	705.577	1.71239	0.363798	2.16893e-07	5.96845e-06
SPATA13	336.208	1.35027	0.284616	2.21881e-07	6.09818e-06
LMO2	36.5677	5.3458	1.40521	2.25218e-07	6.18225e-06
CD163L1	1253.53	-1.10593	0.231884	2.26148e-07	6.20013e-06
FAM78A	103.499	1.82433	0.390198	2.28019e-07	6.22842e-06
SLC16A7	1135.67	-1.0014	0.209316	2.31995e-07	6.32169e-06
LMO1	9.88276	5.27354	1.396	2.32002e-07	6.32169e-06
PTPRO	15.3728	5.69497	1.47293	2.32448e-07	6.32289e-06
FHIT	15.933	2.98975	0.645704	2.32614e-07	6.32289e-06
MAP3K14	658.858	1.23361	0.259965	2.36514e-07	6.41325e-06
MSI2	1027.3	2.15881	0.465761	2.41037e-07	6.50419e-06
GALNT8	7.47082	4.7727	0.997517	2.43705e-07	6.56823e-06
TLE2	11.5134	4.04552	0.86591	2.52924e-07	6.80024e-06
RPSAP70	5.02328	5.69522	2.14773	2.60125e-07	6.97197e-06
RHBDF2	27.654	4.46831	0.970862	2.64403e-07	7.06619e-06
AL512484.1	5.23728	7.90585	2.61897	2.64292e-07	7.06619e-06
ABI3BP	712.544	-2.06644	0.45391	2.6677e-07	7.12091e-06
NFE2	38.7735	3.59176	0.784268	2.69153e-07	7.16732e-06
HLA.F.AS1	38.9278	1.42222	0.303613	2.69544e-07	7.16916e-06
LY6K	322.268	-2.25731	0.495878	2.70085e-07	7.17497e-06
KLF14	19.2494	4.50624	0.958024	2.73607e-07	7.25989e-06
TRIM9	18.1543	2.487	0.539826	2.88177e-07	7.61019e-06
SERPINE1	39636.3	-1.12468	0.238687	2.91086e-07	7.67791e-06
LITAF	144.873	7.44244	1.68407	2.96531e-07	7.81229e-06
ADAMTS6	707.365	-1.2564	0.270432	3.01808e-07	7.92318e-06
AC093575.1	18.6802	-1.68525	0.363121	3.02627e-07	7.9353e-06
FBXO40	11.1238	5.56017	1.46771	3.10889e-07	8.14237e-06
FAM81A	124.33	2.04759	0.446398	3.12211e-07	8.16739e-06
RPS6KA1	101.161	3.1853	0.70295	3.16715e-07	8.26578e-06
PDE3B	82.6301	6.80792	1.51546	3.22173e-07	8.37876e-06
SLC4A5	5.22729	6.50162	2.3179	3.24354e-07	8.42563e-06
SHOC1	21.1981	2.92906	0.638384	3.32786e-07	8.62455e-06
KIAA1324	33.4892	2.33225	0.512444	3.40368e-07	8.76998e-06
RTN1	153.587	6.05036	1.36945	3.42182e-07	8.80653e-06
PGAM1P4	9.10258	-2.358	0.523073	3.42585e-07	8.80673e-06
PAX3	8.22127	6.34761	2.28277	3.43505e-07	8.82018e-06
CXCL3	384.433	-2.48258	0.555435	3.55555e-07	9.11908e-06
TMEM38A	22.9735	2.01325	0.440664	3.59104e-07	9.18892e-06
CAMKK1	441.015	1.30837	0.281297	3.62255e-07	9.25617e-06
CCDC144NL	28.8017	4.67549	1.03966	3.62563e-07	9.25617e-06
ACKR1	13.0697	8.00665	2.60993	3.68531e-07	9.38701e-06
AC055854.1	16.5148	2.12431	0.46647	3.70956e-07	9.43796e-06
SLC37A2	473.656	-1.47849	0.32454	3.91435e-07	9.94763e-06
AL096865.1	40.454	1.12341	0.240338	3.94049e-07	1.00026e-05
FP325335.1	8.17617	4.02188	0.875231	3.95995e-07	1.00406e-05
TSKU	465.481	2.33868	0.518306	3.98526e-07	1.00933e-05
GAP43	37.5495	6.45634	1.65242	4.05112e-07	1.02368e-05
CABP1	32.0774	2.39325	0.529465	4.14539e-07	1.03952e-05
TDRKH	296.8	1.05754	0.225624	4.13482e-07	1.03952e-05
HLA.DQA1	17.7461	5.94589	2.17151	4.14649e-07	1.03952e-05
IPO5P1	10.2289	-7.1443	2.73823	4.12403e-07	1.03952e-05
PDK3	317.105	6.37348	1.45478	4.15853e-07	1.04136e-05
EGR2	204.156	1.77411	0.389463	4.20796e-07	1.05138e-05
PAQR5	85.4955	4.30188	0.968806	4.41807e-07	1.10017e-05
NUDT18	122.643	1.23803	0.268245	4.43422e-07	1.1005e-05
SYPL2	107.061	2.90773	0.651634	4.44744e-07	1.10255e-05
DACT3	78.0598	1.6499	0.362847	4.55149e-07	1.12584e-05
EFHD1	40.6738	4.00788	0.900106	4.56227e-07	1.12725e-05
ADRB2	36.5033	-6.54943	2.59827	4.57953e-07	1.13026e-05
DGKG	231.71	1.2356	0.268153	4.6133e-07	1.13733e-05
HS6ST2	7.78167	6.85536	1.73923	4.7261e-07	1.16385e-05
DEF6	9.61782	2.27602	0.498351	4.73998e-07	1.16598e-05
SERPING1	470.951	3.74325	0.845191	4.81469e-07	1.18305e-05
FADS2	7159.87	1.98834	0.442763	4.88902e-07	1.19867e-05
MMP16	2273.95	-1.02679	0.223046	4.92748e-07	1.20568e-05
FRAT2	79.6158	1.22871	0.266911	4.92845e-07	1.20568e-05
ABCC6P1	11.5953	4.22314	0.896863	4.98793e-07	1.2189e-05
GRB7	10.4408	2.56607	0.572926	5.08174e-07	1.2391e-05
DOK4	281.408	1.44756	0.314975	5.1792e-07	1.2601e-05
AP000695.1	59.6473	1.9392	0.432326	5.25085e-07	1.27475e-05
ZNF486	70.3778	-3.14612	0.724713	5.29219e-07	1.28338e-05
LPIN3	75.8708	1.97774	0.440863	5.41518e-07	1.31036e-05
WDR31	78.8142	1.55653	0.344738	5.45191e-07	1.31781e-05
BCAM	207.958	2.60213	0.587381	5.52623e-07	1.33288e-05
FBLN7	16.4965	4.59538	1.02335	5.55834e-07	1.33918e-05
MTUS1	364.688	2.459	0.554432	5.59876e-07	1.34746e-05
FZD3	90.5043	4.89882	1.12307	5.61847e-07	1.35074e-05
CLEC12B	7.19569	6.47361	2.32928	5.79199e-07	1.39095e-05
PMFBP1	16.015	1.47144	0.32449	5.80526e-07	1.39264e-05
LINC02056	188.51	-1.805	0.408624	6.01563e-07	1.43845e-05
HLA.DRB6	129.239	1.37357	0.304053	6.08223e-07	1.44816e-05
AC012507.1	4.25647	5.98464	2.24368	6.14393e-07	1.46128e-05
C16orf89	11.7895	4.54018	0.986243	6.19166e-07	1.47106e-05
GPR17	62.0939	2.63108	0.598998	6.22442e-07	1.47727e-05
TMEM130	8.81579	3.12392	0.696083	6.31713e-07	1.49608e-05
AL162253.2	34.6894	-1.07199	0.232913	6.31073e-07	1.49608e-05
MEIS3	532.61	2.03852	0.460291	6.47219e-07	1.52805e-05
CCND2	207.582	2.42613	0.551749	6.47271e-07	1.52805e-05
ZCCHC18	42.8896	1.41508	0.313712	6.50079e-07	1.53144e-05
C5AR2	18.6395	3.35886	0.763225	6.62215e-07	1.55838e-05
IL18R1	58.3632	1.89109	0.426828	6.63442e-07	1.55961e-05
NID1	3005.03	-1.25139	0.27842	6.6656e-07	1.56364e-05
CX3CL1	21.7197	4.29849	0.978662	6.71847e-07	1.57273e-05
AC004846.1	10.4278	3.58014	0.803333	6.79686e-07	1.58941e-05
KCNIP3	140.846	2.82984	0.646641	6.91314e-07	1.61321e-05
SLCO4A1	164.062	6.61404	1.55977	6.96046e-07	1.62255e-05
NHSL2	417.869	3.35129	0.76899	7.14982e-07	1.66495e-05
RAET1K	8.17336	4.84817	1.36013	7.16081e-07	1.66577e-05
AP003119.3	17.6446	2.56512	0.582155	7.22411e-07	1.67874e-05
MSX2	22.6371	-5.5211	1.49579	7.42185e-07	1.71275e-05
LINC01914	6.35253	5.98756	2.23409	7.42432e-07	1.71275e-05
ADAMTS5	907.994	-1.45194	0.328759	7.56561e-07	1.73993e-05
CCDC40	32.1798	1.85689	0.42063	7.63632e-07	1.75438e-05
CACNB3	584.302	1.06656	0.234143	7.84132e-07	1.79777e-05
MPP4	706.622	-1.10908	0.246066	7.88747e-07	1.80472e-05
RNF112	84.4344	2.34084	0.536266	8.151e-07	1.85729e-05
AQP4	8.02085	6.22135	2.29113	8.17908e-07	1.86179e-05
NDST4	4.75595	5.5424	1.51377	8.46849e-07	1.92177e-05
CEACAM1	17.8556	6.19713	2.27171	8.48262e-07	1.92301e-05
TTLL6	8.06007	4.19857	0.949391	8.53988e-07	1.93403e-05
PPARGC1B	102.204	3.46729	0.807276	8.94444e-07	2.01744e-05
ABLIM1	1104.27	1.9971	0.458001	9.07341e-07	2.04239e-05
EDIL3	6327.48	1.58199	0.358883	9.06963e-07	2.04239e-05
COL15A1	56.8797	3.07236	0.708457	9.13142e-07	2.05337e-05
DIO2	618.038	4.12344	0.970561	9.58911e-07	2.14761e-05
NDRG2	11.4974	4.42266	0.982627	9.86382e-07	2.20692e-05
AC067956.1	10.3462	-2.73561	0.630881	9.87952e-07	2.20821e-05
KIAA1671	520.076	3.40373	0.801663	1.02817e-06	2.2935e-05
CD70	1069.08	1.11896	0.250249	1.05406e-06	2.3489e-05
TSPAN8	9.84914	4.7372	1.07254	1.07685e-06	2.39729e-05
TMEM8B	272.123	1.28109	0.289623	1.08094e-06	2.40398e-05
VNN2	27.0414	2.87868	0.67036	1.10867e-06	2.4632e-05
PATJ	46.7832	2.35692	0.552203	1.11471e-06	2.47414e-05
CMTM5	4.66437	5.42759	1.51286	1.13787e-06	2.51552e-05
CPB2.AS1	14.7723	1.68759	0.386311	1.15708e-06	2.55545e-05
SERPINA6	3.12302	4.97022	1.41104	1.16832e-06	2.57771e-05
LINC02593	75.7458	2.72097	0.638591	1.16988e-06	2.57861e-05
AC008691.1	9.02252	2.57523	0.588835	1.18574e-06	2.60326e-05
CRISP3	5.24189	4.96686	1.24012	1.1905e-06	2.61112e-05
NALCN	39.4	1.72962	0.400889	1.20375e-06	2.63243e-05
CHST2	675.325	1.11639	0.251844	1.20168e-06	2.63243e-05
UGT1A10	26.8929	8.67349	2.78193	1.20376e-06	2.63243e-05
GAL3ST4	14.2977	3.31719	0.755566	1.20972e-06	2.64027e-05
ZNF219	222.505	1.63448	0.37748	1.22471e-06	2.67038e-05
ZMYND10	26.8772	1.65983	0.383427	1.23636e-06	2.69314e-05
ITPKB	106.652	4.40477	1.04836	1.26947e-06	2.76256e-05
FAM57B	32.2451	1.46645	0.336682	1.27767e-06	2.77769e-05
PPM1J	13.4909	1.99668	0.46243	1.28268e-06	2.78051e-05
ZDHHC1	17.9489	3.48428	0.811367	1.28272e-06	2.78051e-05
NPTXR	297.056	3.04956	0.723611	1.31261e-06	2.83978e-05
ATP2B2	29.9097	2.8894	0.680621	1.32964e-06	2.87104e-05
MFNG	80.2211	2.33236	0.54988	1.38578e-06	2.98358e-05
AP001636.3	4.30213	4.50106	1.1214	1.39432e-06	2.99906e-05
SEMA3G	11.6501	4.47207	1.04468	1.40369e-06	3.01631e-05
NR6A1	73.5076	1.15352	0.262168	1.41054e-06	3.02811e-05
AGRN	6122.01	1.0088	0.226933	1.41303e-06	3.03054e-05
GABRB2	23.7499	4.29647	1.02666	1.42572e-06	3.05481e-05
SMPDL3B	45.0549	2.78477	0.663474	1.46117e-06	3.12175e-05
PLCH1	12.7496	2.43499	0.573567	1.48054e-06	3.16009e-05
PAPSS2	1709.12	-1.44064	0.33656	1.49339e-06	3.18142e-05
FMNL1	64.57	2.71739	0.647149	1.49905e-06	3.19042e-05
CSRP3	7.97222	4.75282	1.20302	1.51232e-06	3.2156e-05
FAM160A1	130.503	2.07711	0.491621	1.53193e-06	3.25418e-05
CDS1	25.4468	4.29846	1.00135	1.54658e-06	3.28216e-05
TDRD5	3.3258	5.86441	2.2671	1.61028e-06	3.39715e-05
ACSM3	183.344	1.09259	0.249089	1.6188e-06	3.40944e-05
MCMDC2	51.8553	-1.43956	0.336378	1.62556e-06	3.42044e-05
TPTEP2	16.4384	2.05484	0.4847	1.71034e-06	3.58526e-05
PLEKHG3	325.335	2.35473	0.562548	1.78218e-06	3.72144e-05
SYTL1	19.0077	3.44733	0.832416	1.78366e-06	3.72144e-05
PTGS2	990.788	-1.9104	0.466402	1.78759e-06	3.72615e-05
ACSL1	1299.95	1.57493	0.371803	1.79526e-06	3.73864e-05
ITGA8	8.96104	6.86214	2.44459	1.81949e-06	3.78202e-05
ITPR1	774.03	1.31531	0.30565	1.83028e-06	3.79921e-05
ZFHX4	506.625	-1.04212	0.239356	1.83452e-06	3.80261e-05
FAM155A	238.591	-1.58099	0.377721	1.85899e-06	3.84459e-05
DNAH6	13.4718	2.87198	0.694042	1.92686e-06	3.9792e-05
MROH8	31.7372	1.19092	0.275664	1.97137e-06	4.06357e-05
APOBEC3F	161.695	1.43062	0.336742	1.97748e-06	4.0724e-05
TRBV24.1	6.17859	4.62904	1.18153	2.08128e-06	4.27431e-05
GPA33	3.31528	5.92952	2.2905	2.12884e-06	4.3559e-05
ZNF883	18.0011	-2.56149	0.626576	2.16561e-06	4.42708e-05
CHRNA5	140.89	2.29474	0.557106	2.32777e-06	4.73682e-05
DYSF	18.4957	4.05729	0.991308	2.35937e-06	4.79674e-05
LINC00888	44.654	1.28589	0.302587	2.39787e-06	4.86169e-05
TNFAIP8L3	188.268	2.42907	0.592302	2.40456e-06	4.87082e-05
USP2	55.5262	2.22955	0.541136	2.4476e-06	4.94901e-05
SRC	222.585	2.42568	0.592663	2.46891e-06	4.98756e-05
ANKDD1A	39.706	1.63589	0.392913	2.48669e-06	5.01892e-05
ADAMTS1	11942	-1.05097	0.246152	2.52831e-06	5.09369e-05
SLC9A3R2	1136.05	1.39174	0.330797	2.58063e-06	5.18969e-05
AC079848.1	17.56	1.54394	0.369051	2.61194e-06	5.24793e-05
DAGLA	40.2719	3.30243	0.814461	2.62357e-06	5.26653e-05
FEZ1	24.7024	2.01087	0.486729	2.70421e-06	5.41376e-05
CCDC184	22.4745	4.93917	1.45351	2.82637e-06	5.64311e-05
ERICH2	5.76579	6.54877	2.4123	2.83342e-06	5.65212e-05
SYNGR2	70.9978	4.55875	1.14609	2.88713e-06	5.74895e-05
ACKR3	1670.67	4.27457	1.07285	2.88508e-06	5.74895e-05
CD40	9.80387	4.97295	1.28745	2.96031e-06	5.86843e-05
AC007877.1	13.8341	-2.79244	0.684545	2.97546e-06	5.89322e-05
LRP5	144.549	-4.17038	1.08464	2.97936e-06	5.89569e-05
THBD	1062.85	-1.84231	0.462585	2.99539e-06	5.92215e-05
CRIP2	583.887	1.15211	0.273459	3.02635e-06	5.97276e-05
CSGALNACT1	623.004	2.75876	0.685752	3.04318e-06	6.00064e-05
THSD1	15.3256	1.89825	0.463838	3.05506e-06	6.01874e-05
AC069360.1	77.5302	1.49939	0.36225	3.13193e-06	6.16472e-05
IFITM10	37.1429	1.26383	0.301851	3.14865e-06	6.1867e-05
ST3GAL5	155.666	1.89043	0.464529	3.23584e-06	6.34681e-05
AC009961.4	23.6658	1.65847	0.403837	3.26177e-06	6.38081e-05
PPIL6	13.3146	2.03071	0.49898	3.30162e-06	6.44743e-05
C6	22.9399	4.00165	1.00058	3.32091e-06	6.47374e-05
ZNF28	106.644	-2.80404	0.712478	3.31838e-06	6.47374e-05
CD82	1305.54	1.12251	0.267118	3.33421e-06	6.49399e-05
IL2RB	16.6848	4.66399	1.1615	3.35296e-06	6.5242e-05
PXDNL	57.2347	3.80658	0.95975	3.35794e-06	6.5242e-05
EFNA1	33.3176	2.33067	0.577875	3.41102e-06	6.61949e-05
HLA.DRB1	428.252	1.46191	0.355504	3.41352e-06	6.61949e-05
TGIF2	52.9287	2.43314	0.60247	3.41716e-06	6.62078e-05
FBXO6	15.3118	2.09306	0.514821	3.42912e-06	6.63818e-05
PAPLN	14.1848	2.22308	0.551712	3.59114e-06	6.92173e-05
SCNN1A	10.1721	3.28475	0.823827	3.60064e-06	6.93403e-05
CYB5A	4.86977	6.99006	2.54503	3.60426e-06	6.93501e-05
NKAIN3	8.24039	5.16129	1.51709	3.61945e-06	6.95822e-05
EFNA3	35.0654	1.16281	0.27855	3.66593e-06	7.04149e-05
AC090004.2	23.6696	3.51833	0.884728	3.66984e-06	7.04293e-05
LCE2A	11.901	-7.30048	2.89122	3.72075e-06	7.12834e-05
LIPG	126.112	5.29621	1.35845	3.72852e-06	7.13708e-05
ASB9	23.5125	2.4809	0.619744	3.75746e-06	7.1863e-05
TMEM132D	5.96891	-4.87084	1.44541	3.77293e-06	7.20351e-05
PGM5	23.3953	8.17187	2.75393	3.78192e-06	7.21449e-05
CD38	12.8518	3.96077	0.988134	3.85083e-06	7.32712e-05
AC004540.1	2.95271	5.9572	2.39337	3.86594e-06	7.34958e-05
LINC00968	40.1547	-3.65135	0.95767	3.93892e-06	7.48194e-05
TBX22	6.65031	7.55765	2.67102	3.94339e-06	7.48403e-05
LINC01929	190.397	4.3587	1.11749	3.95281e-06	7.49552e-05
DLX4	13.9713	2.66753	0.663936	4.00176e-06	7.569e-05
INHBA	8146.41	-1.26006	0.310924	4.0097e-06	7.57759e-05
ELMOD1	22.2405	4.75158	1.43943	4.04591e-06	7.6266e-05
MERTK	10.9421	2.60982	0.654644	4.13002e-06	7.77855e-05
ARMH4	86.2921	3.37773	0.863866	4.21975e-06	7.92744e-05
HOXB8	2.55288	6.01954	2.36318	4.25018e-06	7.97786e-05
AC090921.1	17.4437	-2.20583	0.557974	4.31809e-06	8.09851e-05
DNMT3B	273.92	1.19545	0.289336	4.3253e-06	8.10521e-05
ACAN	88.0407	6.2196	1.64754	4.33849e-06	8.12309e-05
COL11A1	47.7027	3.4476	0.880573	4.34974e-06	8.13047e-05
ALG1L	8.57852	2.28888	0.569404	4.3469e-06	8.13047e-05
CHRNB1	91.7674	1.16565	0.282304	4.36349e-06	8.14933e-05
PLXDC1	13.1705	3.59716	0.912333	4.37824e-06	8.17002e-05
IYD	8.55229	6.79547	1.92164	4.40646e-06	8.20809e-05
LINC01081	84.7983	2.41012	0.610107	4.45321e-06	8.27523e-05
ITGA1	1236.59	-1.07834	0.261265	4.48397e-06	8.32545e-05
SSR4P1	36.2442	1.27063	0.309457	4.52664e-06	8.39768e-05
RYR3	22.6047	2.19094	0.548981	4.54839e-06	8.42398e-05
AC099568.2	1.81675	6.4839	2.58403	4.60314e-06	8.5183e-05
LINC01293	21.546	-2.37848	0.612517	4.67306e-06	8.63334e-05
NT5M	123.503	1.09724	0.265051	4.73029e-06	8.73182e-05
SPTB	100.713	2.48611	0.632378	4.74446e-06	8.74752e-05
PLEKHA6	339.644	2.78626	0.709266	4.74666e-06	8.74752e-05
IFNLR1	3.18732	6.86715	2.6728	4.75802e-06	8.76122e-05
ST3GAL1	1416.55	-1.35687	0.338127	4.768e-06	8.77234e-05
CYP4X1	20.5037	4.36953	1.08866	4.91886e-06	9.00523e-05
DUSP1	2575.71	-1.21186	0.300287	5.04712e-06	9.20152e-05
B4GALNT1	1342.71	1.87607	0.47231	5.05087e-06	9.20152e-05
INHBA.AS1	26.8796	-1.21115	0.295873	5.11362e-06	9.29302e-05
TUBA1A	6903.3	1.01212	0.244176	5.12428e-06	9.30478e-05
EWSAT1	3.57037	6.37747	2.42942	5.22865e-06	9.47885e-05
XAGE2	24.406	5.25708	1.42277	5.31294e-06	9.61599e-05
GCNT4	16.0068	2.66192	0.64976	5.31999e-06	9.62093e-05
ARHGAP44	189.562	1.2981	0.320274	5.38328e-06	9.72749e-05
TRBV25.1	5.70353	4.96096	1.50862	5.389e-06	9.72991e-05
AL356056.2	21.2613	1.93658	0.487952	5.48639e-06	9.88172e-05
CXCL2	145.408	-2.22896	0.582421	5.50167e-06	9.89322e-05
AC244021.1	30.1277	1.68122	0.423919	5.49852e-06	9.89322e-05
GRIP1	24.4884	4.14052	1.07684	5.51435e-06	9.90802e-05
DACH1	117.385	5.07506	1.34313	5.54104e-06	9.93993e-05
ACER2	26.8227	1.15252	0.282074	5.55752e-06	9.95987e-05
TRGV7	12.3865	2.49518	0.636969	5.5611e-06	9.95987e-05
BTBD9	474.535	1.00054	0.242396	5.59652e-06	0.000100072
C5AR1	27.3722	1.24141	0.306906	5.74372e-06	0.000102293
GAREM1	163.438	3.41065	0.889488	5.79143e-06	0.000103061
AC013643.3	7.08862	2.13754	0.534245	5.83111e-06	0.000103519
SPTBN5	42.0817	2.43845	0.627906	5.8464e-06	0.000103707
MGP	418.45	4.34535	1.14942	5.9646e-06	0.000105468
ERICH3	7.87781	2.33354	0.591471	5.99424e-06	0.000105908
ADCY5	2.46783	4.74105	1.46575	6.06746e-06	0.000107032
KRT32	5.26097	6.06514	2.35593	6.08202e-06	0.000107095
AL031429.1	12.2615	-2.5958	0.675677	6.08546e-06	0.000107095
GCH1	60.6145	1.47638	0.370531	6.28491e-06	0.000110373
AP000787.1	4.84569	4.5223	1.41148	6.30021e-06	0.000110524
CD24	157.681	3.24437	0.849334	6.4793e-06	0.000113487
NKX3.1	399.24	1.11114	0.274375	6.52708e-06	0.000114066
KRT75	16.3582	7.03642	2.54999	6.70999e-06	0.000116976
ZMAT1	122.373	2.02216	0.522282	6.8516e-06	0.000119071
LINC00869	56.6508	1.81601	0.466266	6.9932e-06	0.000121343
KLHL3	44.8319	2.58337	0.670234	7.07864e-06	0.000122634
CYP17A1	5.4939	4.62888	1.27211	7.13458e-06	0.000123466
NCKAP5L	828.098	1.07286	0.264752	7.13778e-06	0.000123466
CADPS	11.3335	3.88814	1.01151	7.22811e-06	0.000124738
AC011239.1	3.24622	4.25344	1.06618	7.36514e-06	0.000126906
TRPM6	5.45927	4.57216	1.43002	7.39734e-06	0.000127264
RND1	22.6199	1.41873	0.359709	7.5068e-06	0.000128818
AK4P1	16.2476	2.24976	0.575434	7.92684e-06	0.000135224
DAPK2	10.5587	4.50728	1.15865	8.07126e-06	0.000137582
PAUPAR	2.95119	5.61222	2.29784	8.1556e-06	0.000138914
S100A4	548.462	1.23022	0.309579	8.16503e-06	0.000138968
TMEM154	75.0979	2.4479	0.645436	8.27451e-06	0.000140509
PSEN2	193.648	1.69667	0.437814	8.28353e-06	0.000140532
ZNF345	43.7687	-1.0674	0.266751	8.28848e-06	0.000140532
ZNF671	52.8704	-2.33535	0.618429	8.29732e-06	0.000140575
AP000695.2	35.789	1.75049	0.453552	8.5999e-06	0.000145369
MUC20	27.013	1.36255	0.34715	8.95265e-06	0.000150532
AC006033.2	28.3041	2.41889	0.639682	8.94825e-06	0.000150532
PARD6A	44.3047	1.2502	0.316673	9.03887e-06	0.000151867
CD69	4.80459	5.95768	2.35254	9.14537e-06	0.000153424
GJA3	26.4821	6.24527	2.39385	9.3431e-06	0.00015627
AC019211.1	4.94106	-3.94383	0.980961	9.61402e-06	0.00016044
C6orf141	7.29794	5.97712	2.35597	9.64204e-06	0.000160787
PDK2	261.212	1.0072	0.251749	9.72432e-06	0.000161796
OAZ3	22.6175	-1.16905	0.296625	9.97437e-06	0.000165462
GRIP2	15.9024	3.4768	0.933499	1.00035e-05	0.000165821
MYORG	58.1959	1.68581	0.441184	1.00305e-05	0.000166146
SPAG4	11.8997	2.49836	0.653825	1.00681e-05	0.000166644
RASL11A	155.841	1.53494	0.399578	1.01276e-05	0.000167504
HNF4G	12.9054	-1.73919	0.457407	1.0195e-05	0.000168494
RTBDN	12.424	2.99402	0.798619	1.02394e-05	0.000169102
TP53I11	382.058	4.67455	1.32259	1.03942e-05	0.000171327
TPM3P6	10.5961	-4.2855	1.14039	1.03972e-05	0.000171327
EPHB6	1134.49	3.68731	0.999224	1.04583e-05	0.00017208
AL359834.1	60.4475	-1.46973	0.385948	1.04665e-05	0.000172086
TCAF2P1	13.4035	1.94088	0.509673	1.05074e-05	0.000172377
ZFHX2	16.241	2.77642	0.734094	1.08862e-05	0.000178198
LINC01630	2.71588	7.05786	2.72317	1.09352e-05	0.000178869
C7	9.88314	3.77568	1.01805	1.10007e-05	0.000179675
CIB2	50.913	2.90801	0.785035	1.10933e-05	0.000181055
AC083837.1	8.84479	2.70104	0.711018	1.11178e-05	0.000181322
RERG	33.8816	5.31928	1.53448	1.1158e-05	0.000181844
ABI3	78.136	2.55532	0.688641	1.12051e-05	0.00018247
ENHO	13.2988	2.91627	0.779942	1.1221e-05	0.00018247
PLCG1.AS1	8.18039	2.32999	0.599989	1.13352e-05	0.000184193
SRGN	5285.62	-1.10685	0.284308	1.13727e-05	0.000184399
UNC5C	49.078	3.61126	0.989023	1.1475e-05	0.000185652
AL355916.1	72.6058	1.54362	0.405187	1.15226e-05	0.000186286
SULT4A1	2.66111	5.48966	2.29298	1.15826e-05	0.00018712
TSGA10	23.303	1.16005	0.296777	1.18415e-05	0.000190888
AC097451.1	91.9633	-2.11144	0.576284	1.19235e-05	0.000191932
LRRC1	269.627	1.08547	0.276958	1.19949e-05	0.000192942
VWA3B	6.49542	3.23387	0.83616	1.20211e-05	0.000193223
FOXD2	16.6605	1.21673	0.312956	1.2097e-05	0.000194303
EFCAB6	9.04938	2.36701	0.635049	1.21726e-05	0.000195043
AC112656.1	3.38703	-4.14414	1.33298	1.21782e-05	0.000195043
STK26	84.6183	7.08081	2.59032	1.24769e-05	0.000199255
RYR2	89.3947	-3.58956	0.98964	1.25866e-05	0.000200575
ABCA5	19.0651	2.92647	0.775502	1.26655e-05	0.000201543
TBX20	9.23136	4.75815	1.52506	1.27361e-05	0.000202523
CCDC153	17.5278	1.77099	0.471508	1.28455e-05	0.000203971
AL137026.1	34.5217	1.93232	0.517623	1.28921e-05	0.000204419
AC092376.2	4.02897	7.11496	2.67445	1.29643e-05	0.000205417
STON2	60.3378	2.78046	0.761563	1.30743e-05	0.000207013
CPA6	22.3482	1.59984	0.422125	1.31292e-05	0.000207439
LEMD1	5.83845	5.39956	1.67324	1.31489e-05	0.000207603
SLC25A23	1937.12	1.03644	0.264533	1.31936e-05	0.000208162
MIAT	72.2039	2.47625	0.673192	1.33896e-05	0.000210954
SPANXN1	11.0962	-5.02151	1.37116	1.34268e-05	0.000211391
AMDHD1	36.2771	1.57361	0.416222	1.34465e-05	0.000211552
LPAR5	6.42943	4.03438	1.15344	1.37567e-05	0.000216279
DCAF8L2	15.4015	5.05724	1.39177	1.40111e-05	0.000219813
STRA6	15.5752	4.00964	1.15446	1.40733e-05	0.000220634
LYSMD4	102.818	1.60812	0.429787	1.4377e-05	0.000224762
DAAM2	1263.21	-1.28001	0.339457	1.46441e-05	0.000228776
LINC00601	52.9176	-1.05773	0.273463	1.46904e-05	0.000229339
AKNA	357.282	1.0157	0.260998	1.47847e-05	0.00023065
AC104793.1	54.7313	-2.92011	0.828138	1.48162e-05	0.000230979
FPR1	87.682	-2.04008	0.5648	1.49094e-05	0.000232269
CCDC102A	102.359	1.87815	0.508621	1.50421e-05	0.000233846
TMC6	3.59664	4.41696	1.44829	1.50337e-05	0.000233846
PTPRR	39.7682	3.09402	0.860549	1.51844e-05	0.000235728
FER1L6	38.2563	-2.19789	0.611534	1.54038e-05	0.000238501
AC084030.1	3.54699	4.22211	1.40447	1.57349e-05	0.00024292
FABP6	13.0831	3.31934	0.891158	1.58856e-05	0.000244737
LINC01771	6.72692	2.89702	0.74961	1.61194e-05	0.000247824
MME	4145.8	-1.04791	0.275179	1.62302e-05	0.000249013
AOAH	11.1307	3.45361	0.964745	1.63289e-05	0.000250181
CFTR	40.9187	5.37309	1.72305	1.64993e-05	0.000252446
NUDT8	140.889	1.22662	0.323524	1.67449e-05	0.00025585
LINC01291	13.4755	-2.1399	0.593698	1.68758e-05	0.000257675
TMEM168	629.912	-1.02745	0.268378	1.69409e-05	0.000258315
FCGRT	36.8078	2.86092	0.797102	1.69542e-05	0.000258328
FBLN1	22.5146	3.91385	1.07488	1.71302e-05	0.000260486
SYCP2L	5.83835	2.85143	0.776249	1.73968e-05	0.000264
B3GNT9	362.277	-1.22605	0.328176	1.77872e-05	0.000269556
SCAMP5	3.72017	4.43455	1.3036	1.79644e-05	0.000271871
C3orf52	150.793	1.29171	0.343745	1.80837e-05	0.000273305
ALDH1A1	344.722	4.38493	1.25953	1.80723e-05	0.000273305
GTF2IRD1	285.254	1.08067	0.282826	1.81485e-05	0.000274099
ESRP2	8.47343	-1.71235	0.4648	1.8487e-05	0.000278834
TNFRSF14	162.288	1.29505	0.345421	1.84756e-05	0.000278834
LINC01892	9.53414	6.83049	2.72059	1.89096e-05	0.000284822
ASPA	3.16336	6.01668	2.42695	1.91899e-05	0.000288653
CSMD3	86.6187	-2.04085	0.575056	1.92202e-05	0.000288913
FAP	2281.77	-1.0314	0.27214	1.93759e-05	0.000290861
GHDC	78.9505	1.59038	0.434161	1.9516e-05	0.000292569
CNTD1	25.274	2.01134	0.559241	1.99108e-05	0.000298086
LHX1.DT	2.94024	4.71906	1.53937	2.00869e-05	0.000300521
AF001548.2	42.3371	1.06468	0.280628	2.012e-05	0.000300612
TRBV30	3.95986	3.74227	1.10011	2.01363e-05	0.000300653
AL358334.2	3.88985	5.53039	2.30074	2.02804e-05	0.000302399
FAIM2	154.044	3.9139	1.12439	2.05524e-05	0.00030584
FGF5	11300.3	-1.07209	0.282518	2.06745e-05	0.000307247
COL9A2	26.0713	2.58398	0.729029	2.08801e-05	0.000309682
RALGPS1	164.151	1.28315	0.345099	2.10024e-05	0.000311081
AC027128.1	4.9308	4.01278	1.19056	2.12628e-05	0.000314729
FRG1.DT	8.92153	2.42113	0.677046	2.17951e-05	0.00032218
TNNT1	1359.17	1.27071	0.341968	2.18623e-05	0.000322959
SUSD1	31.1621	1.66107	0.458047	2.20628e-05	0.000325704
TMEM132D.AS1	3.86695	-6.08855	2.68191	2.21539e-05	0.000326616
AL138756.1	14.4357	1.90833	0.526508	2.23058e-05	0.000328638
RNF144A	15.2532	3.9605	1.14148	2.24105e-05	0.000329963
ALDH5A1	2.12503	6.06754	2.47617	2.27112e-05	0.000333948
HERC5	118.226	2.2213	0.628087	2.2814e-05	0.000335238
HPSE	587.23	1.46914	0.402738	2.29134e-05	0.000336255
FAM49A	4.14347	5.64604	1.82249	2.29349e-05	0.000336348
AP000808.1	27.4986	1.63173	0.451329	2.29671e-05	0.000336598
SERPINI1	99.0847	1.31309	0.357013	2.3013e-05	0.000337049
GALNT5	1024.24	-2.78741	0.823057	2.31468e-05	0.000338492
CFAP43	4.81979	3.63833	1.08954	2.32141e-05	0.000339103
ACTBL2	14.5694	3.79792	1.08334	2.40151e-05	0.000350114
FOXO6	4.153	4.06956	1.21222	2.43108e-05	0.000353962
PLEKHF1	135.997	1.18257	0.318844	2.43327e-05	0.000354049
DIP2C	1353.95	1.01103	0.26879	2.43605e-05	0.000354221
EPHB1	374.675	1.67606	0.468417	2.44342e-05	0.000355062
ARHGEF3	151.705	2.09938	0.595009	2.44851e-05	0.000355506
LINC01638	45.4443	2.83199	0.816874	2.51808e-05	0.00036472
OR7E22P	57.1097	-2.54155	0.748024	2.52411e-05	0.000364957
CRYBB2	17.8489	2.40474	0.683366	2.55619e-05	0.000369039
IL32	67.0507	2.28545	0.651253	2.56708e-05	0.000369892
ALMS1P1	2.65456	4.99239	2.20011	2.58112e-05	0.000371675
RASD2	41.9473	4.99226	2.15742	2.58712e-05	0.000372298
AC003072.1	7.02952	1.99708	0.558854	2.6037e-05	0.000374199
AC073130.3	64.3575	1.56584	0.436082	2.60875e-05	0.000374442
ABLIM2	12.314	2.56352	0.716341	2.61996e-05	0.00037551
HKDC1	51.0991	1.41856	0.392977	2.63927e-05	0.000377363
RGCC	20.134	2.26142	0.648024	2.6742e-05	0.000381867
UBAC2.AS1	38.0202	1.08159	0.290618	2.70088e-05	0.000385182
LRP5L	64.776	1.16192	0.315271	2.71039e-05	0.000386292
BLNK	2.94511	5.76348	2.43602	2.73005e-05	0.000388845
MCTP2	53.0589	4.37799	1.2997	2.75193e-05	0.00039136
APOBEC3G	54.5436	2.32808	0.669953	2.75298e-05	0.00039136
ZNF571	33.0127	-1.71903	0.491805	2.76894e-05	0.000393376
ST8SIA2	350.152	-4.06104	1.24592	2.78799e-05	0.000395578
MPPED1	4.24331	7.48756	2.87573	2.79285e-05	0.000396015
PNOC	10.9891	4.13972	1.41701	2.83949e-05	0.000402029
KRT18	34.9976	1.84486	0.522429	2.85277e-05	0.000403092
CCDC136	215.889	1.41187	0.392263	2.86132e-05	0.000403923
CACNA2D4	5.22347	3.50293	1.00543	2.86435e-05	0.000404095
AC006305.1	24.9415	-1.91157	0.543822	2.88658e-05	0.000406972
AL136964.1	6.23675	-2.31748	0.652166	3.03766e-05	0.000426114
BX284613.2	6.53292	3.45435	0.931584	3.06829e-05	0.000429599
AL365181.3	231.221	1.47863	0.414487	3.09e-05	0.000431834
CHST15	2.27215	6.90564	2.81343	3.11213e-05	0.000434371
AHNAK2	1399	1.74075	0.495642	3.12537e-05	0.000435946
TUB	126.062	1.40334	0.39131	3.1412e-05	0.000437605
CCNO	48.5634	1.48331	0.419292	3.16471e-05	0.000440329
SLC28A3	52.6703	-1.23204	0.34183	3.21261e-05	0.000446436
LINC01710	4.18705	-4.20458	1.44068	3.31221e-05	0.000457706
NOS1	2.39684	5.26996	2.28797	3.31757e-05	0.000458162
AL357172.1	3.24559	-3.75705	1.0517	3.3432e-05	0.000461415
RP1L1	8.66569	2.31506	0.658569	3.39938e-05	0.000468589
PSORS1C1	65.7453	1.1215	0.307795	3.40919e-05	0.00046965
HAGHL	27.3936	1.12773	0.308649	3.41792e-05	0.00046998
PRAG1	448.726	1.70857	0.488762	3.41648e-05	0.00046998
MFGE8	1852.92	1.04088	0.28248	3.42496e-05	0.000470367
SULT1A1	20.7874	2.27737	0.664323	3.42975e-05	0.000470734
AL031668.2	11.6225	1.35567	0.379493	3.43344e-05	0.00047095
AL392083.1	2.4949	5.95558	2.57282	3.44405e-05	0.000472103
CNIH3	66.5	1.10383	0.302667	3.4536e-05	0.000472261
MSRB1	321.489	1.04356	0.284039	3.45332e-05	0.000472261
SMKR1	7.31173	2.61466	0.745123	3.45167e-05	0.000472261
RGS16	2.67229	5.16627	2.26654	3.4608e-05	0.000472524
TEX36	5.01294	3.8226	1.35125	3.47522e-05	0.000474052
CCDC30	47.4076	1.37085	0.386646	3.48113e-05	0.000474568
GRIK5	11.9124	1.9877	0.566534	3.51568e-05	0.000478107
DISC1	89.5647	1.04973	0.286905	3.55139e-05	0.000482143
RCAN2	647.93	3.19596	0.952833	3.55186e-05	0.000482143
SYT7	48.164	2.18605	0.639214	3.61167e-05	0.000489963
AC062015.1	4.29667	-3.73792	1.02299	3.62388e-05	0.00049132
INHBB	55.6638	2.8599	0.847601	3.62704e-05	0.00049145
AC138393.1	147.108	-1.14276	0.318876	3.62998e-05	0.000491549
SHANK1	23.1911	-4.31148	1.32844	3.66925e-05	0.000496263
SYNGR1	119.881	2.86657	0.854689	3.69344e-05	0.000498625
MPP2	83.2806	2.46993	0.730062	3.69302e-05	0.000498625
MYO1D	203.84	3.15419	0.94591	3.72153e-05	0.000502114
DCDC1	4.90258	3.63793	1.01976	3.74024e-05	0.000504026
GPR146	31.6962	1.40023	0.396476	3.79092e-05	0.000510239
CPPED1	63.356	-3.93055	1.23372	3.86879e-05	0.000519777
PCSK9	8.30724	3.51429	1.04397	3.87498e-05	0.000519981
AL591043.2	14.2087	-2.15338	0.635925	3.91445e-05	0.000524329
AP003119.2	3.63055	4.07246	1.42846	3.91852e-05	0.000524558
AC092969.1	8.57231	3.44277	0.990356	3.94117e-05	0.000527273
FMO1	17.0766	5.67177	2.37308	4.05047e-05	0.000540922
ZNF114	6.83782	2.611	0.758324	4.05354e-05	0.000541006
AL391988.1	54.8549	1.07133	0.296911	4.07226e-05	0.000543179
INSRR	17.3683	4.60983	1.59275	4.13872e-05	0.000550724
AC009163.6	17.3726	-1.45745	0.421403	4.27327e-05	0.000566934
AL022324.2	5.13713	2.70505	0.765435	4.28538e-05	0.000568201
ZHX2	305.382	1.11596	0.31141	4.29984e-05	0.00056978
TNFRSF21	2459.02	1.29147	0.366171	4.44904e-05	0.000586062
POU3F2	122.187	1.60317	0.466846	4.50034e-05	0.000591769
AC005165.1	9.90751	2.36605	0.69332	4.54782e-05	0.000596954
FBXO15	8.91335	1.7987	0.523313	4.57079e-05	0.000599263
CACNB2	24.3357	1.98373	0.58978	4.58336e-05	0.000600557
AGPAT2	81.717	2.23174	0.668135	4.6382e-05	0.00060596
AC087854.1	31.69	-1.52367	0.447349	4.65005e-05	0.000607152
HEY2	51.4797	1.60066	0.470484	4.70877e-05	0.000614099
ZNRF3	292.488	1.67745	0.492931	4.72475e-05	0.000615822
STX1B	19.4263	2.01185	0.59964	4.76347e-05	0.00061978
SEMA6B	57.3936	2.6087	0.792406	4.86968e-05	0.00063286
MIR1915HG	121.06	1.34087	0.385552	4.88272e-05	0.000634184
GPR158	4.98931	3.62899	1.08883	4.90599e-05	0.000636464
KIF5C	41.5311	3.70961	1.09618	4.91632e-05	0.000637432
CCDC3	11.7333	2.18953	0.643333	4.91981e-05	0.000637514
SELENOP	326.167	3.29149	1.01837	4.93482e-05	0.000639086
ZNF493	22.5853	-1.78257	0.524659	4.94924e-05	0.000640581
UNC5D	40.7819	2.74137	0.820288	4.99193e-05	0.000645731
ERMN	8.15242	-4.05187	1.42204	5.0147e-05	0.000648301
TIAM2	90.764	1.00599	0.280119	5.03278e-05	0.000649883
POLN	92.9371	1.01341	0.282658	5.05801e-05	0.000652253
SCD5	448.719	1.03141	0.28824	5.08475e-05	0.000654695
LINC01524	8.98282	3.81541	1.22492	5.17876e-05	0.000666028
CCRL2	53.1508	1.04933	0.295535	5.20447e-05	0.000668949
OLR1	18.0403	4.06887	1.46955	5.2692e-05	0.000676878
AL031123.2	3.05691	5.80116	2.45502	5.28676e-05	0.000678743
HIST2H3PS2	5.98489	5.67754	2.40569	5.29934e-05	0.000679573
DOCK8	7.8958	3.77406	1.11119	5.31127e-05	0.000680711
METTL7A	474.146	1.04884	0.294811	5.37827e-05	0.00068732
DNAJC22	82.1477	1.40326	0.408687	5.38582e-05	0.00068789
LINC00957	8.87057	3.73418	1.37285	5.43614e-05	0.000693919
LRRC37A6P	1.58697	5.67706	2.53072	5.48926e-05	0.000699896
AC091133.2	3.32837	3.95368	1.43796	5.50167e-05	0.000701038
PITX1	258.073	1.4062	0.40952	5.52279e-05	0.000702964
CLEC11A	97.7631	-3.17371	1.03393	5.54552e-05	0.000704681
LINC02506	164.181	-2.08488	0.651555	5.54578e-05	0.000704681
AL353740.1	73.5143	-1.47155	0.439408	5.56584e-05	0.000706826
TRPC4	348.958	-1.10794	0.320869	5.59648e-05	0.000709504
PARD6B	10.2102	1.48033	0.433746	5.70869e-05	0.000722084
AC007743.1	11.6487	3.99829	1.45516	5.76073e-05	0.000727427
RNF139.AS1	71.0152	-1.0542	0.300938	5.82989e-05	0.000735094
TCEAL5	5.50471	6.14765	2.55184	5.95352e-05	0.000749222
MXI1	497.891	1.35085	0.394607	5.98504e-05	0.000752762
NOG	77.2711	2.28572	0.698214	6.03241e-05	0.000758292
PIGZ	28.4791	2.00029	0.608246	6.0909e-05	0.000763919
MYOZ1	2.78629	4.11283	1.49434	6.11257e-05	0.000766206
PCBP3	14.3692	1.49949	0.445667	6.17084e-05	0.000772639
NAT2	4.90243	5.94889	2.49451	6.21439e-05	0.000776946
EFHC2	3.08324	5.28997	2.33478	6.21571e-05	0.000776946
SLC6A11	9.35801	2.79749	0.861299	6.29433e-05	0.000784571
LRRC63	4.27011	5.47723	2.37588	6.34138e-05	0.000789862
AL591888.1	3.7464	-4.60869	1.49092	6.35039e-05	0.000790231
YPEL4	37.8941	1.7918	0.541488	6.36643e-05	0.000791784
LINC00397	4.35132	-3.1786	0.981833	6.37661e-05	0.000792608
EOMES	13.1369	1.79606	0.545549	6.51235e-05	0.000806329
MCOLN3	157.832	3.03156	0.959612	6.55713e-05	0.000810324
CPNE4	6.27381	2.72995	0.795684	6.58793e-05	0.000813425
AC093843.1	7.40697	-4.58134	1.64938	6.61607e-05	0.000816447
GARNL3	4.14305	4.33462	1.57668	6.62153e-05	0.000816668
AC005865.2	48.9188	1.71821	0.52119	6.69976e-05	0.000825402
DPP7	172.337	1.69362	0.512276	6.72334e-05	0.000827391
P2RY8	12.2932	1.73967	0.528886	6.76059e-05	0.000831515
AC113414.1	7.48057	-2.71314	0.834497	6.79542e-05	0.000834877
AL445471.1	11.1312	3.15908	0.949147	6.80815e-05	0.00083598
STOX1	12.9345	2.62114	0.814628	6.84635e-05	0.000839744
AMPH	3.41498	4.17872	1.51401	6.85673e-05	0.000840554
LIMS2	267.128	1.69669	0.516531	6.86498e-05	0.00084077
ASB13	356.254	1.01267	0.289612	6.95346e-05	0.00085007
AC083809.1	20.3405	1.90837	0.586737	6.96827e-05	0.000850947
C16orf74	29.0214	2.39049	0.745384	6.97886e-05	0.000851773
C1QL4	11.3448	1.75115	0.531606	6.99505e-05	0.000853282
CNTN4	5.95529	4.93946	1.77209	7.05542e-05	0.000859233
AC116345.1	3.05334	3.66582	1.08581	7.23971e-05	0.000879271
SHTN1	81.045	3.18635	1.01713	7.25008e-05	0.000879571
AL139383.1	2.60665	5.2655	2.35132	7.32406e-05	0.000887053
RTN4RL1	78.5699	2.23035	0.69693	7.52082e-05	0.00090895
GFRA2	80.2293	1.95507	0.602914	7.53978e-05	0.000910747
CLEC1A	30.7592	5.47237	2.37724	7.5744e-05	0.000913936
HTRA3	15.8791	3.56983	1.14721	7.59631e-05	0.000915588
KLHL31	2.85766	3.45485	1.13909	7.63468e-05	0.000919218
ZNF648	2.60125	4.83296	1.72729	7.6832e-05	0.000924559
ABCD2	8.6908	4.81964	1.75625	7.73924e-05	0.000929794
FMN2	975.829	-1.23856	0.374091	7.77822e-05	0.000933974
GCA	107.669	1.07407	0.312914	7.80429e-05	0.000936599
INMT	24.3434	2.88852	0.918918	7.86676e-05	0.000941052
LINC01497	5.17941	-5.46458	2.60271	7.90863e-05	0.000945553
NPY1R	58.3303	1.98398	0.621186	7.92791e-05	0.000946841
PNLIPRP3	20.179	4.85108	2.23254	8.00714e-05	0.000955279
AC100861.1	5.43649	3.36994	1.00699	8.30716e-05	0.000986841
USP43	9.02144	5.45311	1.88664	8.31432e-05	0.000987165
LINC00920	29.3526	1.63286	0.50155	8.38053e-05	0.000993966
AC126323.1	33.2117	2.52353	0.799401	8.41829e-05	0.000997382
NUP210	4.68552	3.5735	1.10184	8.4674e-05	0.00100213
ARHGAP5.AS1	38.0241	1.31341	0.395532	8.46707e-05	0.00100213
E2F5	10.1793	4.88265	1.55299	8.64998e-05	0.00102103
FLVCR2	96.5015	1.54758	0.474497	8.65537e-05	0.00102112
LINC02587	21.9166	-1.42685	0.431464	8.67676e-05	0.0010231
GRPR	35.5094	-1.75529	0.556796	8.7419e-05	0.00102861
AL139100.1	26.0495	-1.08203	0.320641	8.77706e-05	0.00103165
H2AFY2	5.96081	5.02084	1.83225	8.80132e-05	0.00103396
TSPEAR.AS2	3.88457	-4.62763	1.74831	8.84986e-05	0.00103802
TNFSF10	12.123	2.7499	0.881047	8.86666e-05	0.00103944
AC105383.1	11.3289	-2.10071	0.653017	8.92367e-05	0.00104338
KCNH1	82.8037	1.63559	0.507174	8.97032e-05	0.00104663
PWWP2B	35.8384	1.38378	0.419851	8.96591e-05	0.00104663
SMO	13.3661	4.69503	1.48227	9.11047e-05	0.00106187
CACHD1	213.748	3.36658	1.11651	9.18887e-05	0.00106989
MYO5C	20.2846	1.30654	0.395075	9.24035e-05	0.00107532
DMTN	2.66917	4.18675	1.55494	9.26236e-05	0.00107676
AC011747.1	4.75552	3.008	0.949125	9.26014e-05	0.00107676
ALDH8A1	4.31864	2.54321	0.788149	9.32071e-05	0.00108297
MCIDAS	11.7063	2.93755	0.949469	9.45629e-05	0.00109701
TFEB	254.154	1.08654	0.321583	9.54905e-05	0.00110604
TTC7B	386.272	1.51535	0.468054	9.55739e-05	0.00110643
CXCL10	6.04751	5.13322	2.31909	9.64925e-05	0.00111532
APOL4	4.12862	3.69895	1.24881	9.6654e-05	0.00111661
TOX	230.053	1.54589	0.47947	9.76613e-05	0.00112766
AC092490.1	20.177	3.11297	0.976177	9.78838e-05	0.00112906
ABCA10	5.57867	-3.23772	1.05323	9.81966e-05	0.0011315
GALNT16	575.047	2.31194	0.746283	9.8437e-05	0.00113368
TMOD2	775.432	1.59561	0.497194	9.89817e-05	0.00113878
TMEM178B	96.6166	3.01721	0.993957	9.95765e-05	0.00114503
BATF2	10.5212	1.96795	0.614731	9.97894e-05	0.00114688
LINC00971	13.402	-2.51505	0.829869	0.000100341	0.00115263
FNBP1L	640.443	1.24867	0.377709	0.000100421	0.00115295
ITGB8	141.539	1.78922	0.564933	0.000100788	0.00115657
WDR63	21.9697	2.15311	0.694096	0.000102253	0.00117217
TPD52L1	51.205	1.2245	0.371586	0.000102611	0.00117567
CD22	27.3084	-2.11128	0.689392	0.000103151	0.00118125
GPR55	4.21322	5.01543	2.30233	0.000104172	0.00118978
AC093730.1	5.75966	6.25271	2.66793	0.00010411	0.00118978
AC005180.1	103.869	-1.26021	0.388185	0.000104217	0.00118978
PODXL	437.794	2.22925	0.722238	0.00010474	0.00119514
SMPD4P1	7.73138	3.85621	1.21875	0.000105075	0.00119792
SPEF2	33.1816	2.176	0.702607	0.000105722	0.00120449
LRRC37A4P	25.0271	2.10706	0.682035	0.000106765	0.00121452
GPR15	3.01925	3.4394	1.05554	0.000107215	0.00121901
TIGD4	8.26032	1.81287	0.566698	0.000110313	0.00125167
TGM4	7.10593	1.9995	0.624411	0.000111469	0.0012635
SOX7	9.23953	1.57061	0.488312	0.000113026	0.0012779
MAPK13	124.408	-1.43444	0.454103	0.000113254	0.00127983
KRTAP5.2	2.25642	5.68705	2.51679	0.000113668	0.00128386
FIBCD1	447.543	1.32627	0.411229	0.000114019	0.00128637
ZMAT4	19.8176	3.35671	1.11179	0.000114214	0.00128675
SH2D3C	14.3898	2.83944	0.931909	0.000115574	0.00129966
KRT19	13.4544	2.33577	0.761148	0.000115592	0.00129966
AKAP6	49.9591	1.85713	0.598586	0.00011813	0.0013253
PKP2	1.88305	5.4796	2.46651	0.000118801	0.00133035
AC127502.1	25.5738	-1.12336	0.341096	0.00011946	0.0013364
BMPER	329.088	-1.32577	0.418046	0.000120037	0.0013415
KIF5A	55.216	3.44228	1.17011	0.000120923	0.00134803
LINC00488	1.49395	5.23997	2.47924	0.000120924	0.00134803
AC080023.1	8.86213	-1.74654	0.552332	0.000122372	0.00136144
AC098934.2	6.5567	3.15484	0.956417	0.00012308	0.00136795
SSUH2	10.7833	1.67195	0.532373	0.000123427	0.00137113
LINP1	7.7971	2.9195	0.966102	0.000123891	0.00137559
ADNP.AS1	17.4299	-1.11573	0.337444	0.000124165	0.00137736
MAK	6.49809	1.90631	0.599573	0.00012753	0.00141318
PLAC9P1	34.0933	-3.91907	1.48915	0.00012899	0.00142651
NKX6.1	3.29316	5.72111	2.52255	0.000129389	0.00142951
KLF5	544.873	1.07854	0.327969	0.000129836	0.00143303
SPTSSB	6.18478	4.95712	2.29491	0.000130559	0.00144029
SEL1L3	1022.27	1.27338	0.396796	0.00013227	0.001457
SLC25A21	22.4732	2.15737	0.713264	0.000132526	0.00145838
OSTN.AS1	78.2435	-2.44665	0.845518	0.000133358	0.00146609
SOX4	695.569	1.05972	0.322298	0.000136053	0.00148909
DIRC3.AS1	23.7465	-1.58718	0.511035	0.000139063	0.00151979
CA9	29.4603	4.13707	1.43534	0.000140542	0.00153446
AC009902.3	6.96654	2.30409	0.755753	0.000141302	0.00154123
PRDM11	181.868	1.32043	0.415912	0.000142921	0.00155737
CILP	4.51014	3.77199	1.33759	0.000144687	0.00157353
CRABP2	279.409	1.16551	0.36207	0.000145495	0.00158078
GIMAP8	9.92344	3.99965	1.3458	0.00014568	0.00158201
KRT8	324.778	1.23188	0.385826	0.000148343	0.0016078
C19orf38	6.88824	2.07258	0.682692	0.000151202	0.0016348
DISC1FP1	3.30357	2.56185	0.844719	0.000153063	0.00165172
EPHA7	30.4011	-2.97516	1.03963	0.000153271	0.00165315
SPTA1	35.8776	3.93236	1.37242	0.000153661	0.00165657
SLC52A3	12.3096	3.41398	1.14819	0.000154686	0.00166681
ATF3	451.895	-1.02111	0.316274	0.00015658	0.00168162
AC092111.1	4.78946	2.92739	0.920192	0.000156565	0.00168162
AC022137.3	2.13862	-4.79608	2.45619	0.000156589	0.00168162
LUCAT1	112.637	1.19602	0.375794	0.000157604	0.00168926
AC114930.1	2.94673	5.69695	2.54994	0.000157709	0.00168956
CKB	20.0919	1.36769	0.435816	0.000159842	0.00171078
IL7	46.6943	1.456	0.47287	0.000160334	0.00171439
LINC02285	3.84075	4.84348	2.30617	0.000160444	0.00171474
VGF	346.676	1.15328	0.360832	0.000162734	0.00173588
LVRN	11.4681	1.35576	0.433926	0.000164899	0.00175571
AC004585.1	45.4882	1.93064	0.645786	0.00016498	0.00175571
AP000320.1	5.05421	2.91744	0.934922	0.000165625	0.00176089
NMU	8.13566	3.47378	1.41815	0.000167633	0.00177877
FAM178B	5.57733	4.42512	1.73433	0.000167971	0.00178065
AC087633.1	6.45064	-3.74647	1.46772	0.000169312	0.00179316
C1QTNF3	15.8966	1.06048	0.326654	0.000169726	0.00179512
AC128657.1	6.26156	-2.75653	0.863076	0.000172726	0.00182324
ACTL8	30.8748	1.91504	0.643799	0.000174573	0.001841
AC022784.1	6.36593	2.76513	0.921757	0.000174924	0.00184382
LINC01686	2.48388	3.6455	1.47801	0.00017506	0.00184438
RSAD2	7.54918	3.74807	1.27128	0.000177917	0.00186918
MAPT	121.247	2.70307	0.94296	0.000180245	0.00189185
SSH3	110.079	1.18774	0.377519	0.000180725	0.00189332
HR	256.943	2.43424	0.841858	0.000182446	0.00190955
FAM189A2	14.6905	3.41749	1.26259	0.000183545	0.00191925
FAHD2CP	16.2516	1.7214	0.578289	0.000184199	0.00192518
TEK	225.544	-1.09202	0.348094	0.000185819	0.00193972
ZNF665	7.11344	-6.3045	3.00414	0.000185807	0.00193972
LINC01913	29.3163	1.5392	0.509854	0.000185852	0.00193972
AL589684.1	13.9238	-2.03757	0.677036	0.000186418	0.00194392
SH2B2	14.3365	1.3812	0.448823	0.000187141	0.00195044
PDZK1IP1	5.17148	2.65123	0.90846	0.000188701	0.00196302
AP001596.1	13.7156	-1.54803	0.5117	0.000188854	0.00196369
GSTM2P1	5.80684	-2.5014	0.876823	0.000190305	0.00197693
CA11	221.682	1.50626	0.498323	0.000192784	0.00199895
FANK1	5.09692	3.24851	1.06194	0.000194258	0.00201049
SLCO2B1	28.4513	2.53281	0.861719	0.000196214	0.00202785
OLFML1	788.056	-2.10891	0.769663	0.000197506	0.00203937
FAM222A	54.3498	1.38307	0.45407	0.000197765	0.0020411
ZBED9	16.2458	2.075	0.711097	0.000198596	0.00204872
RASEF	11.2452	3.80481	1.29931	0.000200519	0.00206474
KCNQ3	142.615	-2.33679	0.859573	0.000209733	0.00214967
GAS1	908.038	2.21111	0.770841	0.000211789	0.00216774
SMAD9	188.067	1.2994	0.425859	0.000212776	0.00217585
AC103706.1	29.4438	-1.0605	0.338355	0.000214839	0.00219392
BOC	486.389	1.353	0.446433	0.000215104	0.00219562
LBP	9.11259	2.41303	0.801224	0.000215564	0.0021983
TECTB	26.9828	-3.42592	1.1764	0.000217647	0.0022165
WHAMMP3	25.4222	1.15547	0.372553	0.000221333	0.00224889
LINC02263	5.57649	-4.77554	2.48616	0.000221974	0.00225208
AC012074.1	2.03522	3.4046	1.42571	0.000222052	0.00225208
SNRK.AS1	15.5254	1.19596	0.387396	0.000222531	0.00225591
DGKB	3.93805	-3.35549	1.16312	0.000223812	0.00226683
MYH16	2.8662	3.24448	1.1958	0.00022408	0.00226852
ENPP6	17.4318	2.78372	0.961478	0.000226956	0.00229034
TUBAL3	3.05782	5.25256	2.4726	0.00022833	0.00230317
LINC01088	15.8471	1.90844	0.662269	0.000229413	0.00230886
SORCS2	11.8888	1.26327	0.414296	0.000230088	0.0023146
AC087500.1	18.5177	2.12884	0.72415	0.000231565	0.00232541
LINC01370	196.796	-2.25758	0.838621	0.00023205	0.00232908
GCNT3	26.9438	1.97726	0.681724	0.000233483	0.0023424
KCNJ3	3.1903	4.28138	1.70867	0.000233875	0.00234528
AC009812.4	8.06358	1.44844	0.479219	0.000234147	0.0023459
AC139530.1	17.0237	1.36451	0.45504	0.000236166	0.00236187
MATN3	8.48525	2.79971	0.959733	0.000237213	0.00237022
TEC	14.9599	3.81083	1.58375	0.000239856	0.0023934
ZDHHC22	8.00724	4.70488	2.28813	0.000243682	0.00242181
ZNF300	176.892	-2.26697	0.766105	0.000244065	0.00242453
KRT78	3.83665	3.09976	1.16076	0.000244936	0.00243206
C1QTNF2	181.132	1.23197	0.406729	0.000245761	0.00243811
IDO1	16.7452	3.53311	1.26686	0.00024597	0.0024391
ASXL3	4.8967	6.31266	2.79705	0.000248249	0.00245732
PTPRE	30.0687	2.68083	0.973467	0.000254501	0.00251333
UGT1A7	10.9272	4.78418	2.39189	0.000254697	0.00251333
AC025470.2	18.2383	1.72225	0.594715	0.000254623	0.00251333
AC025175.1	4.14669	2.74178	0.899933	0.00025583	0.00252159
SCUBE3	1737.89	-1.72532	0.626281	0.000258762	0.00254554
ADH6	8.26001	-3.6108	1.51222	0.000259365	0.00254922
WFDC10B	6.35326	2.12374	0.744969	0.000259703	0.00255142
CT69	7.67438	-1.93815	0.665088	0.000261107	0.00256408
LINC01968	4.31843	3.3305	1.25428	0.000262267	0.0025732
CD3D	2.98793	6.38417	2.86048	0.000263826	0.00258622
ZC3H12D	7.04062	1.6318	0.563318	0.000265045	0.00259702
ACOT11	24.3207	3.98734	1.51477	0.000269149	0.0026326
SERPINB2	4212.44	-1.90265	0.700754	0.000269849	0.00263713
REEP6	24.8087	1.8909	0.667044	0.00027057	0.00264185
GFRA1	8.00709	4.91871	2.36944	0.000271278	0.00264726
DSC2	2.15689	4.48675	2.2601	0.000272888	0.00265907
OTX2	1.89119	5.10722	2.52286	0.000273008	0.00265907
PPM1L	144.027	1.32918	0.449706	0.000273739	0.00266291
BID	304.516	1.48662	0.510493	0.000274035	0.00266355
STBD1	24.4481	1.06461	0.347084	0.000274109	0.00266355
AC013643.2	3.64483	2.73685	0.942247	0.000275316	0.00267295
DNMT3A	211.136	1.17588	0.389578	0.000275847	0.00267694
ENPEP	10.1739	2.99084	1.10216	0.000279064	0.00270228
IL12RB1	8.5045	2.02762	0.72179	0.000282865	0.00273432
SLC29A3	58.2573	1.44235	0.494379	0.000282791	0.00273432
AC090592.1	7.83673	-1.80394	0.643971	0.000284453	0.00274848
TMEM71	493.124	2.01488	0.725766	0.000287603	0.00277258
KCNMB3	1.70163	5.93615	2.75579	0.000287369	0.00277258
AC027348.1	7.50525	2.22089	0.773334	0.000287695	0.00277258
PCAT6	3.19056	4.51595	2.26085	0.000291566	0.00280625
EBLN1	6.5312	-3.30497	1.14006	0.000292817	0.00281516
BCHE	210.794	-2.64758	1.0483	0.000295101	0.00283292
AC107294.3	1.8705	3.38715	1.4511	0.000295387	0.00283338
AL445649.1	6.52258	-1.77395	0.622084	0.000295672	0.00283474
FCRLB	94.511	-1.05022	0.347426	0.000296159	0.00283818
TRPM8	175.179	2.05576	0.74517	0.000297814	0.00284913
PIK3IP1	96.5368	1.6998	0.60316	0.000306046	0.00291536
SOX2.OT	13.5072	1.46921	0.510419	0.000308001	0.00293147
AL513534.2	11.5348	1.56794	0.547371	0.000308846	0.00293826
PARVG	2.92792	4.99223	2.4293	0.000309226	0.0029405
BX640514.2	21.1774	3.88578	1.50577	0.000309345	0.0029405
LCP2	8.06311	3.72294	1.46147	0.000310903	0.00295027
CLMN	12.0989	2.53902	0.892223	0.000315726	0.00298458
ZNF66	11.1068	-1.44694	0.505365	0.000317911	0.00300269
AP1G2	14.6724	3.16729	1.19525	0.000318768	0.00300796
HAGLR	533.298	1.01354	0.332543	0.000319862	0.00301513
DCDC2	11.0827	5.10033	2.4822	0.000320439	0.00301644
ANXA8L1	2.78266	5.02455	2.43987	0.000320451	0.00301644
AL158206.1	16.9752	1.23468	0.418583	0.000324785	0.00305466
GORAB.AS1	7.65758	-1.63489	0.574824	0.000326719	0.00306895
CEACAM21	3.6868	4.74139	2.38174	0.00032769	0.00307513
AC005831.1	2.50276	4.39624	2.27799	0.000327791	0.00307513
CD96	28.9316	-3.27762	1.37835	0.000330205	0.00309516
AC006305.2	8.87403	-2.17176	0.764172	0.000333031	0.0031151
COL9A3	5.67801	2.95603	1.00928	0.000335907	0.00313396
AC092329.4	3.2988	-4.90666	2.60181	0.000336033	0.00313396
KIF7	8.01442	2.76587	0.998078	0.00033731	0.00314455
BX088651.4	3.36569	-4.05519	1.77912	0.00033774	0.00314592
GAD2	3.67612	3.09418	1.22312	0.00034356	0.00319212
BLACAT1	25.6052	2.38289	0.890887	0.000345791	0.0032075
LINC01102	2.55405	5.39678	2.58085	0.000346185	0.00320982
NCKAP5	128.642	1.52266	0.54182	0.000347101	0.00321697
TBX5	5.23063	4.65676	2.00801	0.000349493	0.00323779
GHRHR	3.8071	2.40155	0.862514	0.000356887	0.00329805
AC112721.2	31.5296	1.35361	0.472664	0.000358923	0.00331472
MYO16.AS1	6.41109	2.17853	0.796803	0.000358988	0.00331472
TMEM132A	655.029	1.30719	0.45286	0.000359755	0.00332043
AL033530.1	2.86551	4.50175	1.87807	0.000360444	0.00332541
MARCKSL1	76.5156	1.68576	0.610527	0.000362228	0.00333495
SV2B	4.84668	3.38956	1.34568	0.000362825	0.00333769
AL139384.2	19.6016	1.27409	0.4414	0.00036966	0.00339495
LIMS4	5.27726	-1.9217	0.699378	0.000371953	0.00341038
AC041005.1	25.5084	-1.31236	0.461736	0.00037316	0.00342005
MIR646HG	7.60617	3.03283	1.15903	0.000374971	0.0034324
CORO1A	69.2998	1.1678	0.399343	0.000376717	0.00344556
AC044860.1	9.61131	1.38868	0.486511	0.000387567	0.00352596
GFY	2.65014	4.11666	1.76531	0.000388853	0.00353621
MAGEC2	8.96093	-3.40136	1.43189	0.00038911	0.0035364
TAGLN	8793.08	-1.03836	0.355821	0.000389499	0.00353775
CACNA2D3	51.5806	-1.43046	0.521006	0.00039032	0.00353943
XCR1	10.3952	4.57765	2.31075	0.000390079	0.00353943
AC093791.1	8.85524	-2.85007	1.13047	0.000390649	0.00354097
LINC01050	55.5015	1.68335	0.617644	0.000396603	0.00358727
AL603750.1	14.3225	1.34131	0.468092	0.000398387	0.00360085
AL162424.1	9.67435	-1.65385	0.606914	0.000401387	0.00362122
TCL6	3.68716	4.6439	2.34905	0.000404695	0.00364039
LRRC6	5.99061	2.87852	1.04755	0.000405419	0.00364517
TDRD6	4.60983	3.11689	1.24036	0.000408996	0.0036714
ARMCX2	919.754	1.0937	0.373015	0.000413476	0.00370414
LAMA5	430.243	1.91537	0.719872	0.000416315	0.00372359
ROR1	758.084	1.24875	0.439093	0.000419041	0.00374346
DUSP8	51.5083	1.42006	0.510165	0.000420049	0.00374645
C2orf15	1.78427	4.51986	2.33083	0.000419995	0.00374645
DTX4	21.761	1.87806	0.703904	0.000422639	0.00376352
CLDN16	1.56683	3.02719	1.20675	0.000424267	0.00377651
AC097654.1	9.54476	-1.9975	0.74202	0.000428171	0.00380668
ARHGAP30	7.407	3.23409	1.2878	0.000429922	0.0038192
AC011593.1	4.41281	6.07689	2.84286	0.000432271	0.003837
C2orf50	1.61833	4.38751	2.29581	0.000433266	0.00384431
AL359962.3	2.92137	4.76818	2.39934	0.000440709	0.00390257
KCNQ4	7.6729	1.493	0.538243	0.000443777	0.00392194
AL445647.1	50.0719	-1.40086	0.514389	0.000444275	0.00392478
KDM5B	531.804	1.27294	0.451861	0.000448852	0.00396207
AC006064.2	10.874	-1.27591	0.445416	0.000450182	0.00397224
NGEF	9.43844	1.9203	0.717642	0.000450517	0.00397362
ABCG4	7.87412	2.36815	0.885089	0.00045402	0.00399881
LINC01425	51.6788	-2.83249	1.17047	0.000454092	0.00399881
SPINK13	2.5985	5.01271	2.48873	0.000455718	0.00401154
SYNGR4	3.41653	2.4248	0.877481	0.000457008	0.00401972
AL391560.2	15.134	5.02096	2.47804	0.000458529	0.00402992
RETREG1	43.6446	3.22925	1.30533	0.000460157	0.00404263
CACNA1G	52.7521	1.62549	0.605117	0.000462686	0.00406325
BEGAIN	3.3343	4.17808	1.86921	0.000464256	0.00407381
LRP4	62.5621	2.93827	1.1946	0.000468803	0.00410232
DLEU7	3.86981	2.81816	1.02629	0.000468427	0.00410232
ADIRF	10.7826	1.38139	0.494058	0.000469422	0.00410459
LINC01426	14.3439	1.28991	0.4613	0.000472845	0.00412803
DENND6B	31.19	1.23561	0.437998	0.000474487	0.00413912
HLA.DMB	241.031	1.20813	0.429531	0.000475461	0.00414533
YPEL2	157.357	1.1913	0.42349	0.000479694	0.0041743
PCDHB17P	8.29718	-3.6028	1.48764	0.000480102	0.00417501
MRO	1.61134	3.28014	1.49997	0.000481224	0.00417824
IGSF3	6.80628	5.14776	2.53505	0.000483096	0.00418959
MYCL	5.25941	2.6001	1.00205	0.000486337	0.00421277
AC092919.1	3.80775	4.45361	2.32176	0.000486539	0.00421289
ZNF710.AS1	37.1101	1.26637	0.4544	0.000497184	0.00429171
CSPG4	4619.09	1.03845	0.36294	0.000497728	0.00429396
F10	6.8158	5.18364	2.2544	0.000500713	0.00431395
DMC1	4.94077	3.05767	1.42873	0.000503951	0.00434002
SRCIN1	25.534	1.45689	0.53682	0.000504548	0.00434327
SCUBE2	15.8157	1.08676	0.377089	0.000507592	0.00436462
ATP6V0D2	37.4294	3.02727	1.25314	0.000511584	0.00439386
SULT1B1	5.80641	4.9112	2.48225	0.000512715	0.00440018
AC005730.2	2.2294	3.23445	1.48746	0.000515296	0.00442062
LPAR6	6.58437	-3.59912	1.44226	0.000516116	0.00442425
ADAMTS8	50.0709	1.23812	0.444763	0.000526273	0.00449919
RNF157	168.56	2.36467	0.951774	0.000528259	0.00451097
AC107294.2	22.813	1.30252	0.473788	0.000531727	0.0045371
MYO3B	9.41545	2.75649	1.09559	0.000532414	0.00454123
LINC00402	10.2887	-1.61493	0.608357	0.000534566	0.00455434
VAV3	143.347	2.63763	1.08278	0.00053579	0.00456019
ARL5AP4	5.43951	5.26116	2.60108	0.000536794	0.00456285
AC009159.3	3.54899	3.91509	1.78666	0.000538246	0.00457345
HS6ST3	11.9653	3.33245	1.39132	0.000542884	0.00460478
HLA.DPB1	900.762	1.37122	0.507507	0.000542945	0.00460478
TEX41	73.1569	-1.05278	0.373324	0.000542968	0.00460478
RAB6B	11.8729	6.04092	2.69285	0.000549793	0.00465734
MACROD2	33.508	-2.24091	0.952473	0.000555014	0.00469264
OR2M1P	1.625	-5.4036	2.9023	0.000562319	0.00474899
ADTRP	94.2144	-1.10675	0.400122	0.000567358	0.00478974
TDRKH.AS1	9.94476	1.58101	0.579664	0.000573036	0.00482851
CD52	2.05482	3.17807	1.33743	0.000575122	0.00483567
AP003390.1	2.29087	4.74658	2.44857	0.000575269	0.00483567
GABRA1	6.21868	4.9441	2.5161	0.000576035	0.00483913
ATP6V1G2	56.4687	1.19644	0.43473	0.00059013	0.00494075
AC073611.2	19.1623	-1.44589	0.552427	0.000592071	0.00495328
AC104809.2	17.5192	2.19799	0.875898	0.000595281	0.0049764
PHYHIP	12.3049	1.76899	0.688537	0.000604174	0.00504442
OSTN	64.1335	-2.5186	1.12951	0.000606132	0.00505761
PLPPR4	957.1	-1.03266	0.372434	0.000607548	0.00506753
FCRLA	184.742	-1.02015	0.363959	0.000607902	0.00506769
AL162377.1	12.5473	1.11276	0.395873	0.000608739	0.00507176
TNN	5.7346	2.14227	0.83573	0.000611756	0.00509499
ADORA1	74.3146	1.90401	0.756593	0.000617079	0.00512973
IL13RA2	9.67636	-4.0904	1.78455	0.000617881	0.00513448
IRAIN	3.32564	2.58596	0.961129	0.000618605	0.00513857
SHF	7.88344	1.62309	0.613838	0.000622404	0.00516243
MIR4500HG	88.64	-1.25179	0.472955	0.000626961	0.00518862
PWWP3B	36.1105	5.35737	2.6633	0.000631246	0.00521827
SLC44A3.AS1	23.56	1.35101	0.506603	0.000633782	0.0052334
VSNL1	294.722	1.08869	0.390323	0.000635241	0.00524351
IL17D	29.6216	1.15614	0.419293	0.000636197	0.00524767
TENM4	54.0218	2.08391	0.847717	0.000641068	0.0052779
AC138904.1	2.60477	3.24504	1.40479	0.000650714	0.00535139
RP1	5.36838	-2.45671	0.964087	0.000663118	0.00543776
BICDL1	7.6061	4.32728	2.32215	0.000663172	0.00543776
TMEM255B	159.364	1.30778	0.493245	0.000675497	0.0055317
AC097639.1	1.81178	4.29306	2.32905	0.000675622	0.0055317
CDH10	82.1155	2.93745	1.26557	0.000676725	0.0055387
CHMP1B2P	2.06611	-5.09946	2.81776	0.000680828	0.00556655
CA8	1.78293	4.50213	2.40506	0.000681778	0.00556981
AC104063.1	24.1678	1.11761	0.407758	0.000682224	0.00557141
LINC00996	13.5274	2.55378	1.05803	0.00068619	0.00559969
IGKC	3.38945	4.09162	1.92389	0.00068896	0.00562024
AKR1C2	1010.21	-1.25571	0.487777	0.000694459	0.00565267
PDZPH1P	2.78944	-3.30896	1.55485	0.00069622	0.00566286
FAM50B	66.0957	-1.05974	0.387127	0.000699437	0.00568488
DHRS12	11.8604	1.2069	0.44553	0.000701276	0.00569566
LINC00836	2.16687	5.80524	2.86983	0.000703541	0.00571198
LINC01389	8.32487	1.54841	0.599949	0.000706919	0.00573521
OLMALINC	257.988	1.1286	0.414289	0.000708205	0.00574356
AP001471.1	7.184	-1.44269	0.545303	0.000712467	0.00577181
AL050343.1	9.70039	1.22255	0.45463	0.000713437	0.00577757
PLEKHG1	1.30433	5.00832	2.58832	0.000719024	0.00581858
KEL	9.56144	1.67948	0.652263	0.000721714	0.00583399
AC078883.1	17.7336	1.24078	0.464425	0.000723866	0.00584926
HTR3C	2.1254	3.52775	1.68455	0.000733349	0.00591366
HIF1A.AS2	66.4757	-1.45485	0.574921	0.00073343	0.00591366
TRBV13	7.11083	2.07849	0.843357	0.000732945	0.00591366
EGFEM1P	10.5102	1.62743	0.64299	0.000738642	0.00594517
AL049838.1	4.45727	4.0311	2.2473	0.000738266	0.00594517
AL022068.1	13.8581	-1.22484	0.461678	0.000739089	0.00594636
RHOXF1.AS1	2.26469	3.55293	1.72223	0.000741192	0.00595701
LINC02605	4.21006	2.32679	0.895028	0.000741215	0.00595701
GPC2	6.7847	4.05082	2.24232	0.00074423	0.00597908
AC138393.3	11.6651	-1.15321	0.428423	0.000751702	0.00602824
DSCAS	5.87372	4.47947	2.3995	0.000754889	0.00605162
SNCAIP	29.2099	2.51706	0.96926	0.00077154	0.00616733
RORC	4.48967	3.21057	1.45479	0.000779146	0.00622143
GLYATL1	1.87618	5.79424	2.88752	0.00078032	0.00622857
AC105446.1	4.50797	1.90454	0.742273	0.000784811	0.00626217
C4BPAP1	13.178	-1.67014	0.673692	0.000790937	0.00630427
MYOM3	7.91452	2.84034	1.17659	0.000801007	0.00637399
LINC01123	10.906	1.42022	0.551232	0.00080459	0.00639935
CES3	6.55647	2.23412	0.933161	0.00080658	0.0064106
KRTAP4.12	1.39108	4.43902	2.41902	0.000819927	0.00650043
AP000873.4	4.86582	-2.02042	0.803216	0.000823186	0.00652395
CADM1	131.093	3.33655	1.56639	0.000832537	0.00659066
LACTB2	37.6081	2.7969	1.26018	0.00083379	0.00659625
AC068587.4	7.83249	2.34857	0.984859	0.000834416	0.00659885
AC073130.2	15.0547	-1.25074	0.482756	0.000837986	0.00662238
TSPAN15	2.66828	4.2899	2.37026	0.000848022	0.00669248
SPON1	9.56186	3.11572	1.26805	0.000853827	0.00673084
AZGP1	7.13003	2.46612	0.977026	0.000865726	0.00679816
AL049775.2	12.3318	-1.22464	0.465334	0.000868012	0.00681371
AC100822.1	8.96436	-2.24977	0.837169	0.00087158	0.00683931
COL6A6	5.98114	4.5263	2.44375	0.000881422	0.00690437
LDHD	16.6531	1.54386	0.62032	0.000886387	0.00693594
ZG16B	7.80163	2.69318	1.17273	0.000894794	0.00698928
RTN4RL2	203.567	1.20456	0.461733	0.000897313	0.0070042
ACVRL1	15.2813	2.38531	1.03873	0.000901036	0.00702833
KCNJ2.AS1	20.6592	-1.4804	0.598322	0.000901573	0.00703006
DAPL1	3.7102	5.1585	2.68766	0.000905126	0.00705035
CFI	21.5812	2.3503	1.03486	0.000915532	0.00711647
P2RY6	77.0494	1.23727	0.479975	0.000917528	0.0071295
ZNF461	29.7854	-1.09119	0.409334	0.00092529	0.00718229
NAP1L4P2	4.86551	3.16012	1.37577	0.00093017	0.00721766
ADCYAP1R1	2.94331	2.98593	1.29022	0.000949104	0.00734409
SLC15A3	18.5252	1.38507	0.553986	0.000950567	0.00735014
MASP1	78.4758	2.67301	1.21617	0.000951206	0.00735014
AC005256.1	11.4402	1.51987	0.617445	0.000955002	0.00737691
C2orf81	8.51748	1.59185	0.651402	0.000957526	0.00738769
AC022966.3	12.8429	1.87897	0.800006	0.000956841	0.00738769
NOX4	12.48	-3.44397	1.71203	0.000959009	0.00739247
NAP1L3	431.19	-1.05276	0.401724	0.000972246	0.00748155
AL513320.1	4.54649	2.25224	0.911288	0.0009764	0.00750416
RAG1	17.4384	1.09087	0.414362	0.000985272	0.00756349
LINC01422	2.90938	3.19605	1.64318	0.000989023	0.00758706
RCAN3AS	1.91077	4.26418	2.38491	0.000991678	0.0076048
ADGRB2	386.42	1.08401	0.411552	0.00099796	0.00764244
AL590666.2	52.297	1.25669	0.496669	0.00100168	0.00766831
AC009133.1	22.8667	1.1288	0.433521	0.00101107	0.00772691
DNAAF3	35.2791	1.16321	0.452048	0.00101205	0.00773176
MUC20P1	5.79587	1.67069	0.674531	0.00101287	0.00773335
TRPV6	2.2932	4.17022	2.35872	0.00101966	0.00777654
LMTK3	6.22232	3.4806	1.7341	0.00102645	0.0078176
SERPINB7	587.355	-1.47445	0.642136	0.00102984	0.00783807
LINC01359	2.31179	3.2744	1.66335	0.00103071	0.00784051
LINC01977	10.2649	1.49987	0.607231	0.00103087	0.00784051
PLAC9	93.3144	1.19842	0.470604	0.00103197	0.00784623
AL662907.1	6.6243	1.58824	0.660725	0.00104471	0.00793225
BMP6	5.33415	2.23871	0.931989	0.00104613	0.00793487
GRM8	16.0359	1.45655	0.595529	0.00104953	0.00795526
FGA	1.04455	-4.26151	2.57474	0.00105362	0.0079754
AC132872.5	14.1551	1.51311	0.626118	0.00105418	0.0079769
MFSD1	303.867	1.153	0.450133	0.00105824	0.00800222
PDGFB	4.82174	2.81624	1.48275	0.00106276	0.00803366
CCDC188	10.6831	2.86201	1.34897	0.00107362	0.00810475
AL137026.3	38.8436	1.13771	0.444134	0.00107755	0.00812338
PPP1R26	9.0182	7.63027	3.70825	0.00107937	0.00813436
AC079160.1	2.44319	3.49504	1.83021	0.00108272	0.00815408
RAB11FIP1	64.7922	1.26053	0.505694	0.0010838	0.00815668
BCL2A1	32.0986	-1.45226	0.611923	0.00108844	0.0081806
TCP1P1	8.1603	1.53343	0.627846	0.00108888	0.00818108
ROR1.AS1	4.1944	3.89639	2.28131	0.00109438	0.00821136
AL161945.1	5.45069	5.53231	2.88485	0.001096	0.00821519
AC015818.2	2.55351	4.02253	2.31731	0.00109744	0.00822324
AQP4.AS1	6.22709	4.60761	2.5431	0.00110652	0.0082801
AL121845.1	9.5471	-1.13188	0.437864	0.00111491	0.00832509
AC100854.1	1.32762	4.0135	2.33224	0.00111589	0.00832784
LRRC71	25.5495	-4.11781	2.51858	0.0011245	0.00838367
LINC02223	30.386	-1.07314	0.420185	0.00112648	0.00839561
MYO16	280.51	-1.3823	0.59143	0.00112888	0.00840784
AF279873.4	2.14385	-3.06961	1.42121	0.00113666	0.00845735
CRYBG2	3.50603	1.89635	0.807711	0.00114839	0.00853038
AL645608.8	11.4153	1.60448	0.681376	0.00115159	0.0085484
PDK4	17.7898	2.35683	1.09395	0.00116261	0.0086245
FHOD3	561.017	-1.26574	0.523235	0.00116454	0.00863594
RHOJ	74.3354	2.28704	1.06205	0.00116621	0.00864543
ADAM11	19.3334	1.38443	0.571857	0.00117246	0.00868594
FBXO39	20.898	2.1258	0.967081	0.0011747	0.00869968
AC090505.1	2.11158	2.94338	1.58497	0.00118875	0.0087934
LINC02082	4.17953	2.51501	1.02491	0.00119036	0.00879975
GHR	73.7517	-3.11906	1.71042	0.00119527	0.00883042
PAX6	6.01403	2.43411	1.12406	0.00120852	0.00891452
AC022140.1	4.00529	-4.25028	2.35883	0.00120981	0.00892109
SLIT1	8.19982	1.75091	0.753534	0.00121081	0.00892553
LINC01122	8.53059	1.5867	0.665957	0.0012126	0.00893281
PRR15	2.38076	4.14646	2.40588	0.00121335	0.00893537
PCDHGA10	22.1385	1.23497	0.501029	0.00122077	0.00898403
AC105052.5	5.701	1.37963	0.560682	0.00122355	0.00900155
SDC1	253.384	1.78883	0.802766	0.00122683	0.00902268
NPAS3	7.78852	1.86654	0.798064	0.00123075	0.00904255
SSX1	239.266	-1.34042	0.574221	0.00123554	0.00907474
SLC19A3	15.4315	3.03998	1.48856	0.00124712	0.00915072
FHAD1	139.402	1.1009	0.435674	0.00125934	0.00923128
GPR78	53.4691	1.67342	0.73374	0.00126381	0.00926099
TSPAN7	2.08332	4.32607	2.4627	0.00127255	0.00931589
EPB41L4A	19.6088	1.28949	0.532381	0.00127463	0.00932802
AC009486.1	2.15837	2.58791	1.08752	0.00127615	0.00933302
AC012181.2	10.1495	-1.26294	0.517046	0.00128236	0.00935523
CASC2	19.1712	1.10046	0.438908	0.0012932	0.00941443
ACKR2	4.62126	2.0656	0.862045	0.00129503	0.00942288
AK7	5.99472	1.76988	0.770656	0.00130093	0.00945833
AP005229.2	25.4882	1.14624	0.460558	0.0013022	0.00945938
FAM83E	2.17994	2.79326	1.35794	0.00130522	0.009474
RGS22	2.82962	2.90959	1.57423	0.00132498	0.00958131
SETD6	4.02618	2.89785	1.30729	0.00132865	0.00959716
HOTAIR	40.6051	1.1759	0.477372	0.00133697	0.00964475
LINC00457	4.16618	4.87622	2.68774	0.00134037	0.00965985
SLC44A5	2.39366	4.44209	2.52247	0.00134136	0.00966386
RAB37	6.96508	2.57765	1.22812	0.00135271	0.00972676
HMGCS1	5040.86	1.00514	0.398595	0.00135815	0.00975956
LZTS3	115.963	1.14795	0.464731	0.00136257	0.00978183
MYO18B	12.6206	1.56897	0.685568	0.00136226	0.00978183
CAPN8	1.8671	4.72576	2.63255	0.00136327	0.00978234
S100B	5.40926	2.93662	1.32362	0.00136895	0.00980911
F5	3.31911	4.12273	2.40556	0.00136901	0.00980911
REG4	2.42892	2.74295	1.50581	0.00137509	0.00983634
SSTR3	1.81212	3.54228	1.84641	0.0013759	0.00983634
EFNB1	439.984	1.01633	0.400251	0.001409	0.0100568
GATA3	91.3862	1.2868	0.539674	0.00141552	0.0100936
ANKRD30BP1	10.8008	-2.16018	1.00072	0.00141648	0.0100972
DPY19L2P2	73.347	1.27808	0.537819	0.00142438	0.0101406
AC093535.2	39.1955	1.06208	0.424724	0.00143085	0.0101834
LDLRAD4	8.16999	2.90802	1.50757	0.00143783	0.0102265
KLHL33	12.009	2.48702	1.22584	0.00144316	0.0102448
RGL3	4.65755	-2.51342	1.15591	0.00145863	0.0103447
AL034550.3	1.40697	4.11864	2.42203	0.00145919	0.0103454
CNGA3	6.40495	-3.31055	1.73013	0.00146213	0.010363
RUNX1T1	157.475	1.50243	0.662238	0.00146618	0.0103819
GOLGA2P11	7.21965	2.51342	1.20429	0.0014662	0.0103819
XKRX	4.8189	2.15979	0.995472	0.00147195	0.0104193
AGT	12.5735	2.02089	0.949752	0.00147868	0.0104636
ADAMTS3	213.109	2.0692	0.996863	0.0014856	0.0105025
SLC4A11	6.3705	2.667	1.49584	0.00148663	0.0105031
KIAA0895	36.6459	1.58179	0.705455	0.00149856	0.0105673
NPM2	5.68794	1.43741	0.61289	0.00150642	0.0106126
PADI1	16.747	1.43357	0.620497	0.00150758	0.0106174
AL392086.3	13.2757	4.3009	2.49298	0.00151634	0.0106714
DRAXIN	6.50317	2.60654	1.2681	0.00152084	0.0106905
STAB1	2.71084	3.08792	1.48577	0.00154085	0.0108141
DCC	166.546	-1.75679	0.882497	0.00154944	0.0108676
AC097528.1	2.11542	-3.16219	1.70543	0.00156056	0.0109387
ARHGAP27	56.1434	1.15121	0.477839	0.00156892	0.0109834
CERNA1	5.31619	1.26287	0.52626	0.00157364	0.0110095
AC093330.3	14.1066	-1.54662	0.730096	0.00158042	0.0110535
BX119927.1	70.9549	1.18565	0.496539	0.00158482	0.0110739
BRS3	1.62469	4.49906	2.60177	0.00159019	0.0111079
AL691420.1	23.9351	-1.30869	0.580512	0.00159178	0.0111153
ARHGAP4	8.51606	1.44781	0.636643	0.00159608	0.0111315
TXNIP	2950.13	1.07604	0.437763	0.00161252	0.0112216
CCDC140	2.68561	4.14099	2.46255	0.00163086	0.011328
IL26	57.5337	-1.23368	0.542181	0.00163984	0.0113797
SLC44A3	37.9695	1.02033	0.413553	0.00166084	0.0115182
MTMR7	8.31487	2.21812	1.10951	0.00166481	0.0115407
GIPR	4.05328	1.80644	0.797429	0.00166785	0.0115525
RAC2	224.763	1.82793	0.873688	0.00167239	0.0115768
B3GNT7	2.78534	2.56203	1.32383	0.00168033	0.0116064
SHH	30.0217	3.2345	2.11796	0.00168099	0.0116074
KCP	12.0162	2.51588	1.15808	0.00168668	0.0116395
ST14	2.85195	1.87796	0.859919	0.00169363	0.0116765
PACRG	1.77482	2.74039	1.41656	0.00169592	0.0116851
CMKLR1	292.206	1.34961	0.595872	0.00169884	0.0116968
LINC02175	4.87191	1.63765	0.736934	0.00169991	0.0116981
FKBP1B	4.77811	2.71308	1.59199	0.00170125	0.0117001
SFTPC	2.03585	3.8818	2.37337	0.00170272	0.011703
LINC01807	53.8941	-1.58933	0.774815	0.00170465	0.0117126
HAVCR2	12.6487	1.72194	0.793854	0.00171931	0.011806
OR2W3	116.744	-1.35947	0.62211	0.00172048	0.0118104
HAPLN1	1.85648	4.82706	2.74024	0.00172117	0.0118116
AL157414.4	6.30012	1.98679	0.94099	0.00173856	0.0119016
PROM2	28.5173	1.27695	0.555435	0.00174105	0.0119149
AC119674.2	7.30448	-1.22415	0.51916	0.00174982	0.0119619
RIPOR3	3.23815	2.98791	1.75294	0.00175355	0.0119821
MIR4258	9.079	-1.14497	0.475698	0.00175442	0.0119843
TMEM178A	11.4227	1.73713	0.815247	0.00176614	0.0120312
N4BP2L1	11.0318	1.02992	0.420183	0.00176979	0.012045
NKAIN2	4.88691	2.95891	1.53258	0.00176965	0.012045
AC093083.1	1.46179	-4.49657	2.88089	0.00177588	0.0120753
LZTS1	867.858	1.87456	0.919569	0.00178174	0.0121041
MAST1	30.4294	1.21826	0.528078	0.00178449	0.0121176
AF241725.1	23.4432	-2.33012	1.26157	0.00178482	0.0121176
SYNGR3	4.23525	2.66497	1.31288	0.0018025	0.0122153
MBL1P	5.0073	2.20252	0.960516	0.0018038	0.0122167
SHISAL1	1364.83	1.90912	0.942614	0.00180881	0.0122445
AL513217.1	4.07367	1.8305	0.802304	0.0018208	0.0123131
SP3P	1.37339	-3.19715	2.0762	0.00182181	0.0123161
GRIK2	137.954	-1.0594	0.449882	0.00182285	0.0123194
GDNF	195.8	-1.13892	0.498789	0.00184131	0.0124291
LINC01082	2.69435	5.26243	2.95133	0.00184942	0.012465
FBXO41	213.986	2.05242	1.03666	0.00185304	0.0124856
TMEM273	30.6265	3.59039	2.27144	0.00185369	0.0124862
ADD2	2.67344	3.87611	2.38407	0.00185608	0.0124985
RPS6KL1	2.31045	4.0904	2.39483	0.00186023	0.0125189
CYBB	1.763	5.25235	2.94246	0.00186838	0.0125585
AC003101.2	8.38487	1.081	0.449102	0.00187907	0.0126228
AC090739.1	9.15083	-1.57618	0.740573	0.00188544	0.012659
NRG3	2.31704	-3.30936	2.13129	0.00188999	0.0126808
AC010896.1	14.3804	1.04855	0.436552	0.00189293	0.0126929
ACTA2	4676.24	-1.36202	0.644089	0.00189779	0.0127217
CDX2	6.60655	4.45715	2.62403	0.00190554	0.0127659
ARHGAP40	2.35411	4.19929	2.51878	0.00191633	0.012815
CCL3	11.3781	2.87158	1.54633	0.00192307	0.0128447
FYB2	34.4055	-1.77931	0.942249	0.00192462	0.0128512
C4orf47	14.6053	1.33195	0.598608	0.00193224	0.0128905
AACS	130.191	1.88581	0.939924	0.00194319	0.0129596
KCNIP4	1.82316	-3.47576	2.39919	0.00194733	0.0129795
AL136379.2	13.8359	-1.81592	0.917417	0.00196192	0.0130572
MAPK8IP2	24.0261	1.10087	0.468949	0.00197174	0.0131134
ZMYND15	15.629	1.69945	0.827432	0.00199481	0.0132444
LINC00626	39.077	1.28405	0.57505	0.00200719	0.0133147
SELENBP1	122.336	-2.22833	1.35503	0.00202074	0.0133926
AC139019.1	3.47008	-2.4165	1.12848	0.00202319	0.0134009
AC009318.3	8.76486	-1.20441	0.522157	0.00202911	0.013436
TSPAN32	53.6614	1.43658	0.665506	0.00203442	0.0134672
AL354836.1	4.88179	2.54157	1.17662	0.00203801	0.013483
GABRA3	21.4355	2.32124	1.23956	0.0020465	0.0135231
AVPR2	4.28591	1.963	0.9218	0.0020464	0.0135231
KCNK10	8.22341	1.79978	0.858283	0.00205591	0.0135731
LAPTM5	15.1407	2.60087	1.49747	0.00206887	0.0136506
FUCA1	23.9177	2.4903	1.26477	0.00207004	0.0136543
INSC	15.0518	-2.71919	1.30815	0.00208699	0.0137579
ACRV1	6.32163	1.47493	0.681946	0.00209143	0.0137829
LINC01788	114.57	-1.11017	0.495458	0.00211831	0.013915
MPP7	344.381	1.59241	0.775901	0.00212249	0.0139383
ATP10B	2.47326	5.48769	3.10364	0.0021321	0.0139764
PRR5L	258.924	1.1234	0.488374	0.00213269	0.0139764
C11orf21	43.9847	1.79603	0.87831	0.00213857	0.0140109
AL391834.1	3.30888	1.66064	0.783655	0.00219619	0.0143335
AC011379.2	17.1024	1.26431	0.569295	0.00220192	0.0143667
ATP8A2	155.175	1.28946	0.590985	0.00221152	0.0144083
TRIM14	11.6305	2.69636	1.67344	0.00222177	0.0144572
JDP2	181.785	1.65446	0.824344	0.00222267	0.0144572
AC005865.1	6.70158	2.05338	1.04939	0.00222294	0.0144572
ARHGEF5	1.83433	3.50073	2.07661	0.00222372	0.0144581
SYBU	4.47275	2.87614	1.78367	0.00222593	0.0144682
DIRAS3	23.047	1.05626	0.456394	0.00223257	0.0144986
PCDHB15	38.0266	-1.73274	0.947372	0.00225808	0.014643
AC025588.1	2.00587	-3.63789	2.52689	0.00226673	0.0146862
AC011447.3	8.98365	-1.49588	0.739433	0.00228278	0.0147602
PLEKHB1	1.83603	3.37893	2.06964	0.0023016	0.0148603
STAP2	11.3633	1.53011	0.744147	0.00232226	0.0149763
ACTN2	2.58631	2.47578	1.23454	0.00235379	0.0151489
ST6GALNAC3	8.22745	2.54847	1.35932	0.00235357	0.0151489
AL606534.4	55.3407	1.02171	0.438213	0.00235801	0.0151717
SLC9C1	1.68739	3.63112	2.38135	0.00236364	0.015186
PKHD1	2.7346	4.29919	2.64847	0.00236899	0.0152028
CDH23	1.88092	2.66809	1.57489	0.00238459	0.0152698
ASRGL1	50.5144	3.19467	1.89831	0.00238786	0.0152798
AL137058.1	2.45154	3.34366	2.25397	0.00239043	0.0152919
AP005264.3	1.56493	4.3878	2.68538	0.00239958	0.015346
PTCSC3	155.511	-1.00305	0.43986	0.00240219	0.0153583
AL592158.1	8.66241	-1.76319	0.826157	0.00240521	0.0153732
INSYN2A	3.86478	-2.16199	1.12464	0.00241221	0.0154135
PHACTR1	208.163	1.34651	0.639281	0.00242585	0.0154769
C5orf46	7.77938	1.72523	0.852993	0.00243334	0.0155129
NYNRIN	8.67886	2.55736	1.49051	0.00244744	0.0155894
PAGE2	2.26569	4.77839	2.85415	0.00245033	0.0155989
ZNF630	5.25596	5.60398	3.22322	0.00245495	0.0156238
MYOM1	4.14276	2.09828	0.992966	0.00246033	0.0156491
DNAJC15	79.5452	1.21399	0.559532	0.00248273	0.0157747
SEMA3D	100.16	1.50412	0.745968	0.00248152	0.0157747
LINC02278	1.92643	4.1323	2.59744	0.00248291	0.0157747
SLC22A20P	3.55582	1.75971	0.824391	0.00248378	0.0157757
AC027612.1	2.64479	3.47726	2.31892	0.00249252	0.0158238
TMEM270	8.67955	2.06342	1.10659	0.00250731	0.0159
C11orf87	14.8399	2.07635	1.13824	0.00251266	0.0159182
SSTR2	6.19401	1.89071	0.986124	0.00254128	0.0160767
CARMIL3	2.77151	2.49775	1.28085	0.00254254	0.0160801
LINC00242	6.79786	1.22336	0.561859	0.00254875	0.0161103
ADAMTSL3	4.11686	3.01434	2.04931	0.00256695	0.0161977
COL19A1	35.9836	-1.11687	0.518826	0.00256777	0.0161983
PAX5	12.3254	2.10063	1.15588	0.00258943	0.016321
ATL1	8.31694	1.43224	0.673906	0.00259989	0.0163777
RHPN1	4.76407	2.44432	1.60488	0.00260665	0.016411
LINC01203	6.75334	1.3002	0.616335	0.00261314	0.0164329
ZNF516	210.222	1.73228	0.908975	0.00263044	0.016528
TUBB4A	3.35999	3.0183	1.91718	0.00262981	0.016528
AC099552.1	7.75451	-1.14111	0.522691	0.00265589	0.0166674
AC079296.1	1.49872	2.69521	1.77574	0.00266352	0.0167076
AC011700.1	2.19825	2.3533	1.1684	0.00266912	0.0167286
SLC7A7	10.298	1.19336	0.548284	0.00268373	0.0168107
LHX4	18.3076	1.07972	0.480761	0.00268753	0.016825
CYP24A1	16.8146	1.92084	1.05973	0.00270237	0.0169037
S100G	1.55152	-2.76946	2.15839	0.00271132	0.0169454
AC007731.5	3.48936	2.37809	1.18325	0.0027235	0.017012
MB	11.7756	1.96204	0.918523	0.00273889	0.0170793
PTGDR	13.1557	1.21937	0.57296	0.00274366	0.0171043
AC117488.1	5.03213	2.2813	1.20042	0.00274692	0.0171198
GBP5	118.36	-1.33336	0.691155	0.00278547	0.0173261
ARMC4	147.894	2.30598	1.44837	0.00279357	0.0173522
LINC01720	5.15804	-2.23347	1.54854	0.00280512	0.0174143
SIGLEC17P	21.3286	2.52192	1.43269	0.00282325	0.0175171
AC060765.1	9.18254	-1.63799	0.901419	0.00283932	0.0176072
AC007040.2	23.3547	1.00792	0.444893	0.00284806	0.0176513
GRK3	204.551	1.11431	0.515443	0.00286624	0.0177442
NCK2	232.57	2.00067	1.14098	0.00287385	0.0177673
AL353743.4	23.3893	1.50969	0.784982	0.00287632	0.017777
PAK3	207.898	2.12493	1.28159	0.002879	0.0177776
AC010327.1	82.6039	1.05208	0.47317	0.00287789	0.0177776
AC073114.1	5.78461	-2.04975	1.15083	0.00287962	0.0177776
LINC00562	5.35875	1.15665	0.531853	0.0028782	0.0177776
SUSD4	72.4699	1.1326	0.524027	0.00288386	0.0177989
LINC01060	61.27	-1.54331	0.87264	0.00292343	0.0180032
FRMD3	211.228	1.18836	0.565544	0.00292874	0.0180309
AC024575.1	4.14804	1.41211	0.685746	0.00295146	0.0181406
FOSB	2556.04	-1.52761	0.850883	0.00295747	0.0181625
U62317.3	5.55404	1.39477	0.682728	0.0029801	0.0182612
SEZ6L2	54.6473	1.62323	0.874291	0.00300677	0.0183943
AC034223.2	12.6209	-1.46982	0.768306	0.00301541	0.018437
RNLS	55.4279	2.31114	1.53173	0.00301842	0.0184453
AP000553.2	2.93958	1.89125	0.948607	0.00303383	0.018514
EBI3	12.8048	1.4294	0.733853	0.00303603	0.0185173
DEFB131E	1.58043	3.55757	2.41509	0.00304155	0.0185357
AC009731.1	2.66423	2.00329	1.08969	0.00304291	0.0185389
KCNE2	2.60726	1.68153	0.846308	0.00304906	0.0185713
DKFZP434A062	8.49067	1.10539	0.507807	0.00305748	0.018608
PTPRQ	31.3032	-1.10498	0.514229	0.00307021	0.0186797
AP000695.3	9.08085	2.19291	1.15561	0.00308476	0.0187273
LINC01271	10.3505	1.1636	0.546522	0.00309383	0.018767
NR4A1	310.807	1.49134	0.785773	0.00314924	0.0190563
TIGIT	1.75609	2.51873	1.7258	0.00315682	0.0190918
RHOU	10.6073	1.65683	0.902872	0.00315995	0.0191056
Z83818.2	2.90826	-2.14601	1.32624	0.00320112	0.0193021
LINC00547	16.4694	-1.40233	0.738642	0.00320412	0.0193149
SPTBN2	9.73467	1.26107	0.61715	0.00321172	0.0193555
NTRK2	29.7769	2.43726	1.63285	0.00321661	0.0193692
PMEL	23.7855	1.07541	0.499398	0.00322077	0.0193891
AC022075.1	3.29403	3.59834	2.46433	0.00322847	0.0194196
AL035665.1	17.5945	1.1241	0.531343	0.00323513	0.0194481
AC007731.2	3.47336	2.51311	1.72722	0.00323588	0.0194481
PYHIN1	26.0923	1.47885	0.78274	0.00323932	0.0194534
SALL2	110.776	1.74844	1.00472	0.00326502	0.0195866
PSD2	11.7006	1.01653	0.464539	0.00328478	0.0196945
MIR210HG	207.942	1.5156	0.821184	0.003294	0.0197285
SUN3	27.3474	1.87746	1.12747	0.00329669	0.0197376
ATP13A4	4.98456	2.04967	1.11083	0.00330934	0.0197832
SOWAHB	3.52549	1.787	0.92583	0.00332444	0.0198574
ZNF815P	24.4731	1.08566	0.511741	0.00334876	0.0199717
TAFA3	4.51052	2.28318	1.33421	0.00336757	0.0200613
LRGUK	6.57341	1.13733	0.532721	0.00338277	0.0201249
TBILA	11.1885	1.19574	0.582854	0.00338018	0.0201249
AL355596.1	4.99574	-2.48217	1.47623	0.00338955	0.0201544
SCARB1	316.775	1.15768	0.561131	0.00340969	0.0202579
LINC00670	10.5206	-1.31901	0.690588	0.00342137	0.0203111
CDC14B	261.137	1.06469	0.50137	0.00344226	0.0204025
MAP7	1.97174	3.90353	2.61713	0.00344173	0.0204025
TDRD15	6.7419	3.85508	2.63361	0.0034495	0.0204399
ACE	9.35041	1.92977	1.15159	0.00346027	0.0204819
TOGARAM2	2.07484	2.25277	1.22634	0.00346456	0.0204964
AC114485.1	11.4996	-1.93813	1.3644	0.0035064	0.0206561
GBA3	2.46406	3.58619	2.51312	0.00353311	0.0207915
TEX11	3.3939	3.80879	2.59831	0.00353783	0.0208138
KLRC2	2.56252	2.57516	1.92229	0.00354449	0.0208474
KCTD9P4	7.14481	-1.31671	0.683439	0.00355202	0.0208862
GAS2L3	218.941	-3.34792	2.56439	0.00355515	0.020893
PTGES	75.0796	1.43197	0.772969	0.003556	0.020893
CDC14C	3.82832	1.73666	0.940474	0.00355433	0.020893
TMEM35A	1.93357	3.17603	2.08688	0.00356018	0.020912
DCST2	5.0969	3.17773	2.32438	0.00357711	0.0209949
ERO1B	36.3168	1.44543	0.784312	0.00360008	0.0211075
FRG1CP	165.216	-1.01623	0.48037	0.00361623	0.021191
SLC9C2	2.58438	2.43713	1.56585	0.00362326	0.0212266
PSG1	96.9281	1.14065	0.560457	0.00362847	0.0212344
AQP7	2.23373	2.25735	1.68718	0.00363811	0.0212744
GRIA4	1.95828	3.16606	2.23858	0.00365907	0.0213801
ADAM28	17.1546	1.13589	0.55499	0.00368039	0.0214934
GATA4	2.49427	2.19322	1.44035	0.00368785	0.0215201
PPP1R14C	1.75319	3.4741	2.47773	0.00369244	0.0215363
FGF7P6	3.47978	-2.23157	1.26279	0.00377197	0.0219085
TMEM239	1.13371	3.93534	2.68699	0.00378093	0.0219481
CACFD1	233.114	1.0515	0.503112	0.00380815	0.0220716
CEMIP	1837.57	1.44823	0.804459	0.0038106	0.0220801
LRP2	2.3813	2.30536	1.7648	0.0038395	0.0221955
AP003559.1	1.64535	2.5311	1.81001	0.00385923	0.022292
LINC02268	13.4289	-1.01612	0.478029	0.00386465	0.0223004
TES	2027.26	1.74017	1.0839	0.00387872	0.0223642
SLAMF1	3.93623	3.43327	2.5024	0.00388468	0.0223823
HPCA	2.80359	1.95301	1.1329	0.00388758	0.022392
AC107884.1	246.58	-1.38806	0.827299	0.00389295	0.0224172
AL357146.1	3.81697	-1.84766	0.918816	0.00391076	0.0224936
BST2	59.442	1.39268	0.761785	0.00391719	0.0225044
CCDC187	3.11754	2.2456	1.42375	0.00391691	0.0225044
RAB3IL1	60.6557	1.89525	1.26897	0.00392282	0.0225251
CTNNA3	44.8636	-1.32602	0.766698	0.00392876	0.022548
MAFB	3.53202	1.61106	0.882692	0.00392883	0.022548
UGT1A1	3.7895	3.58887	2.56647	0.00394816	0.0226207
CA3	4.05417	2.34732	1.3928	0.00397792	0.0227652
VWA5B1	3.24172	1.80705	1.00364	0.00398495	0.0227878
TMPRSS13	1.28546	3.62674	2.59229	0.00399016	0.0228059
LINC01912	1.46265	-2.34484	1.85785	0.00400498	0.0228847
SNED1	1936.67	1.30872	0.705109	0.00401897	0.0229588
C1orf94	28.9519	1.9199	1.23623	0.00402043	0.0229595
KRT5	2.46135	4.81314	3.12063	0.00402219	0.0229595
AC011503.2	5.8254	-1.78928	0.973179	0.00402123	0.0229595
SLC45A1	12.2145	1.69758	1.04108	0.00403217	0.0230106
DSG4	1.4886	4.20821	2.82843	0.00405259	0.0231152
PACERR	8.61994	-1.38359	0.76889	0.00407265	0.0232059
LINC02009	14.0032	1.44063	0.806152	0.00407422	0.0232089
[truncated: 235 more rows]

## Sheet: NF1 vs EED
gene_name	baseMean	log2FoldChange	lfcSE	pvalue	padj
SRRM3	111.088	7.38459	0.427115	9.07726e-67	2.08314e-62
MVB12B	62.1438	5.45976	0.35162	1.0585e-54	1.21458e-50
CAPN6	463.327	12.6767	2.71335	1.33897e-51	7.68202e-48
SVIP	193.294	8.9554	2.47683	1.20766e-51	7.68202e-48
MARK1	150.856	10.4304	2.61694	2.87716e-50	1.32056e-46
MN1	929.531	5.75116	0.41444	1.18472e-44	4.53134e-41
ZNF704	93.0319	10.6825	2.83932	2.32311e-39	7.61616e-36
HECW1	54.5724	7.69674	2.60248	1.61185e-38	4.62379e-35
SLC1A1	1471.41	2.36161	0.199469	2.46827e-33	6.2938e-30
PTPRU	360.717	6.54245	0.552605	2.90998e-33	6.67811e-30
EED	526.948	-1.86941	0.162519	9.27155e-32	1.9343e-28
NPTX1	3422.35	8.86068	0.78572	1.58624e-30	3.03356e-27
TSPAN12	171.116	2.55262	0.239657	1.30313e-27	2.30042e-24
PDLIM3	208.872	6.16054	0.578253	1.46378e-27	2.39946e-24
RAB15	123.006	2.91169	0.275887	4.87156e-27	7.45317e-24
CPVL	45.2898	11.7913	2.52043	9.74855e-27	1.39825e-23
PRKCQ.AS1	86.0389	1.71443	0.16461	2.79308e-26	3.77049e-23
SHH	30.0217	11.2853	2.56576	4.72615e-26	6.02558e-23
PMEPA1	606.442	6.63029	0.641588	6.06226e-26	7.32225e-23
OLFM2	59.2384	8.3234	0.811124	1.72273e-25	1.97674e-22
NOL4L	205.312	2.64081	0.260365	3.40685e-25	3.72304e-22
COL15A1	56.8797	7.10583	0.704112	6.92556e-25	7.22431e-22
ARFGEF3	311.573	8.70517	0.864685	8.26893e-25	8.2506e-22
RASD2	41.9473	12.1873	2.61584	1.0729e-24	1.02591e-21
EBF2	1344.97	-1.94359	0.196363	2.82122e-24	2.58976e-21
DAAM2	1263.21	-3.54671	0.361108	3.58077e-24	3.16058e-21
SERPINE2	6345.76	3.5606	0.361268	6.22995e-24	5.29523e-21
IL21R	254.084	3.74902	0.381052	6.62901e-24	5.43319e-21
NCKAP5	128.642	5.17712	0.531354	1.61952e-23	1.2816e-20
SIPA1L2	651.026	2.27123	0.233868	2.86176e-23	2.18915e-20
SHC4	62.979	3.00511	0.31052	3.32068e-23	2.45827e-20
RTL1	173.976	12.2118	1.5642	4.75223e-23	3.40809e-20
BTG2	52.5751	3.74194	0.392391	1.36235e-22	9.47413e-20
NEBL	300.991	9.85772	1.03231	1.50164e-22	1.01356e-19
PLAU	3075.11	2.192	0.229755	1.64056e-22	1.07569e-19
AP000695.1	59.6473	4.07888	0.430769	2.4011e-22	1.53063e-19
DOCK3	220.145	2.08841	0.221317	3.85699e-22	2.39227e-19
CASP1	265.95	-5.37802	0.578948	5.12158e-22	3.09303e-19
CALB2	274.438	6.78473	0.721836	5.87299e-22	3.45588e-19
KRT79	61.2035	4.84077	0.517304	7.08432e-22	4.06445e-19
BEND7	63.1475	7.93395	0.826008	9.93668e-22	5.56187e-19
EFNB3	88.4626	6.28579	0.675632	1.68432e-21	8.98918e-19
IGSF8	313.535	2.5449	0.274453	1.66812e-21	8.98918e-19
RFPL4A	290.238	5.02039	0.541731	1.80874e-21	9.4338e-19
TBC1D8	698.661	2.17705	0.235074	1.98288e-21	1.01122e-18
ABTB2	263.502	5.47532	0.594125	2.23188e-21	1.11347e-18
TRPC3	61.0254	3.1983	0.348332	3.35329e-21	1.63733e-18
TLR3	216.226	2.09523	0.228603	4.72378e-21	2.25846e-18
MUC13	15.8974	7.1845	0.759685	8.04283e-21	3.76683e-18
BMF	477.995	3.89175	0.42785	8.29317e-21	3.8064e-18
PPP1R13B	189.078	3.80016	0.417903	8.57197e-21	3.85722e-18
CCDC74B	92.2946	2.60256	0.286623	1.02975e-20	4.54454e-18
KCNJ6	107.716	3.86642	0.424516	1.1281e-20	4.88467e-18
TMEM216	12.419	3.78326	0.416862	1.16821e-20	4.96468e-18
SAMD11	350.286	3.99102	0.441742	1.52689e-20	6.37104e-18
FRY	179.514	3.71368	0.412734	1.96188e-20	8.03985e-18
HLA.DQA2	112.605	5.13825	0.571761	2.93267e-20	1.18073e-17
IGFBP3	8082.24	2.80014	0.315667	6.81871e-20	2.69798e-17
PARM1	295.711	9.61291	1.07951	7.23246e-20	2.81318e-17
KIAA1211	143.169	6.19203	0.702195	8.30072e-20	3.17489e-17
KRT86	22.2888	4.31446	0.490495	1.02953e-19	3.87324e-17
FAM43A	60.1384	4.04633	0.460214	1.09644e-19	4.0584e-17
RASL11A	155.841	3.58534	0.409507	1.82048e-19	6.63144e-17
LPIN3	75.8708	3.76497	0.43371	3.3427e-19	1.19862e-16
GNAL	37.1406	4.83182	0.557017	3.54234e-19	1.25067e-16
EFR3B	76.1829	5.71239	0.660261	4.94232e-19	1.7185e-16
SORL1	289.751	3.12619	0.362178	5.14795e-19	1.76329e-16
KRT7	218.414	3.25065	0.376704	5.55132e-19	1.87349e-16
KRT3	10.3596	8.32013	1.33107	6.69442e-19	2.22652e-16
CLU	3871.62	1.54647	0.179213	7.87216e-19	2.58083e-16
TMEM273	30.6265	11.4537	2.60098	8.54493e-19	2.76194e-16
DYNC2H1	793.458	-1.21469	0.141285	1.18628e-18	3.7811e-16
STXBP5L	34.9204	9.28042	2.31478	1.50201e-18	4.72188e-16
PLCL1	248.248	6.01391	0.716226	3.4255e-18	1.02093e-15
CDH12	126.454	-13.1541	3.40645	3.37895e-18	1.02093e-15
AP000695.2	35.789	3.73691	0.444447	3.39804e-18	1.02093e-15
TGFBR1	1810.2	1.74334	0.20615	3.56106e-18	1.04773e-15
A2M	2080.23	13.0222	1.64677	4.95311e-18	1.43885e-15
SNN	234.188	2.4681	0.295848	6.39109e-18	1.83336e-15
IL16	48.1095	5.908	0.712014	8.01814e-18	2.27171e-15
TESK2	83.9992	3.24152	0.39015	8.42083e-18	2.34284e-15
TMEM52B	38.9128	9.00698	1.16896	8.47338e-18	2.34284e-15
HLA.DOA	134.939	4.98106	0.600446	9.46423e-18	2.58565e-15
HEY2	51.4797	3.84483	0.468527	1.62136e-17	4.37748e-15
IGSF1	1046.96	12.4448	1.50811	1.75664e-17	4.68758e-15
RSPO2	25.3495	4.54645	0.550329	2.22795e-17	5.87692e-15
PERP	242.384	11.1388	2.42852	3.56402e-17	9.18997e-15
SLC6A8	276.588	3.09252	0.381115	4.44538e-17	1.13352e-14
FGF13	669.478	-5.75165	0.701972	4.65413e-17	1.17371e-14
SLC17A7	72.9966	4.73094	0.583873	5.01737e-17	1.25156e-14
PROX1	28.9458	2.9763	0.367176	5.07823e-17	1.25312e-14
MGP	418.45	9.29887	1.14719	5.24465e-17	1.28042e-14
VNN1	48.6359	5.3103	0.657253	6.44311e-17	1.55645e-14
AIM2	136.923	-3.67924	0.462691	7.71359e-17	1.84395e-14
EPHB1	374.675	3.83445	0.479728	8.47216e-17	2.00441e-14
RALGDS	26.9324	5.4023	0.654793	8.85361e-17	2.07328e-14
HLA.B	18374	1.00973	0.124068	9.40077e-17	2.17917e-14
LMO2	36.5677	9.13506	1.43766	1.09156e-16	2.50503e-14
GDF6	309.373	5.57638	0.699104	1.26074e-16	2.86463e-14
TMCC3	45.0916	3.30628	0.411265	1.28259e-16	2.8857e-14
DHRS3	203.097	3.79448	0.475731	1.33252e-16	2.96892e-14
PLXNA2	403.262	5.01084	0.631699	1.94488e-16	4.29163e-14
ARHGAP36	440.529	12.0509	1.59269	2.01515e-16	4.40436e-14
MAPRE3	444.623	2.51045	0.317475	2.48041e-16	5.3701e-14
GCAT	384.439	-1.50984	0.191628	3.11441e-16	6.67968e-14
CCDC74A	235.102	1.602	0.202665	3.32811e-16	7.07192e-14
ARHGEF37	61.5125	2.75665	0.351538	3.95065e-16	8.31774e-14
SCN1B	72.1596	3.52047	0.44959	4.44549e-16	9.27451e-14
AC135012.3	15.1852	7.27601	1.02201	4.84905e-16	1.00253e-13
PTGES	75.0796	5.51327	0.706907	5.65917e-16	1.14931e-13
ELN	2275	3.83671	0.492077	5.87279e-16	1.17203e-13
CEACAM1	17.8556	10.343	2.54845	5.87318e-16	1.17203e-13
OPCML	22.0961	10.9098	2.6454	6.45178e-16	1.2764e-13
LINC02381	19.1744	5.87019	0.744615	6.75826e-16	1.3256e-13
TMEM119	3128.07	-5.57124	0.733631	6.96875e-16	1.3553e-13
RIMS3	162.196	4.58903	0.589898	7.18017e-16	1.38469e-13
RAVER2	400.355	3.67137	0.474264	8.1101e-16	1.55099e-13
SLC7A8	142.453	7.33089	0.951155	1.15104e-15	2.18308e-13
IL22RA1	66.9997	4.38565	0.569466	1.18295e-15	2.20712e-13
CLEC1A	30.7592	11.6695	2.72919	1.31504e-15	2.41431e-13
PIK3C2B	96.0945	3.56018	0.464567	1.47136e-15	2.67985e-13
ZDHHC23	160.775	2.03327	0.266145	1.89215e-15	3.41912e-13
SYTL4	174.422	7.89051	1.02749	2.22757e-15	3.99378e-13
TRIM36	72.4018	3.3505	0.441816	2.72927e-15	4.818e-13
SPRR2A	11.809	8.91337	2.44395	2.71035e-15	4.818e-13
NCKAP1L	140.436	8.71292	1.13764	3.28022e-15	5.73738e-13
BAIAP2	489.888	2.58407	0.340882	3.30008e-15	5.73738e-13
DGKG	231.71	2.12029	0.280179	3.55512e-15	6.13431e-13
FENDRR	51.8323	5.22917	0.694273	4.31082e-15	7.38276e-13
IFITM10	37.1429	2.30302	0.306057	4.6616e-15	7.92437e-13
DIO2	618.038	7.42753	0.988978	5.98847e-15	1.01051e-12
TENM3.AS1	356.696	-1.30169	0.172953	6.35102e-15	1.06387e-12
ZPLD1	415.178	7.94171	1.05332	6.53396e-15	1.08658e-12
RALGAPA2	431.363	1.03132	0.136116	7.74268e-15	1.27832e-12
MIR600HG	80.3623	1.92407	0.257364	8.00613e-15	1.31238e-12
CBX7	361.219	1.45068	0.193184	8.4606e-15	1.37704e-12
TMEM229B	80.7307	4.7867	0.642665	8.62538e-15	1.39397e-12
CD248	1624.52	-2.94618	0.404298	1.25027e-14	2.00646e-12
FAM131B	145.371	3.36379	0.45539	1.27434e-14	2.0309e-12
TUBB2A	539.427	1.21598	0.163323	1.60003e-14	2.51501e-12
GNG2	436.062	4.5094	0.612916	1.59123e-14	2.51501e-12
IL15RA	83.5367	3.34561	0.4553	1.68099e-14	2.62428e-12
AGMO	195.812	-2.23916	0.306866	1.69478e-14	2.62793e-12
FGG	62.286	10.7523	1.70887	1.71309e-14	2.63851e-12
CGNL1	39.7354	3.80287	0.518681	1.73738e-14	2.64047e-12
OLR1	18.0403	8.65248	1.46812	1.73702e-14	2.64047e-12
SCN2B	85.7081	6.59235	0.880543	1.97244e-14	2.97799e-12
PCDH11X	43.6157	-11.2458	3.18401	1.98887e-14	2.98318e-12
FRMD3	211.228	3.9389	0.540849	2.48881e-14	3.68489e-12
HOXC11	33.6097	3.04504	0.417883	2.63406e-14	3.87493e-12
LCP1	1097.05	8.95578	1.2342	2.79731e-14	4.08889e-12
TNIK	662.939	6.90182	0.953401	3.01692e-14	4.38198e-12
CDH9	83.2225	-3.61077	0.504526	3.05263e-14	4.40597e-12
YPEL1	48.5254	2.72928	0.376158	3.10747e-14	4.45708e-12
PORCN	1326.47	1.42302	0.194113	3.19914e-14	4.56007e-12
LONRF2	28.0954	3.68239	0.507621	3.52907e-14	4.9993e-12
ARHGAP5.AS1	38.0241	2.8593	0.394745	3.6641e-14	5.15874e-12
DEPTOR	80.1378	3.42124	0.472652	3.80368e-14	5.32261e-12
FSTL5	208.015	-5.60325	0.795559	4.13692e-14	5.75383e-12
ADGRV1	18.6177	5.51015	0.759546	4.2773e-14	5.91324e-12
BCHE	210.794	-12.0088	3.35231	4.33105e-14	5.9517e-12
AC055839.2	106.162	2.21426	0.305628	4.56664e-14	6.23809e-12
EXPH5	28.7007	3.56243	0.492174	4.65861e-14	6.32606e-12
PHOSPHO1	116.951	2.21096	0.306358	4.86517e-14	6.56769e-12
MAP2K6	93.7669	4.74053	0.659244	4.96419e-14	6.66218e-12
CDKN1A	3692.92	1.2938	0.177634	5.28759e-14	7.05494e-12
GPC1	3554.21	1.11444	0.152904	6.34699e-14	8.3711e-12
PAX2	27.4161	9.2826	2.41981	7.42849e-14	9.74151e-12
PNOC	10.9891	8.07113	1.42567	7.57343e-14	9.87515e-12
GCNT3	26.9438	4.62611	0.646129	7.89287e-14	1.02335e-11
PCDH18	2788.87	-1.44448	0.2024	9.19988e-14	1.18611e-11
X44257	240.011	1.36037	0.189411	9.88336e-14	1.26007e-11
LHX1	10.6751	8.29412	2.34339	9.95154e-14	1.26176e-11
EYA4	17.4948	10.1157	2.55849	1.02176e-13	1.2846e-11
ATP7B	146.63	2.65681	0.373555	1.02436e-13	1.2846e-11
SCN4B	157.178	6.35686	0.895536	1.03147e-13	1.28648e-11
SMAD6	570.584	1.37659	0.191924	1.0777e-13	1.33687e-11
DENND2C	62.6886	3.80232	0.536933	1.10516e-13	1.36356e-11
PCDH7	344.014	-7.84072	1.14073	1.13086e-13	1.38782e-11
UGT1A7	10.9272	10.1392	2.82025	1.2434e-13	1.51781e-11
KRT81	161.024	4.37166	0.617922	1.27061e-13	1.54282e-11
IGFBP6	702.651	1.65503	0.232373	1.2968e-13	1.56633e-11
PLEKHH2	114.594	3.50006	0.497198	1.42223e-13	1.70239e-11
CEP112	164.507	2.01008	0.283853	1.42428e-13	1.70239e-11
PRSS35	204.66	10.7792	1.76506	1.45481e-13	1.72987e-11
ASAP1	5969.57	-1.01633	0.142327	1.66579e-13	1.96752e-11
IKZF1	107.966	11.9479	2.68781	1.76416e-13	2.06559e-11
GAS2L3	218.941	6.04139	0.863342	1.7948e-13	2.0908e-11
FAM133A	77.8041	-3.23956	0.467954	1.80579e-13	2.09298e-11
STRA6	15.5752	7.45898	1.14848	2.12309e-13	2.43614e-11
ABRACL	189.488	1.94168	0.276513	2.22097e-13	2.52321e-11
HDAC11	18.8197	5.41157	0.770129	2.22078e-13	2.52321e-11
PARP8	178.459	-6.65691	0.950653	2.38537e-13	2.69664e-11
AC107918.4	9.74471	8.58137	2.38186	2.79928e-13	3.14905e-11
CRLF1	50.8105	9.56121	1.45113	2.81572e-13	3.15209e-11
TRPM3	21.9616	3.29633	0.470643	2.87008e-13	3.19735e-11
KCNK2	1650.72	-1.244	0.178047	2.95882e-13	3.28029e-11
ERMP1	297.805	1.44393	0.208828	3.84344e-13	4.19293e-11
DSC1	19.8418	8.52212	2.35813	3.8213e-13	4.19293e-11
HAGHL	27.3936	2.11154	0.305098	4.11264e-13	4.45194e-11
GRB14	17.9945	3.29985	0.478437	4.18819e-13	4.51244e-11
AQP3	48.1883	4.87796	0.706683	4.35121e-13	4.6651e-11
AC092919.2	42.8907	9.2746	2.39995	4.39163e-13	4.6659e-11
SILC1	18.2691	5.43366	0.786098	4.47618e-13	4.73382e-11
NEFL	269.674	8.98892	1.30789	4.99772e-13	5.26114e-11
ATP8A1	89.3634	4.61689	0.672168	5.83615e-13	6.0879e-11
HPSE2	46.2579	5.60823	0.812137	6.1259e-13	6.35333e-11
CHST2	675.325	1.82816	0.265568	6.14597e-13	6.35333e-11
CCDC69	84.4417	4.54296	0.665641	6.30967e-13	6.4933e-11
FREM1	19.9011	9.12279	2.4256	6.46391e-13	6.62233e-11
AARS	9853.24	-1.05536	0.152689	6.53831e-13	6.66879e-11
CD24	157.681	5.88758	0.858647	6.5771e-13	6.67867e-11
FAM149A	37.6179	6.47149	1.25034	6.74127e-13	6.81522e-11
AC004947.1	13.6741	9.00683	2.45439	7.55976e-13	7.60917e-11
ADAMTS9	80.8787	12.0625	2.75247	7.60372e-13	7.61999e-11
TIMP1	8814.66	1.23873	0.179171	8.33979e-13	8.3213e-11
AL353586.1	15.8326	6.97644	1.32173	8.47839e-13	8.42297e-11
VASH1	520.974	2.65035	0.391522	1.16172e-12	1.14915e-10
SERPINA9	15.6403	5.5797	0.818146	1.21144e-12	1.19319e-10
CPED1	623.274	-1.43873	0.213048	1.37943e-12	1.34709e-10
ITGB7	13.8834	3.04254	0.453134	1.57389e-12	1.53047e-10
AL133482.1	4.74356	8.37539	2.4716	1.64968e-12	1.59519e-10
HLA.DRB1	428.252	2.47037	0.36827	1.66243e-12	1.59628e-10
SLC7A2	244.614	8.02349	1.19032	1.67044e-12	1.59729e-10
PTGER4	458.285	-1.40353	0.208084	1.801e-12	1.71449e-10
MDK	70.0671	2.67543	0.400046	1.88342e-12	1.77871e-10
CADM3	292.93	10.1636	1.5914	2.0399e-12	1.91859e-10
FREM2	31.6489	9.37656	2.45412	2.1517e-12	2.01548e-10
IGFBP7	5531.41	1.42636	0.21231	2.63761e-12	2.46059e-10
SPINK1	44.7888	6.75247	0.99281	2.99069e-12	2.77868e-10
CTSZ	209.264	7.51648	1.14116	3.24957e-12	3.00703e-10
KAZN	76.9726	-4.25271	0.642344	3.5072e-12	3.2324e-10
PDE7B	534.326	2.20581	0.333033	3.5658e-12	3.27326e-10
WHRN	135.895	3.17672	0.481963	3.62334e-12	3.31283e-10
ATRNL1	136.802	4.61964	0.703846	3.64721e-12	3.32142e-10
ST6GAL1	18.5386	7.01668	1.04876	3.96978e-12	3.60089e-10
EGR1	15649.2	-1.97199	0.302207	4.07868e-12	3.6851e-10
PCSK5	218.394	6.7081	1.0205	4.17558e-12	3.75786e-10
ENPP2	1467.51	-2.43007	0.376352	4.54345e-12	4.07296e-10
CRACR2A	33.6948	9.68782	2.51183	4.58296e-12	4.09239e-10
PAIP2B	65.4481	3.79267	0.576198	4.84938e-12	4.31351e-10
AC244153.1	63.5843	-3.97592	0.621408	5.76319e-12	5.10654e-10
CD70	1069.08	1.7361	0.264024	5.97688e-12	5.2494e-10
CYP3A4	12.2826	9.06422	2.51317	6.5751e-12	5.7156e-10
PDE1B	217.574	7.26196	1.11995	6.71252e-12	5.74507e-10
JAML	10.139	9.04958	2.50338	6.67335e-12	5.74507e-10
NEB	18.5831	5.75372	0.861992	6.66659e-12	5.74507e-10
DMBT1	25.1877	4.48753	0.689414	6.71274e-12	5.74507e-10
ARRDC1	133.78	1.66222	0.253863	6.73417e-12	5.74507e-10
GREM2	206.698	1.93957	0.296968	7.06323e-12	6.00349e-10
TMEM154	75.0979	4.22757	0.654107	7.76571e-12	6.55203e-10
NKX3.1	399.24	1.86543	0.286895	8.08461e-12	6.79611e-10
MFAP3L	397.915	1.24326	0.189142	8.25465e-12	6.91372e-10
LINC01788	114.57	-3.29739	0.51991	8.31258e-12	6.93693e-10
CYP4V2	473.4	1.07444	0.162567	8.57406e-12	7.11551e-10
RYR3	22.6047	3.51921	0.546506	8.90345e-12	7.34983e-10
TMEM169	19.1113	4.51477	0.678446	9.1326e-12	7.51198e-10
EPHB2	1615.04	3.18882	0.494282	9.45212e-12	7.74702e-10
PLA2G2D	12.2167	9.30182	2.53565	9.52261e-12	7.77702e-10
AFF3	3385.89	-1.00891	0.153788	1.02379e-11	8.30213e-10
KCTD16	116.37	2.92272	0.45421	1.03671e-11	8.37725e-10
AC124290.2	36.0921	-8.73064	2.80805	1.04542e-11	8.41801e-10
MPZL2	107.667	8.96878	1.38192	1.09215e-11	8.76351e-10
ELMOD1	22.2405	7.55955	1.4523	1.10657e-11	8.8483e-10
AKAP12	5874.74	1.14171	0.174496	1.12027e-11	8.92676e-10
AP000357.1	25.2074	2.81021	0.437498	1.16041e-11	9.2146e-10
DNAJC1	964.702	1.22484	0.187772	1.1828e-11	9.36001e-10
ANKRD29	157.008	3.66195	0.57311	1.24637e-11	9.82918e-10
SLC30A3	19.032	6.3523	1.07409	1.35871e-11	1.0642e-09
CSGALNACT1	623.004	4.50917	0.705184	1.39883e-11	1.0919e-09
SLC37A2	473.656	-2.16707	0.344658	1.59757e-11	1.2428e-09
FGD4	806.468	2.08822	0.326739	1.6317e-11	1.26507e-09
AL805961.1	16.4391	-9.58029	2.98122	1.64823e-11	1.27357e-09
STK26	84.6183	11.6355	2.80275	1.66972e-11	1.28586e-09
TSPAN33	13.541	6.38152	1.08551	1.7122e-11	1.30977e-09
GRIK5	11.9124	3.49871	0.547522	1.73216e-11	1.32064e-09
MTUS2	22.8672	9.95268	2.60387	1.87335e-11	1.41886e-09
PDE5A	700.688	2.43968	0.384688	1.86723e-11	1.41886e-09
TUBB2B	74.7528	1.53598	0.240029	1.89755e-11	1.43246e-09
ADAM23	297.965	2.66596	0.42089	1.95496e-11	1.47096e-09
ARMH4	86.2921	5.51836	0.873816	1.99469e-11	1.49595e-09
AL390719.1	133.96	2.44528	0.385741	2.01355e-11	1.50518e-09
EPB41L1	850.46	3.78558	0.599164	2.2356e-11	1.66574e-09
EYA2	202.935	7.3603	1.16567	2.26779e-11	1.6738e-09
HOXB6	76.9157	4.97507	0.78666	2.27559e-11	1.6738e-09
PTER	152.904	3.66351	0.581959	2.27066e-11	1.6738e-09
ABCC6	20.1212	4.49702	0.69772	2.31014e-11	1.69379e-09
KCNMB4	24.367	4.3348	0.68723	2.34115e-11	1.71105e-09
AMDHD1	36.2771	2.63652	0.417613	2.36418e-11	1.7224e-09
IGFBP5	1608.55	3.75592	0.595467	2.57444e-11	1.86964e-09
CCL20	23.0062	3.88192	0.612563	2.60061e-11	1.88269e-09
FAM124A	39.2232	5.68519	0.907627	2.74699e-11	1.98241e-09
NMNAT2	1121.71	1.65978	0.262958	3.12529e-11	2.24209e-09
CRYBB2	17.8489	4.26325	0.6799	3.12637e-11	2.24209e-09
CYP27C1	49.0494	4.49859	0.715106	3.14863e-11	2.25102e-09
RCAN3	398.234	5.74757	0.91932	3.17013e-11	2.25236e-09
GSTM4	57.8022	3.47338	0.556095	3.16575e-11	2.25236e-09
PODXL	437.794	4.5149	0.721991	3.37186e-11	2.38095e-09
CYTH4	26.0568	2.26301	0.361835	3.43098e-11	2.41526e-09
AL445471.1	11.1312	5.87284	0.92694	3.68864e-11	2.5887e-09
PGF	271.606	2.61746	0.419773	3.71379e-11	2.59841e-09
CD14	20.3976	3.37841	0.544029	3.79863e-11	2.64473e-09
AMTN	73.5174	12.9823	3.13193	3.80304e-11	2.64473e-09
ROR2	37.9369	7.44969	1.46546	3.85447e-11	2.67239e-09
FAM214B	756.477	1.02108	0.160472	4.07336e-11	2.8107e-09
KDM7A.DT	66.9138	1.91106	0.305903	4.19091e-11	2.87096e-09
ZFYVE28	268.234	1.8328	0.293185	4.34697e-11	2.96901e-09
PCK1	31.1643	12.0466	3.2161	4.50948e-11	3.07086e-09
EVA1C	135.199	1.19829	0.189722	4.69354e-11	3.18675e-09
ALK	160.841	3.17015	0.513137	5.0409e-11	3.40246e-09
LMO1	9.88276	7.02657	1.41829	5.11553e-11	3.44271e-09
KCNN3	20.4747	7.22776	1.25276	5.29698e-11	3.5385e-09
HIP1R	371.113	2.08301	0.335832	5.43227e-11	3.61349e-09
CAVIN2	115.347	-2.33797	0.382592	5.46455e-11	3.6228e-09
FEZ1	24.7024	3.03998	0.491372	5.5373e-11	3.64659e-09
SH3TC2	89.8636	2.55384	0.413888	5.82273e-11	3.807e-09
RECK	951.032	-1.18637	0.190177	5.90493e-11	3.83887e-09
DLX3	24.3337	6.70772	1.07285	5.94583e-11	3.85454e-09
CD9	697.534	2.28395	0.370824	6.8073e-11	4.40059e-09
SLC1A3	722.592	-1.2423	0.200259	6.88301e-11	4.4246e-09
GABARAPL1	413.334	3.10043	0.505125	6.86528e-11	4.4246e-09
SCG2	189.599	3.12095	0.509035	7.17168e-11	4.59729e-09
F8	88.1546	1.41083	0.227757	7.66758e-11	4.90149e-09
SUSD1	31.1621	2.83212	0.463472	7.93864e-11	5.06066e-09
EFHD1	40.6738	5.62987	0.920497	8.46629e-11	5.36721e-09
PLAT	2484.76	1.6186	0.262987	8.72985e-11	5.50388e-09
AASS	1106.15	-1.05303	0.16936	8.77673e-11	5.51828e-09
VWA5A	879.897	1.79431	0.291828	8.95421e-11	5.61449e-09
CYP39A1	26.1716	3.41103	0.553501	9.03398e-11	5.64907e-09
SPTB	100.713	3.94952	0.649703	9.29953e-11	5.79932e-09
RAB31	3540.8	1.31004	0.211798	9.49167e-11	5.89968e-09
VNN2	27.0414	4.12774	0.677487	9.53905e-11	5.90058e-09
GNGT2	39.3448	3.89211	0.642005	9.63319e-11	5.92687e-09
SYNPO	706.704	1.44774	0.234792	9.61935e-11	5.92687e-09
HOXB5	37.4224	5.04747	0.823926	9.66018e-11	5.92758e-09
ATP2B2	29.9097	4.18767	0.68927	9.81129e-11	6.00425e-09
ADRA1B	119.481	2.58838	0.42703	1.04047e-10	6.35044e-09
SPRR2D	14.2905	6.86808	1.41193	1.04694e-10	6.37303e-09
HLA.DRB5	305.066	2.18887	0.359999	1.05479e-10	6.40383e-09
LBP	9.11259	4.6959	0.758644	1.11469e-10	6.73185e-09
LRFN4	163.236	2.44391	0.403258	1.13365e-10	6.82837e-09
DUSP23	18.9314	4.74694	0.783624	1.16279e-10	6.96735e-09
LINC00161	40.4508	4.05015	0.669144	1.16736e-10	6.97649e-09
STRBP	574.271	1.33263	0.216513	1.20133e-10	7.16085e-09
RDH12	10.6173	2.99587	0.489405	1.24564e-10	7.40575e-09
CCDC184	22.4745	7.27069	1.46938	1.30364e-10	7.71887e-09
KCNQ3	142.615	-5.20967	0.892328	1.30503e-10	7.71887e-09
GDA	3.68578	7.63224	2.38713	1.31214e-10	7.74095e-09
SLC39A8	653.177	2.24258	0.370559	1.33474e-10	7.85408e-09
HOXB3	76.5464	4.23057	0.702017	1.34892e-10	7.91722e-09
LINC01081	84.7983	3.7669	0.626201	1.43517e-10	8.40197e-09
SFMBT2	87.083	8.92994	1.47423	1.46347e-10	8.54584e-09
IRX3	216.973	-1.26608	0.207819	1.46737e-10	8.54687e-09
LINC02484	28.8292	-8.97108	2.90269	1.4754e-10	8.57191e-09
PQLC3	200.821	1.50358	0.247114	1.50134e-10	8.67864e-09
BCL11B	45.4485	5.17351	0.855255	1.51897e-10	8.75849e-09
TSPAN9	797.354	2.06603	0.342155	1.54169e-10	8.86722e-09
CD180	23.589	5.78663	0.952573	1.62407e-10	9.28311e-09
CELSR2	180.155	2.83568	0.472108	1.62613e-10	9.28311e-09
SERPINA1	217.075	4.58874	0.765241	1.62522e-10	9.28311e-09
CLEC12B	7.19569	8.48674	2.47503	1.71498e-10	9.74185e-09
MROH2A	8.26787	5.88713	0.965407	1.79698e-10	1.01574e-08
GREB1L	6.63044	7.11664	1.46032	1.81185e-10	1.02162e-08
ABCC9	616.919	-1.62687	0.272774	1.94033e-10	1.09139e-08
SP140	311.663	-1.59878	0.268178	2.04045e-10	1.14211e-08
IGFL3	22.9355	7.01522	1.14424	2.03728e-10	1.14211e-08
NOTCH4	312.189	4.86225	0.818941	2.29229e-10	1.27375e-08
PRG4	12.0283	6.10615	1.00586	2.31482e-10	1.28316e-08
SMAD9	188.067	2.60739	0.437909	2.33094e-10	1.28898e-08
LINC01515	70.7143	-9.87871	3.09688	2.40678e-10	1.32772e-08
ETHE1	597.316	1.05833	0.17401	2.48968e-10	1.37016e-08
HOXA13	31.8236	3.55162	0.598625	2.52285e-10	1.38509e-08
PDE1C	1340.59	-1.41776	0.2386	2.60977e-10	1.42939e-08
SAMD5	99.1231	8.81333	1.56922	2.67564e-10	1.45851e-08
MAF	279.307	4.93291	0.836515	2.69051e-10	1.46169e-08
SCARA3	5733.68	1.01532	0.166788	2.81818e-10	1.52534e-08
DLG3	328.026	1.38702	0.231964	3.24601e-10	1.75277e-08
CMKLR1	292.206	3.45663	0.587279	3.25467e-10	1.75332e-08
CHST10	77.7673	8.3091	1.65377	3.29394e-10	1.77032e-08
GPR137C	129.959	1.07888	0.178997	3.34301e-10	1.79249e-08
AC003112.1	13.5255	5.85041	0.973728	3.66477e-10	1.96044e-08
NFKBIZ	1271.69	-1.96251	0.337778	3.69435e-10	1.97167e-08
PTHLH	53.2	1.93369	0.328602	3.95054e-10	2.08976e-08
PTGDR	13.1557	3.17866	0.544277	3.95204e-10	2.08976e-08
KIF5C	41.5311	6.42042	1.08172	3.94493e-10	2.08976e-08
MYO7B	271.713	2.08086	0.354333	4.00639e-10	2.11362e-08
ZBTB42	204.009	1.07494	0.178996	4.07503e-10	2.1449e-08
DPF3	438.785	-1.1688	0.196658	4.09048e-10	2.14811e-08
FABP4	111.254	8.29899	1.42448	4.23268e-10	2.21771e-08
LINC02154	101.136	2.73066	0.468717	4.44915e-10	2.31527e-08
TMEM56	246.496	2.4495	0.420072	4.7812e-10	2.47683e-08
SEC14L2	159.592	1.72217	0.293799	5.23239e-10	2.69554e-08
ADD3.AS1	7.14791	7.94439	2.40517	5.23862e-10	2.69554e-08
RNASE1	134.706	6.04164	1.04576	5.44924e-10	2.79764e-08
HS6ST3	11.9653	7.20311	1.31506	5.64279e-10	2.89054e-08
CLYBL	58.6027	2.30293	0.397289	5.72473e-10	2.91948e-08
DMKN	69.5656	3.26009	0.56355	5.71928e-10	2.91948e-08
HLA.DQA1	17.7461	7.38212	2.27373	6.26564e-10	3.1812e-08
RASSF4	139.271	1.60657	0.275422	6.4125e-10	3.24142e-08
ATP13A4.AS1	6.85873	6.68008	1.43548	6.57475e-10	3.31613e-08
SLC25A29	150.434	2.11397	0.365344	6.72889e-10	3.38643e-08
ELFN2	989.369	4.03182	0.700331	7.02731e-10	3.52117e-08
SNTA1	39.9284	3.93582	0.687321	7.58335e-10	3.79151e-08
FGF9	48.5658	6.95536	1.47341	8.1685e-10	4.06635e-08
CCDC110	33.7454	1.52284	0.262148	8.21051e-10	4.07842e-08
NUAK1	599.771	1.59184	0.274991	8.60613e-10	4.24945e-08
CLSTN3	98.4404	5.6577	0.99415	8.61038e-10	4.24945e-08
KIF26B	290.046	4.97694	0.875258	9.39047e-10	4.6245e-08
CMTM8	27.6209	4.68946	0.782384	9.43037e-10	4.63421e-08
CCN3	335.074	4.03767	0.711683	9.73828e-10	4.77529e-08
LAPTM5	15.1407	6.99462	1.31099	9.97464e-10	4.88077e-08
CORO2A	25.0488	5.83314	1.31166	1.00433e-09	4.90389e-08
RP1L1	8.66569	3.71352	0.644959	1.01238e-09	4.93272e-08
CCND2	207.582	3.26548	0.57516	1.06746e-09	5.16819e-08
OSBPL5	190.028	1.13384	0.194664	1.08739e-09	5.24254e-08
SEMA5B	19.7929	5.95843	1.02709	1.09754e-09	5.28041e-08
DSP	981.113	4.48963	0.788906	1.12391e-09	5.37345e-08
JAKMIP2	477.705	7.79431	1.39081	1.12328e-09	5.37345e-08
HLA.DRB6	129.239	1.80285	0.316604	1.22719e-09	5.84288e-08
SLC25A27	81.5542	2.96552	0.525184	1.32548e-09	6.28481e-08
CAMK1D	814.957	4.54137	0.805886	1.36268e-09	6.44786e-08
LPAR1	3876.99	-1.02171	0.177303	1.43437e-09	6.77313e-08
IL17RD	163.166	4.86797	0.867833	1.45694e-09	6.86557e-08
MFSD1	303.867	2.58258	0.458994	1.53973e-09	7.24085e-08
IL11	991.423	1.79954	0.317316	1.55799e-09	7.31173e-08
TIE1	196.959	5.17431	0.921859	1.58218e-09	7.395e-08
ATP12A	10.9388	6.12871	1.36642	1.64633e-09	7.64811e-08
EMILIN2	103.521	9.6005	1.78791	1.64504e-09	7.64811e-08
LINC02593	75.7458	3.70618	0.660879	1.65081e-09	7.65344e-08
AL158206.1	16.9752	2.29491	0.408928	1.72682e-09	7.98969e-08
FMOD	10.382	6.99675	1.32883	1.79582e-09	8.27555e-08
FGFBP2	8.45848	6.53462	1.43591	1.87706e-09	8.62967e-08
AC119396.1	19.4148	-6.26235	1.31331	1.88018e-09	8.62967e-08
ERO1B	36.3168	4.00316	0.718798	1.94138e-09	8.89275e-08
CFTR	40.9187	8.31226	1.726	2.01964e-09	9.23279e-08
ANO7	4.69244	7.55285	2.63745	2.07651e-09	9.45512e-08
AC124290.1	14.5353	-8.16816	2.7807	2.10914e-09	9.56573e-08
TLE1	1058.4	-1.02327	0.179667	2.31822e-09	1.04726e-07
FXYD6	78.9774	11.6373	2.97183	2.34042e-09	1.05314e-07
AZGP1	7.13003	5.17251	0.913168	2.44678e-09	1.09727e-07
SMILR	110.711	-2.27189	0.415913	2.45805e-09	1.09961e-07
CDHR3	504.496	-1.60213	0.289535	2.52356e-09	1.12672e-07
GPR160	14.8944	4.75952	0.829455	2.56626e-09	1.14356e-07
JPH4	15.9424	7.04729	1.52891	2.65429e-09	1.17821e-07
ZMIZ1.AS1	228.571	1.80053	0.323768	2.79556e-09	1.23852e-07
HOXC13	27.2025	6.27184	1.12923	2.8436e-09	1.25738e-07
DYNC1I1	8.27579	3.73502	0.676816	2.91069e-09	1.28456e-07
RHBDF2	27.654	5.49064	0.995936	2.98197e-09	1.3135e-07
ST8SIA2	350.152	-10.1718	3.23336	3.04095e-09	1.33691e-07
SIRPB1	14.8831	3.09385	0.563188	3.11471e-09	1.36581e-07
ZDHHC1	17.9489	4.54538	0.822937	3.11858e-09	1.36581e-07
TGFBR3	1093.43	-1.13118	0.20137	3.28782e-09	1.42902e-07
GPR17	62.0939	3.37704	0.618627	3.2952e-09	1.42952e-07
FAM57B	32.2451	1.91325	0.347049	3.36019e-09	1.45496e-07
FAM189A2	14.6905	6.23987	1.22292	3.37576e-09	1.45895e-07
RSPO3	16.6243	4.35395	0.794935	3.51372e-09	1.51288e-07
AC104793.1	54.7313	-5.36894	1.00308	3.6318e-09	1.56079e-07
CSF2RB	122.642	6.7366	1.23066	3.69392e-09	1.58452e-07
IL33	203.301	6.51536	1.17862	3.7926e-09	1.62079e-07
AC012507.1	4.25647	7.19365	2.34025	3.78916e-09	1.62079e-07
DLX4	13.9713	3.66296	0.671819	4.25369e-09	1.80418e-07
LINC02035	94.5976	1.29055	0.232414	4.26103e-09	1.80418e-07
SULF2	22.0332	7.29963	1.58543	4.27359e-09	1.80616e-07
S100A2	420.021	1.19539	0.214032	4.28161e-09	1.80623e-07
AP1S3	102.25	1.8462	0.337275	4.40478e-09	1.85138e-07
PPM1H	281.91	1.71924	0.313564	4.82488e-09	2.01687e-07
PLEKHA6	339.644	3.97233	0.731793	4.87688e-09	2.0349e-07
CARD16	67.653	-3.63164	0.687066	4.91251e-09	2.04605e-07
ZNF594	68.3408	3.99159	0.740683	5.10246e-09	2.11747e-07
LINC00888	44.654	1.71037	0.313113	5.31546e-09	2.19792e-07
SORBS1	215.455	3.99151	0.741207	5.32589e-09	2.19827e-07
S100A13	383.057	1.24194	0.224819	5.37864e-09	2.21453e-07
HOXB9	55.6592	9.0197	2.552	5.62704e-09	2.31011e-07
EPB41L5	126.888	3.6962	0.689068	5.76657e-09	2.3622e-07
DISC1	89.5647	1.62117	0.29748	5.7846e-09	2.3622e-07
TGFBI	34528.9	2.00214	0.369044	5.85507e-09	2.38664e-07
AL121768.1	112.851	1.67616	0.308998	6.04612e-09	2.46015e-07
ACSL5	280.996	2.92199	0.543974	6.13231e-09	2.4908e-07
NDRG2	11.4974	5.47932	0.993195	6.29708e-09	2.54871e-07
ADAMTS14	99.1646	3.1379	0.587131	6.47382e-09	2.61103e-07
KIAA1324	33.4892	2.80085	0.52469	6.72499e-09	2.70758e-07
DCSTAMP	8.33586	6.76686	1.34704	7.07589e-09	2.83889e-07
FBXO16	30.0077	4.79005	0.893167	7.09585e-09	2.84193e-07
LHX6	36.8376	3.70303	0.694424	7.18152e-09	2.87123e-07
UGT3A2	7.66267	7.03014	2.30344	7.24217e-09	2.89044e-07
TSNARE1	6.73661	5.75178	1.05611	7.4943e-09	2.98071e-07
ATP8B3	93.1633	1.65361	0.305849	7.59888e-09	3.01707e-07
FOSB	2556.04	-4.00387	0.788978	7.69873e-09	3.05144e-07
SGCZ	57.793	8.88516	2.51976	7.79773e-09	3.08535e-07
HYDIN	4.74503	6.70905	2.28156	7.97415e-09	3.14431e-07
PLPP1	350.187	1.0176	0.184945	8.21697e-09	3.2345e-07
PLEKHA7	40.6483	3.96052	0.747129	8.27206e-09	3.24505e-07
TBC1D16	1139.56	2.03345	0.380002	8.31228e-09	3.25526e-07
X44256	141.162	-2.92099	0.565473	8.4494e-09	3.29771e-07
RBPMS	1546.54	1.17577	0.215677	8.44297e-09	3.29771e-07
BAMBI	409.474	2.27227	0.427376	8.47783e-09	3.30319e-07
ANK3	286.08	2.54514	0.47824	8.83657e-09	3.42551e-07
ATXN7L1	367.411	-1.07465	0.197044	9.13083e-09	3.53361e-07
LINC00882	744.14	-1.71164	0.3244	9.58059e-09	3.68901e-07
TNFRSF10A	12.0924	4.59032	0.831899	9.64611e-09	3.70802e-07
MEOX2	2402.07	-1.07679	0.199027	9.97893e-09	3.82315e-07
CEP19	158.513	1.03993	0.190524	1.00663e-08	3.84378e-07
NANOS1	38.635	4.29713	0.816781	1.01537e-08	3.8707e-07
CHRM2	56.1439	4.41763	0.839652	1.04538e-08	3.97191e-07
DSG3	172.69	9.15026	2.57278	1.05096e-08	3.98652e-07
MYO5B	33.6389	4.04011	0.768854	1.05932e-08	3.99987e-07
TLR5	36.3781	3.36598	0.635377	1.05971e-08	3.99987e-07
MYL9	10079.3	1.1946	0.220539	1.0628e-08	4.00495e-07
NXN	187.827	2.43456	0.460614	1.0831e-08	4.07475e-07
PPP4R4	85.1512	4.98774	0.948412	1.14398e-08	4.28273e-07
MLF1	491.422	1.23303	0.228467	1.16923e-08	4.37016e-07
UGT1A8	7.50095	9.33648	2.76795	1.22472e-08	4.56269e-07
SLAMF9	2.38336	7.32358	2.46069	1.23388e-08	4.58394e-07
TINAGL1	40.429	4.59245	0.87451	1.25651e-08	4.65091e-07
PLEKHH1	46.2967	3.86093	0.739071	1.29441e-08	4.77577e-07
MAFK	608.824	1.00107	0.184645	1.30597e-08	4.8107e-07
NR2F1	425.482	1.50932	0.283801	1.31608e-08	4.84018e-07
LINC02285	3.84075	7.66395	2.48345	1.33772e-08	4.90406e-07
FUCA1	23.9177	5.95547	1.13049	1.34762e-08	4.93247e-07
DLX2	40.9178	1.85433	0.351567	1.35982e-08	4.96919e-07
ST3GAL5	155.666	2.53161	0.48231	1.37028e-08	4.99153e-07
ABI3	78.136	3.66969	0.703847	1.38548e-08	5.03091e-07
AC073130.1	121.965	-1.60583	0.30714	1.40647e-08	5.09908e-07
SIDT1	21.7641	4.15901	0.798387	1.41474e-08	5.11199e-07
MARCKSL1	76.5156	3.17942	0.609924	1.46315e-08	5.26297e-07
TRIB1	659.648	-1.56488	0.300528	1.46716e-08	5.26914e-07
ABCA3	765.225	2.75574	0.529759	1.4721e-08	5.27864e-07
BMERB1	1223.51	1.14277	0.213106	1.48042e-08	5.29191e-07
EDARADD	6.4182	7.67703	2.45285	1.4793e-08	5.29191e-07
TEX29	73.444	-2.90772	0.56849	1.48697e-08	5.30707e-07
MAGEE1	94.4117	-5.12751	1.02461	1.52205e-08	5.42383e-07
TMEM170B	221.563	1.32551	0.249141	1.52787e-08	5.43613e-07
FABP6	13.0831	4.70624	0.890179	1.53143e-08	5.44036e-07
ACTBL2	14.5694	5.6407	1.08309	1.56053e-08	5.53519e-07
GPR55	4.21322	7.65863	2.46831	1.56369e-08	5.53781e-07
NRCAM	28.4432	5.10345	0.988829	1.5751e-08	5.56962e-07
PIANP	50.9651	4.21663	0.813275	1.58984e-08	5.6131e-07
RERG	33.8816	7.56631	1.5396	1.61184e-08	5.68206e-07
LINC01050	55.5015	3.16687	0.611615	1.62471e-08	5.71862e-07
SCARA5	13.532	9.80837	2.78924	1.67044e-08	5.87057e-07
AC004846.1	10.4278	4.31376	0.8229	1.67844e-08	5.88967e-07
CHRD	7.7168	7.49903	2.43905	1.69508e-08	5.92993e-07
DUSP27	19.7984	8.14152	2.47239	1.70717e-08	5.96315e-07
AP000561.1	30.1022	-7.47284	2.69086	1.71046e-08	5.96556e-07
KIAA1671	520.076	4.30688	0.832746	1.71854e-08	5.98463e-07
LINC01480	7.77375	7.32586	2.37067	1.77769e-08	6.18123e-07
RALGPS2	1520.49	-1.03904	0.195625	1.7919e-08	6.22123e-07
SERPINI1	99.0847	1.92222	0.369811	1.82813e-08	6.32787e-07
AL049838.1	4.45727	7.25623	2.38838	1.91766e-08	6.60787e-07
RORB	316.214	8.72944	1.81006	1.92798e-08	6.63348e-07
LRRC32	314.673	2.0969	0.404132	1.93788e-08	6.65576e-07
CCDC40	32.1798	2.25363	0.435292	1.94138e-08	6.65576e-07
SH2D1B	5.93286	3.7113	0.70576	2.02413e-08	6.91288e-07
SLC12A8	871.549	2.57875	0.499846	2.08541e-08	7.11116e-07
NCF4	8.55944	6.3972	1.31516	2.09095e-08	7.11296e-07
ADGRE1	325.978	-3.94614	0.798675	2.13379e-08	7.24382e-07
PTPRO	15.3728	6.4121	1.49933	2.26704e-08	7.6735e-07
NPR2	268.513	3.49378	0.682292	2.32296e-08	7.83966e-07
ZNF488	118.002	4.23729	0.829524	2.3412e-08	7.8896e-07
VAT1L	6.49026	3.76142	0.733805	2.38424e-08	8.0031e-07
CYSLTR2	19.0154	8.71905	1.90076	2.41301e-08	8.07234e-07
LINC00511	256.256	1.31831	0.25212	2.54171e-08	8.47816e-07
GPC5	49.7496	4.06517	0.800644	2.76502e-08	9.20963e-07
ABCA5	19.0651	3.97847	0.775255	2.78081e-08	9.2488e-07
APBB1	340.65	2.82356	0.554669	2.79744e-08	9.29066e-07
FPR2	54.5885	-3.43317	0.69472	2.89414e-08	9.59791e-07
FGF7	11.7026	6.16128	1.1978	2.92736e-08	9.69407e-07
EYA1	859.452	7.89853	1.58255	3.05779e-08	1.00679e-06
CACNA1E	320.807	1.51422	0.293515	3.06868e-08	1.00893e-06
TEX36	5.01294	5.44907	1.34595	3.08951e-08	1.01432e-06
SLC2A12	213.829	2.85158	0.561734	3.16348e-08	1.03565e-06
DPP7	172.337	2.68046	0.527322	3.22532e-08	1.05438e-06
DAW1	26.2906	2.7434	0.541958	3.2498e-08	1.06088e-06
RGS9	84.1224	1.42534	0.276833	3.31957e-08	1.08211e-06
ACBD7	340.245	1.20404	0.231739	3.38383e-08	1.09994e-06
DRAXIN	6.50317	5.53576	1.16903	3.42259e-08	1.11096e-06
HLA.DQB2	13.0367	6.64066	2.24832	3.87051e-08	1.24753e-06
CX3CL1	21.7197	5.07825	1.00909	4.0547e-08	1.30142e-06
SPOCK3	38.6449	2.69708	0.537272	4.10579e-08	1.31598e-06
SORCS3	36.326	4.25466	0.847381	4.11449e-08	1.31692e-06
AC113383.1	180.303	1.49451	0.292624	4.19564e-08	1.34103e-06
PRKAR2B	158.524	6.05226	1.21719	4.40279e-08	1.40528e-06
ITGA8	8.96104	8.18791	2.5404	4.46808e-08	1.42414e-06
ADD3	2557.79	3.58255	0.717439	4.56796e-08	1.45396e-06
FDCSP	45.1399	9.21854	2.04207	4.80761e-08	1.526e-06
LIMS2	267.128	2.65369	0.531174	4.81695e-08	1.52685e-06
NCAM2	179.541	-3.85828	0.811171	4.86097e-08	1.53656e-06
FBXO40	11.1238	6.17258	1.4938	4.85642e-08	1.53656e-06
KLHL3	44.8319	3.36098	0.67714	5.18996e-08	1.62934e-06
ARHGAP26	304.427	1.44348	0.284824	5.23842e-08	1.6423e-06
UGT1A10	26.8929	10.2399	2.88449	5.32386e-08	1.66681e-06
SNCAIP	29.2099	4.68511	0.916043	5.80207e-08	1.80422e-06
KRT78	3.83665	5.15193	1.11997	5.90895e-08	1.83497e-06
GPR78	53.4691	3.50566	0.709964	5.97967e-08	1.85442e-06
LINC01755	158.654	-3.29421	0.685703	5.98877e-08	1.85474e-06
AGAP2	201.413	2.02419	0.407941	6.20156e-08	1.91547e-06
CREG2	27.4756	2.18088	0.441013	6.19443e-08	1.91547e-06
AC004540.1	2.95271	7.15101	2.50274	6.31975e-08	1.94935e-06
TTYH2	49.4892	2.47159	0.500591	6.35891e-08	1.9588e-06
C5AR2	18.6395	3.87667	0.7871	6.38692e-08	1.96479e-06
TNFRSF11B	235.364	2.80985	0.569555	6.39742e-08	1.96539e-06
TLE5	1993.05	1.06364	0.2082	6.5098e-08	1.99724e-06
TMEM100	85.7662	1.29069	0.256082	6.78527e-08	2.07897e-06
ZNF354C	17.2	-9.14716	3.13185	6.90475e-08	2.11276e-06
NCAM1	18.4087	6.01987	1.47575	6.93579e-08	2.11785e-06
COL14A1	74.7806	4.55209	0.929868	7.07297e-08	2.14422e-06
KALRN	360.988	2.86977	0.584634	7.11608e-08	2.15445e-06
AVPI1	336.288	1.0043	0.196569	7.16804e-08	2.16447e-06
XCR1	10.3952	7.50175	2.43689	7.30852e-08	2.1954e-06
ZBTB7C	18.9335	5.94608	1.46158	7.303e-08	2.1954e-06
AC117464.1	24.4735	-8.815	3.05631	7.30874e-08	2.1954e-06
KRT75	16.3582	8.86351	2.66662	7.31974e-08	2.19583e-06
LDLRAD4	8.16999	6.29305	1.36395	7.33961e-08	2.19605e-06
HLA.DQB1	16.6255	6.70738	2.2673	7.33577e-08	2.19605e-06
FAM107B	1666.39	1.40591	0.28053	7.56143e-08	2.25947e-06
COL17A1	76.4783	2.25781	0.459091	7.67135e-08	2.2838e-06
CXCL10	6.04751	7.46082	2.45419	7.70466e-08	2.29034e-06
AP003119.3	17.6446	2.93985	0.600389	7.79255e-08	2.31048e-06
AP005229.2	25.4882	-5.59618	1.32334	7.78987e-08	2.31048e-06
CASQ1	2.85524	7.56059	2.52944	7.98692e-08	2.36201e-06
TRPM8	175.179	3.61789	0.741453	8.02951e-08	2.37155e-06
CDX2	6.60655	8.85896	2.7556	8.06113e-08	2.37783e-06
RUNX3	3.70481	6.82198	2.38309	8.38338e-08	2.46188e-06
LINC01088	15.8471	3.16365	0.651839	8.38898e-08	2.46188e-06
BCAS1	14.9601	2.01214	0.409281	8.45351e-08	2.47765e-06
FAM107A	126.708	-2.88643	0.609578	8.5915e-08	2.51488e-06
LAMA5	430.243	3.48239	0.715456	8.69805e-08	2.53814e-06
CHMP6	1318.52	1.18826	0.237041	9.02166e-08	2.62406e-06
JAG1	1026.23	1.47996	0.298354	9.06674e-08	2.6322e-06
LINC00683	4.94492	6.50944	2.32817	9.0726e-08	2.6322e-06
LINC00917	7.47603	3.71196	0.767907	9.25989e-08	2.68315e-06
MRAS	333.261	3.73222	0.770481	9.48256e-08	2.7373e-06
RFPL4AL1	95.868	4.57558	0.944953	9.58318e-08	2.76287e-06
MAT1A	129.941	5.42295	1.12982	9.63284e-08	2.7737e-06
EIF4E3	81.2927	5.27159	1.09482	1.01509e-07	2.91192e-06
FSTL3	1388.96	1.06624	0.212358	1.01667e-07	2.91281e-06
POU6F2	8.56064	7.14875	2.39978	1.05664e-07	3.01977e-06
TENT5C	45.9532	4.30182	0.896946	1.0589e-07	3.02247e-06
PSORS1C1	65.7453	1.57111	0.320125	1.06837e-07	3.04571e-06
CD40	9.80387	5.98444	1.30783	1.0706e-07	3.0483e-06
FHDC1	39.3188	1.62207	0.331493	1.07783e-07	3.06506e-06
SEMA3F	267.569	-1.91883	0.400196	1.08296e-07	3.07205e-06
ASB9	23.5125	3.07931	0.639654	1.11227e-07	3.1513e-06
NPAS1	23.64	2.12371	0.43959	1.12246e-07	3.17624e-06
SLCO4A1	164.062	7.61363	1.60317	1.12882e-07	3.19032e-06
ACSL1	1299.95	1.90122	0.391462	1.16303e-07	3.28295e-06
ASPHD2	207.725	2.73797	0.569123	1.17864e-07	3.31071e-06
SMPDL3B	45.0549	3.29798	0.688252	1.17809e-07	3.31071e-06
NUGGC	10.6787	3.92682	0.810721	1.17632e-07	3.31071e-06
CDKN1C	16.8996	2.99707	0.61748	1.1923e-07	3.34499e-06
PECR	140.61	1.41686	0.288703	1.20684e-07	3.36933e-06
SYPL2	107.061	3.2731	0.682733	1.21395e-07	3.38094e-06
LGALS9	21.012	3.48308	0.7252	1.21342e-07	3.38094e-06
SIRLNT	27.2806	5.19335	1.0821	1.23052e-07	3.42293e-06
CDS1	25.4468	4.96186	1.02057	1.24011e-07	3.44542e-06
SYT1	226.203	2.23754	0.463999	1.24949e-07	3.46731e-06
AOC3	15.0107	1.98193	0.410575	1.27657e-07	3.5339e-06
PAX3	8.22127	6.73831	2.32539	1.27913e-07	3.53626e-06
ERICH3	7.87781	2.87518	0.596961	1.28051e-07	3.53626e-06
KCNA1	16.7101	8.26192	2.64436	1.29803e-07	3.57177e-06
ZSWIM5	49.7648	4.39724	0.922128	1.30659e-07	3.58672e-06
MYORG	58.1959	2.17818	0.45441	1.33067e-07	3.6441e-06
ADPRHL1	81.2834	1.53775	0.315707	1.33407e-07	3.64907e-06
CNTNAP4	6.67421	4.68807	0.943335	1.36288e-07	3.72341e-06
NES	223.412	2.67	0.5578	1.40267e-07	3.82757e-06
C1QTNF2	181.132	2.02191	0.421135	1.48809e-07	4.04145e-06
MSI2	1027.3	2.35377	0.49167	1.4876e-07	4.04145e-06
COL22A1	885.679	3.12986	0.65532	1.49465e-07	4.05446e-06
LINC01133	36.1984	3.09681	0.652558	1.59014e-07	4.30332e-06
ZFHX4	506.625	-1.23682	0.255582	1.60006e-07	4.32506e-06
CYP2J2	47.7657	8.38435	2.55935	1.61836e-07	4.36939e-06
AL031058.1	18.8034	3.41048	0.720043	1.62033e-07	4.36955e-06
TNFAIP8L3	188.268	2.92787	0.617759	1.6428e-07	4.42495e-06
GASK1B	113.927	3.9291	0.829673	1.6583e-07	4.46148e-06
AC026316.5	29.9978	-1.56615	0.325208	1.66931e-07	4.48059e-06
PDE3B	82.6301	7.40514	1.56676	1.70737e-07	4.56672e-06
TRIM63	8.24921	3.95419	0.8387	1.7219e-07	4.60021e-06
KRT80	533.838	1.90404	0.398293	1.739e-07	4.6405e-06
ZDHHC22	8.00724	7.13355	2.41534	1.7603e-07	4.68645e-06
UGT1A1	3.7895	7.7883	2.59779	1.77943e-07	4.7264e-06
CXCL12	23696.7	1.27013	0.261992	1.78532e-07	4.73657e-06
MEDAG	644.181	2.13805	0.449686	1.78881e-07	4.74036e-06
FRMD4B	27.4011	5.47368	1.13717	1.79099e-07	4.74066e-06
ZMAT4	19.8176	5.19118	1.09857	1.79307e-07	4.74068e-06
HMCN2	17.8745	3.55685	0.755081	1.86803e-07	4.92239e-06
AC002401.4	75.3884	1.34442	0.277916	1.86823e-07	4.92239e-06
SYNGR2	70.9978	5.46467	1.17342	1.87386e-07	4.93155e-06
DUOX2	7.60887	9.32177	2.93019	1.88335e-07	4.94912e-06
GKAP1	104.785	1.10347	0.225595	1.88485e-07	4.94912e-06
PRR9	19.4648	10.6386	3.1525	1.93858e-07	5.0786e-06
POU2F3	21.8295	1.64996	0.34479	1.95617e-07	5.11747e-06
HSPA6	32.8636	1.28339	0.264913	1.95788e-07	5.11747e-06
PRKG2	16.7808	3.45577	0.73521	1.98376e-07	5.17922e-06
TMEM37	14.3522	4.24038	0.872532	2.06458e-07	5.3658e-06
PCBD1	196.243	2.05534	0.435687	2.165e-07	5.61285e-06
DDX53	11.7585	-8.32793	2.9929	2.20874e-07	5.71457e-06
CASQ2	4.72739	7.34295	2.48141	2.28609e-07	5.89476e-06
HS3ST5	9.08427	5.25232	1.39086	2.31364e-07	5.95912e-06
NKAIN3.IT1	23.6091	8.05679	2.54654	2.46171e-07	6.31215e-06
AC127496.7	83.7026	1.50363	0.316237	2.47114e-07	6.32925e-06
NTN4	4614.07	1.39686	0.292613	2.48575e-07	6.3596e-06
IGSF3	6.80628	8.36386	2.66406	2.49934e-07	6.38723e-06
AC099066.2	130.813	1.29727	0.271011	2.50671e-07	6.39895e-06
KCNN4	700.2	1.20483	0.250387	2.54444e-07	6.46648e-06
NEO1	3057.94	1.50865	0.317727	2.56775e-07	6.5113e-06
AC004585.1	45.4882	3.01675	0.649911	2.56634e-07	6.5113e-06
PLA2G2A	10.5055	7.91627	1.89502	2.58534e-07	6.54866e-06
SPINK5	8.23504	6.69785	2.33934	2.60156e-07	6.56801e-06
PRKCD	347.661	1.35609	0.284368	2.59945e-07	6.56801e-06
LUCAT1	112.637	1.83904	0.390844	2.62917e-07	6.62511e-06
KATNAL2	29.6723	2.88312	0.622951	2.74477e-07	6.87206e-06
LPO	3.80233	5.27782	1.21261	2.74595e-07	6.87206e-06
ESRRA	505.284	1.01041	0.208437	2.73446e-07	6.87206e-06
C1orf226	179.15	2.25416	0.484621	2.74416e-07	6.87206e-06
NATD1	168.546	1.70517	0.362765	2.73779e-07	6.87206e-06
NUDT18	122.643	1.34187	0.28217	2.76349e-07	6.90842e-06
CCDC188	10.6831	5.46531	1.25438	2.77957e-07	6.93353e-06
CACNB4	30.6061	3.40074	0.732919	2.79297e-07	6.95183e-06
C16orf89	11.7895	4.79845	1.00615	2.80667e-07	6.9708e-06
NRGN	615.84	1.07693	0.223624	2.8585e-07	7.09186e-06
LINC01137	115.207	1.17831	0.246373	2.93184e-07	7.25812e-06
PHYHIP	12.3049	3.07775	0.669264	2.98521e-07	7.37433e-06
ABCC6P1	11.5953	4.41903	0.917905	3.06867e-07	7.54802e-06
KDM7A	140.615	1.12278	0.234991	3.12998e-07	7.68235e-06
ISLR	18.3533	5.12123	1.11915	3.14391e-07	7.7083e-06
EDIL3	6327.48	1.77049	0.379	3.15848e-07	7.73575e-06
AL138479.2	15.9618	6.56498	2.28871	3.16416e-07	7.74139e-06
LSAMP	285.826	4.12064	0.898473	3.17755e-07	7.76587e-06
FRAT2	79.6158	1.3275	0.280571	3.18224e-07	7.76908e-06
COL10A1	48.5443	-3.36245	0.762269	3.27749e-07	7.97616e-06
SLPI	4.10221	7.41771	2.52246	3.33855e-07	8.09899e-06
AC007405.3	11.6198	6.87311	2.35573	3.3815e-07	8.19452e-06
CCDC30	47.4076	1.84741	0.399401	3.41879e-07	8.27613e-06
AC009961.4	23.6658	1.92677	0.416606	3.45161e-07	8.34679e-06
ZNF345	43.7687	-1.3643	0.291666	3.47706e-07	8.39064e-06
VGLL3	4851.22	-1.04391	0.220115	3.50053e-07	8.43841e-06
FGFRL1	1286.72	1.09904	0.230985	3.56315e-07	8.57135e-06
CTSD	3770.04	1.0405	0.217659	3.58837e-07	8.62297e-06
TSKU	465.481	2.51199	0.546795	3.65862e-07	8.78261e-06
BMP4	320.987	3.81613	0.840747	3.73787e-07	8.95411e-06
PPM1J	13.4909	2.18249	0.474794	3.98691e-07	9.52088e-06
CHRM3	26.2533	5.67907	1.22847	4.13338e-07	9.86038e-06
HCN4	3.75418	5.12321	1.098	4.19124e-07	9.98802e-06
AC090572.3	38.1043	3.26753	0.720534	4.24258e-07	1.0079e-05
AC073130.3	64.3575	2.06832	0.452539	4.29667e-07	1.01969e-05
CCNJL	62.6502	4.9189	1.09259	4.38354e-07	1.03923e-05
PLPP7	94.2012	1.45742	0.31369	4.39045e-07	1.0398e-05
F2RL1	976.298	1.45176	0.312621	4.47681e-07	1.05807e-05
AC112721.2	31.5296	2.19087	0.481383	4.56481e-07	1.07665e-05
LTBP3	1949.28	1.36045	0.292241	4.62011e-07	1.08857e-05
ZNF738	107.08	-1.28396	0.279398	4.88126e-07	1.14892e-05
FAM222A	54.3498	2.10963	0.464808	4.88787e-07	1.1493e-05
CD82	1305.54	1.31577	0.282869	5.00416e-07	1.1741e-05
SLC45A3	76.8407	1.43975	0.312594	5.00871e-07	1.1741e-05
LINC00626	39.077	2.57324	0.56983	5.00333e-07	1.1741e-05
NECTIN1	685.064	1.88215	0.413079	5.06114e-07	1.18398e-05
CGB7	6.42026	3.38897	0.753983	5.07485e-07	1.18511e-05
AL359636.2	12.9588	-2.26774	0.50792	5.07629e-07	1.18511e-05
BMP6	5.33415	4.01717	0.877198	5.24416e-07	1.22305e-05
PPIL6	13.3146	2.30454	0.511772	5.28395e-07	1.22983e-05
KRT32	5.26097	6.95525	2.42651	5.36981e-07	1.24855e-05
AL512625.1	24.1125	1.30568	0.283171	5.38106e-07	1.2499e-05
OLAH	4.48807	5.06879	1.20493	5.5333e-07	1.28137e-05
KSR1	1005.65	1.35005	0.290997	5.54789e-07	1.28345e-05
FOS	5106.76	-2.294	0.531337	5.56545e-07	1.28622e-05
TMEM38A	22.9735	2.07545	0.460246	5.60037e-07	1.29169e-05
LYPD1	1406.01	2.34184	0.518779	5.70246e-07	1.31391e-05
HOXC9	118.238	1.06878	0.228504	5.79264e-07	1.3267e-05
CCDC152	14.4292	3.77062	0.848444	5.96506e-07	1.36211e-05
PLXNB1	253.365	1.97554	0.43808	6.0541e-07	1.38107e-05
DAPK2	10.5587	5.35839	1.1807	6.13012e-07	1.39702e-05
ARL5AP4	5.43951	8.33121	2.72755	6.18471e-07	1.40528e-05
IGF1	24.0293	8.04833	1.88496	6.21639e-07	1.41108e-05
WDR63	21.9697	3.07544	0.69522	6.29979e-07	1.42578e-05
IL18R1	58.3632	2.01223	0.448881	6.4565e-07	1.45981e-05
LINC00601	52.9176	-1.35325	0.29758	6.46885e-07	1.46116e-05
DCTPP1	1042.56	1.04955	0.224952	6.53703e-07	1.47221e-05
SULF1	148.346	8.02977	1.93546	6.72638e-07	1.51189e-05
CYP46A1	10.5828	2.88797	0.645836	6.83174e-07	1.53176e-05
PDE11A	11.1189	4.57744	1.10047	6.83483e-07	1.53176e-05
C16orf74	29.0214	3.32032	0.752745	6.84356e-07	1.53222e-05
SP6	12.2947	2.34866	0.526349	6.86661e-07	1.53589e-05
ZNF395	1091.62	3.9401	0.893021	6.92245e-07	1.54687e-05
TDRD15	6.7419	7.88037	2.62173	7.01043e-07	1.565e-05
BLVRA	565.163	3.16629	0.716864	7.44936e-07	1.65815e-05
GALNT1	1981.17	1.13985	0.247624	7.47792e-07	1.6629e-05
CDC42EP5	16.4695	-6.79875	2.65818	7.52232e-07	1.66892e-05
TSPAN15	2.66828	6.94559	2.47744	7.57832e-07	1.67871e-05
TRBV30	3.95986	4.55153	1.10081	7.64676e-07	1.69224e-05
ADAM28	17.1546	2.37299	0.538464	7.83077e-07	1.72796e-05
SHF	7.88344	2.63534	0.592701	7.91521e-07	1.74492e-05
CD69	4.80459	6.86372	2.42363	7.99317e-07	1.76042e-05
CDK18	87.4945	3.04789	0.696945	8.19326e-07	1.7993e-05
RDH10	481.661	1.74942	0.39106	8.33946e-07	1.8265e-05
SOX4	695.569	1.53045	0.339569	8.34097e-07	1.8265e-05
CHL1	11.1985	3.86876	0.884084	8.35302e-07	1.82739e-05
KHK	128.282	1.21242	0.266048	8.36898e-07	1.82914e-05
ISLR2	4.7386	8.57435	2.89696	8.49195e-07	1.85249e-05
PRSS55	7.16417	4.25575	0.966738	8.58989e-07	1.87207e-05
LGALSL	38.4312	3.90407	0.893469	8.66632e-07	1.87981e-05
CHST4	18.1121	4.63186	1.02523	8.64759e-07	1.87981e-05
AC138393.3	11.6651	-2.49015	0.557358	8.6893e-07	1.88301e-05
AC091563.1	6.81124	4.04451	0.909421	8.72066e-07	1.88802e-05
C5orf46	7.77938	3.47083	0.787462	8.73944e-07	1.89031e-05
MCF2L	82.9156	6.28058	1.4403	9.00547e-07	1.94601e-05
RGS16	2.67229	6.32966	2.35135	9.17497e-07	1.97891e-05
MBNL3	55.5775	3.35626	0.770537	9.24923e-07	1.99306e-05
LIPG	126.112	6.0676	1.39794	9.40069e-07	2.0219e-05
SARM1	270.197	1.34831	0.299889	9.45941e-07	2.03262e-05
ACKR1	13.0697	7.99361	2.64541	9.92364e-07	2.1264e-05
GOLGA8G	2.09051	6.3849	2.48287	9.94671e-07	2.12936e-05
RTBDN	12.424	3.54288	0.816324	1.03235e-06	2.20591e-05
LCP2	8.06311	5.81461	1.41488	1.03424e-06	2.20789e-05
NOS1AP	50.0807	1.89832	0.431631	1.0528e-06	2.24333e-05
RNF112	84.4344	2.46554	0.565111	1.05519e-06	2.24529e-05
TNS4	7.08808	5.7655	1.31385	1.05567e-06	2.24529e-05
LINC02228	44.5326	-5.55636	1.33171	1.05802e-06	2.24819e-05
AC138393.1	147.108	-1.49143	0.342031	1.0819e-06	2.29257e-05
GAL3ST4	14.2977	3.43595	0.77713	1.09124e-06	2.3081e-05
F5	3.31911	6.98753	2.49904	1.09086e-06	2.3081e-05
TMTC1	76.8023	2.97322	0.687913	1.0979e-06	2.32004e-05
B4GALNT1	1342.71	2.16531	0.496077	1.12117e-06	2.35836e-05
PLA2R1	17.3516	7.42289	2.56917	1.12699e-06	2.36844e-05
BACH2	29.8857	4.44461	1.03697	1.16276e-06	2.43469e-05
CCNL1	2041.29	-1.16672	0.262492	1.1707e-06	2.44907e-05
DOCK8	7.8958	4.87875	1.11465	1.19412e-06	2.49352e-05
COL7A1	818.612	1.08441	0.240289	1.20916e-06	2.52035e-05
P4HA2	1250.69	1.34968	0.303233	1.21356e-06	2.52723e-05
DEPP1	1271.4	1.58192	0.359091	1.21649e-06	2.52873e-05
TRBV24.1	6.17859	4.88052	1.20421	1.23271e-06	2.56013e-05
TDRD5	3.3258	6.06217	2.29743	1.2472e-06	2.58364e-05
TTPA	26.3986	2.29145	0.521139	1.25385e-06	2.59263e-05
AC207130.1	795.578	1.01834	0.224922	1.28324e-06	2.64593e-05
CD302	367.934	1.33874	0.302186	1.32414e-06	2.7229e-05
CDON	417.019	1.29482	0.291461	1.33102e-06	2.73216e-05
WFDC3	37.2547	1.77183	0.408539	1.32991e-06	2.73216e-05
AC007743.1	11.6487	5.15473	1.45294	1.33631e-06	2.74056e-05
ESM1	107.084	4.22763	0.985843	1.35686e-06	2.77775e-05
GPAM	1384.99	1.71958	0.39441	1.3808e-06	2.82173e-05
ATF3	451.895	-1.45589	0.337467	1.38027e-06	2.82173e-05
AL391056.1	11.0006	2.26806	0.528435	1.38551e-06	2.82883e-05
AL365295.1	13.0011	4.12721	0.918606	1.39519e-06	2.8454e-05
AC087500.1	18.5177	3.05878	0.710164	1.41135e-06	2.87393e-05
KLF17	134.092	-1.25583	0.287193	1.45327e-06	2.95142e-05
GDPD5	78.5965	3.28447	0.77694	1.47765e-06	2.99828e-05
PTPRE	30.0687	4.0793	0.960574	1.48105e-06	3.00252e-05
SLC52A3	12.3096	4.853	1.13589	1.51515e-06	3.06623e-05
PRKN	8.44393	4.9208	1.41181	1.56751e-06	3.16382e-05
HOXB4	8.69464	4.64241	1.35433	1.63648e-06	3.29724e-05
AC006262.2	3.47513	6.76013	2.52006	1.653e-06	3.32761e-05
EFCAB6	9.04938	2.76432	0.650686	1.65522e-06	3.32915e-05
PTPRJ	809.94	1.05786	0.237538	1.6723e-06	3.35763e-05
RAB3IL1	60.6557	4.47171	1.06472	1.67196e-06	3.35763e-05
RPSAP70	5.02328	5.38466	2.13546	1.67754e-06	3.3652e-05
DTX4	21.761	2.95084	0.698466	1.68709e-06	3.3814e-05
MYC	5665.11	-1.03717	0.235253	1.71767e-06	3.43369e-05
PIGZ	28.4791	2.62303	0.62069	1.72686e-06	3.44307e-05
DACT1	649.694	2.20555	0.517344	1.7417e-06	3.46964e-05
CD86	3.35309	5.72067	1.58824	1.77155e-06	3.52604e-05
CDKL1	91.909	-1.0974	0.249863	1.78252e-06	3.542e-05
RGCC	20.134	2.79869	0.66525	1.78419e-06	3.542e-05
OLFML1	788.056	-3.15289	0.790228	1.78355e-06	3.542e-05
PI16	3.59473	8.04279	2.76445	1.79054e-06	3.55152e-05
SMOX	752.732	1.30477	0.298649	1.8048e-06	3.57363e-05
TPTEP2	16.4384	2.13565	0.502101	1.8203e-06	3.59811e-05
LYSMD4	102.818	1.90413	0.447565	1.84109e-06	3.63295e-05
CCL5	28.7935	6.47408	1.54794	1.87358e-06	3.69071e-05
AC098934.1	7.74097	4.92672	1.41801	1.88448e-06	3.70794e-05
INHBB	55.6638	3.63731	0.86726	1.90636e-06	3.74243e-05
HLA.F.AS1	38.9278	1.37601	0.317583	1.90564e-06	3.74243e-05
AC092969.1	8.57231	4.27316	1.00049	1.90832e-06	3.74308e-05
AL392086.3	13.2757	7.36959	2.54048	1.91561e-06	3.75098e-05
MFNG	80.2211	2.44116	0.578682	1.92681e-06	3.76968e-05
GBP5	118.36	-2.76776	0.688501	1.93351e-06	3.77957e-05
COL28A1	104.858	-1.21639	0.281501	1.94231e-06	3.79354e-05
OAS2	99.4119	2.95554	0.709443	1.98154e-06	3.86358e-05
AL137058.1	2.45154	5.878	2.28309	1.99808e-06	3.89253e-05
PTPN3	53.8658	10.3174	3.22465	2.01564e-06	3.9234e-05
X44445	451.836	2.09181	0.494652	2.06756e-06	4.01424e-05
REEP2	251.007	1.36711	0.314027	2.11041e-06	4.09052e-05
PROX1.AS1	3.22472	5.79772	2.30664	2.11018e-06	4.09052e-05
S1PR2	352.516	-1.75051	0.42064	2.11352e-06	4.0931e-05
NKAIN3	8.24039	5.48507	1.54532	2.15367e-06	4.16383e-05
TMEM132D	5.96891	-6.50428	2.63894	2.1928e-06	4.22523e-05
PDK2	261.212	1.16109	0.265911	2.19969e-06	4.23495e-05
SCN3A	2220.66	-1.55026	0.370756	2.22883e-06	4.28386e-05
CYSTM1	198.142	2.49963	0.598786	2.30752e-06	4.42769e-05
TMEM53	151.302	1.03889	0.236654	2.36032e-06	4.52523e-05
DEF6	9.61782	2.1853	0.51712	2.37646e-06	4.54857e-05
SLAMF1	3.93623	6.60458	2.50774	2.38289e-06	4.55709e-05
SIGLEC17P	21.3286	5.22782	1.25491	2.45855e-06	4.68616e-05
SSH3	110.079	1.66589	0.393665	2.464e-06	4.69265e-05
AL135818.1	22.6269	1.34979	0.315655	2.4673e-06	4.69504e-05
CHD7	320.938	3.60292	0.873124	2.49028e-06	4.73091e-05
PAUPAR	2.95119	6.08768	2.34524	2.49955e-06	4.7446e-05
MAK	6.49809	2.49629	0.592104	2.50935e-06	4.7543e-05
ELAVL4	15.3285	7.69495	2.60677	2.50868e-06	4.7543e-05
AL391560.2	15.134	7.38697	2.55889	2.51088e-06	4.7543e-05
ENTHD1	3.25197	6.54497	2.50767	2.51841e-06	4.7607e-05
APOL4	4.12862	4.83953	1.24093	2.54711e-06	4.80318e-05
FAM81A	124.33	1.97849	0.472649	2.54716e-06	4.80318e-05
PLS1	289.202	1.03913	0.238084	2.56055e-06	4.82446e-05
MT2P1	159.995	-1.15818	0.270969	2.56385e-06	4.82673e-05
PLCB4	308.456	-1.11226	0.258168	2.60468e-06	4.89925e-05
A4GALT	690.451	1.35625	0.31751	2.60664e-06	4.89925e-05
LINC00520	30.2645	2.95218	0.717973	2.61302e-06	4.90513e-05
AC092119.2	9.93636	2.04979	0.488454	2.61405e-06	4.90513e-05
C3orf52	150.793	1.53172	0.361367	2.62954e-06	4.93017e-05
KRT4	3.8597	8.00418	2.77222	2.64216e-06	4.94978e-05
TRIM9	18.1543	2.35003	0.566478	2.65888e-06	4.97704e-05
TRBV25.1	5.70353	5.33712	1.5367	2.66147e-06	4.97783e-05
AJ011931.2	11.1268	-5.27737	1.2285	2.66458e-06	4.9796e-05
SDC1	253.384	3.18759	0.777521	2.68548e-06	5.0105e-05
ALG1L	8.57852	2.43968	0.587039	2.71016e-06	5.05243e-05
SLC29A3	58.2573	2.10785	0.507676	2.81582e-06	5.23271e-05
ADGRF2	8.83427	3.83923	0.932647	2.86388e-06	5.30883e-05
CNTNAP3	35.5624	3.50526	0.85428	2.87669e-06	5.32397e-05
AC098934.2	6.5567	4.08354	0.947591	2.89533e-06	5.35414e-05
CHD9	1991.25	-1.10551	0.259157	2.92161e-06	5.38971e-05
PGAM1P4	9.10258	-2.27135	0.555723	2.92014e-06	5.38971e-05
LINC01968	4.31843	4.74391	1.23048	2.93704e-06	5.40949e-05
TUBAL3	3.05782	7.10256	2.58024	2.98722e-06	5.4903e-05
CHMP1B	1336.59	1.09909	0.255014	2.98809e-06	5.4903e-05
TPTE2P1	22.4829	3.07416	0.75245	3.0316e-06	5.56577e-05
PDZD7	65.2103	2.01546	0.487928	3.06253e-06	5.61806e-05
FBXO6	15.3118	2.21233	0.536447	3.06869e-06	5.62487e-05
AL392083.1	2.4949	6.98484	2.68056	3.07341e-06	5.62902e-05
CLDN23	6.4946	3.1859	0.754203	3.07815e-06	5.63321e-05
LYVE1	5.46009	3.30374	0.805952	3.11998e-06	5.70067e-05
TGFBR3L	2.8342	5.19939	1.50935	3.1471e-06	5.74109e-05
MIR4527HG	36.3342	-7.87189	3.03898	3.19971e-06	5.83242e-05
TCN2	197.439	1.31312	0.309915	3.24589e-06	5.90721e-05
FAM24B	175.143	1.84359	0.445062	3.29954e-06	5.99534e-05
FANK1	5.09692	4.40181	1.0505	3.36317e-06	6.09649e-05
RPS6KA6	39.3713	4.39946	1.33892	3.37534e-06	6.1137e-05
PRXL2B	680.017	1.02081	0.236968	3.45169e-06	6.24214e-05
ALDH1A1	344.722	5.18558	1.28822	3.48281e-06	6.28851e-05
DAB2IP	1141.25	1.10452	0.260518	3.5497e-06	6.39419e-05
ZMAT1	122.373	2.23963	0.547975	3.56033e-06	6.40329e-05
ADD2	2.67344	6.47846	2.4463	3.57891e-06	6.42664e-05
DSG1	12.2591	6.03401	2.35552	3.59763e-06	6.45015e-05
CYP11A1	8.49689	5.38965	1.31884	3.60297e-06	6.45469e-05
PDE1A	48.342	3.71513	0.919361	3.61734e-06	6.47538e-05
TFPI2	1497.76	2.40202	0.589113	3.70678e-06	6.6097e-05
LRP2	2.3813	5.00468	1.48502	3.72048e-06	6.62899e-05
LPAR5	6.42943	4.45667	1.16825	3.74741e-06	6.67178e-05
AC067956.1	10.3462	-2.77069	0.688303	3.76598e-06	6.69966e-05
TSPAN8	9.84914	4.56876	1.10721	3.84221e-06	6.82468e-05
SEMA3D	100.16	2.91008	0.720183	3.90495e-06	6.91472e-05
PAQR5	85.4955	4.10935	1.02312	3.95065e-06	6.99025e-05
TNFRSF21	2459.02	1.59594	0.385192	4.02101e-06	7.10925e-05
RASA4	11.6852	2.00199	0.491216	4.02903e-06	7.11795e-05
SULT4A1	2.66111	5.92352	2.33753	4.07824e-06	7.19934e-05
AL590004.3	179.771	1.67644	0.408324	4.13697e-06	7.29741e-05
RAD9B	11.0131	1.59626	0.387732	4.22539e-06	7.44766e-05
MFGE8	1852.92	1.24809	0.29824	4.2304e-06	7.45076e-05
SPATA31E1	19.5692	-5.84484	1.66752	4.26778e-06	7.51084e-05
HERC2P3	98.9204	-1.00531	0.238849	4.50032e-06	7.91402e-05
NOG	77.2711	2.88687	0.720579	4.5101e-06	7.92514e-05
IGFBP4	23646.6	1.21418	0.289765	4.54171e-06	7.96848e-05
SIRPG	2.85359	6.77372	2.64065	4.57828e-06	8.0265e-05
PKDCC	63.35	2.19127	0.545284	4.58235e-06	8.0275e-05
PDE4D	389.285	1.48205	0.359539	4.61206e-06	8.0734e-05
FGF5	11300.3	-1.2355	0.301154	4.68462e-06	8.18791e-05
SESN2	682.631	-1.11459	0.268478	4.70227e-06	8.20626e-05
CFI	21.5812	3.9119	0.987017	4.73555e-06	8.24553e-05
TRO	54.7536	-5.95233	1.50005	4.79325e-06	8.33968e-05
RETREG1	43.6446	4.92831	1.25632	4.80281e-06	8.34366e-05
AP000695.3	9.08085	4.25784	1.04354	4.79946e-06	8.34366e-05
TPO	15.2177	5.78298	1.44905	4.83777e-06	8.39802e-05
AC021016.2	42.8821	1.0032	0.237227	4.86265e-06	8.42847e-05
SFRP1	6.65034	3.24772	0.813265	4.92147e-06	8.51755e-05
LINC01914	6.35253	5.65266	2.24089	4.93643e-06	8.53059e-05
KIAA0319	40.9985	3.16092	0.798483	5.01703e-06	8.64382e-05
PRR15	2.38076	6.43448	2.50791	5.02632e-06	8.65334e-05
TBX20	9.23136	5.20102	1.54869	5.05538e-06	8.69034e-05
LINC01179	16.5118	-2.10732	0.530596	5.11992e-06	8.7947e-05
SELENOP	326.167	4.08958	1.03886	5.16239e-06	8.861e-05
GPR155	115.147	1.48605	0.3639	5.23483e-06	8.96201e-05
TMEM74	45.2661	2.3237	0.584928	5.23147e-06	8.96201e-05
NKILA	5.70529	5.91957	2.31108	5.23686e-06	8.96201e-05
CREB3L3	3.30013	6.03229	2.35224	5.28217e-06	9.03283e-05
BMP7	4.565	8.20276	2.88958	5.37757e-06	9.18912e-05
CXCL16	95.6355	2.46903	0.620979	5.4077e-06	9.23374e-05
KLHL26	18.62	6.8292	2.52357	5.54327e-06	9.43013e-05
SRGAP3	480.691	-1.56585	0.395229	5.63848e-06	9.57082e-05
RPS6KA1	101.161	2.9347	0.74628	5.81916e-06	9.85564e-05
SLC45A4	69.0021	-6.26962	1.82847	5.83832e-06	9.88079e-05
INO80C	230.862	1.05642	0.252871	5.84633e-06	9.88707e-05
ASTN1	9.86457	3.7322	0.945647	5.9214e-06	9.99192e-05
EVI2B	246.048	1.37634	0.336811	5.96338e-06	0.000100554
ZNF682	21.3465	-2.34328	0.598778	5.99755e-06	0.000100982
DBP	118.633	1.02755	0.246066	6.05366e-06	0.000101777
TRNP1	139.064	1.32324	0.324455	6.19668e-06	0.000103801
AC126323.1	33.2117	3.20353	0.817426	6.22528e-06	0.000104128
S100B	5.40926	4.95074	1.24367	6.27062e-06	0.000104734
PSG4	114.009	2.18762	0.55389	6.28053e-06	0.000104823
CARMIL2	28.219	1.86137	0.468024	6.4086e-06	0.000106805
SMO	13.3661	5.90534	1.48996	6.42029e-06	0.000106923
BOC	486.389	1.85039	0.464467	6.43398e-06	0.000107073
ATP13A4	4.98456	3.97408	0.99826	6.49299e-06	0.000107977
CCDC113	42.5819	1.69746	0.424301	6.50854e-06	0.000108151
NDRG4	149.226	1.80704	0.454815	6.5129e-06	0.000108151
CCNG2	574.725	1.12742	0.27295	6.52923e-06	0.000108265
MYOM3	7.91452	4.43093	1.12797	6.65089e-06	0.000110044
IFNLR1	3.18732	6.98806	2.71412	6.65033e-06	0.000110044
HOXB13	6.50179	6.21592	2.39319	6.70446e-06	0.000110851
KLHL24	278.632	1.58704	0.394664	6.75316e-06	0.000111415
CIB2	50.913	3.19153	0.818323	6.74831e-06	0.000111415
RIN1	2181.24	-1.09976	0.269106	6.81079e-06	0.000112205
LINC01705	21.7523	2.03537	0.518109	6.8323e-06	0.000112397
FZD3	90.5043	4.55698	1.18502	6.9825e-06	0.000114704
SBK1	23.6184	2.46831	0.631042	7.0987e-06	0.000116446
IL31RA	516.808	-1.81078	0.471227	7.10592e-06	0.000116481
CNGB3	27.9268	2.87445	0.738607	7.23413e-06	0.000118498
HRK	21.0701	3.40049	0.873335	7.27023e-06	0.000119005
ATP6V0D2	37.4294	4.6119	1.20442	7.45928e-06	0.000121665
ROR1.AS1	4.1944	5.8479	2.32711	7.50268e-06	0.000122286
KANK4	3.72337	7.64981	2.74738	7.50847e-06	0.000122294
INSRR	17.3683	5.35048	1.60988	7.54965e-06	0.00012279
CXXC4	40.0305	2.37585	0.615105	7.85032e-06	0.000127229
AC103718.1	5.93841	2.6106	0.6737	7.93164e-06	0.000128457
AL592158.1	8.66241	-5.525	2.43066	7.99869e-06	0.000129451
TRPV6	2.2932	6.1908	2.42682	8.01483e-06	0.000129621
LRRC37A3	195.483	1.20729	0.297933	8.0873e-06	0.000130554
HSD17B2	58.3998	4.02542	1.04751	8.14995e-06	0.000131436
MB	11.7756	3.43321	0.8466	8.16742e-06	0.000131625
FBLN5	204.758	1.75456	0.445537	8.23205e-06	0.000132574
KREMEN2	16.3062	1.79021	0.455618	8.27808e-06	0.000133035
ACTC1	5.49468	4.08837	1.06122	8.27614e-06	0.000133035
BTNL8	1.92644	6.75705	2.57981	8.58841e-06	0.000137445
OTX2	1.89119	6.59571	2.64253	8.59519e-06	0.000137457
CHRNA5	140.89	2.27592	0.588537	8.6775e-06	0.000138484
RNLS	55.4279	4.78297	1.26451	8.69005e-06	0.000138588
ESRP1	2.73932	6.45072	2.48422	8.7538e-06	0.000139314
AL358334.2	3.88985	5.95126	2.34713	8.77931e-06	0.000139623
FMO1	17.0766	6.40188	2.43168	8.97728e-06	0.0001424
AC009107.2	21.3756	-1.45394	0.367787	8.9787e-06	0.0001424
CAMK1G	220.84	-1.81139	0.480339	9.06071e-06	0.000143352
ACPP	67.8468	3.83536	1.00528	9.05706e-06	0.000143352
IL2RB	16.6848	4.622	1.21083	9.06373e-06	0.000143352
AL035071.1	45.9486	1.42219	0.358775	9.08591e-06	0.000143604
CRABP2	279.409	1.50176	0.379953	9.13292e-06	0.000144148
BTBD9	474.535	1.04851	0.256318	9.14408e-06	0.000144225
KRT18	34.9976	2.09504	0.543535	9.7101e-06	0.000152419
SEMA3G	11.6501	4.18124	1.0922	9.95723e-06	0.000156085
CES1P1	6.00316	4.96175	1.37485	1.0131e-05	0.000158592
AC087289.1	291.107	1.26169	0.316675	1.01485e-05	0.000158757
APOBEC3G	54.5436	2.63334	0.694233	1.02131e-05	0.00015966
CACHD1	213.748	4.2315	1.12785	1.03049e-05	0.000160883
PTCSC3	155.511	-1.76526	0.468527	1.03054e-05	0.000160883
MAN1C1	51.0895	2.76252	0.730591	1.03162e-05	0.000160943
DOK4	281.408	1.33294	0.333409	1.04315e-05	0.000162093
LINC00504	7.0975	2.13996	0.556544	1.04323e-05	0.000162093
PDK3	317.105	5.73437	1.54114	1.04431e-05	0.00016215
SAT1	1095.41	1.09341	0.271491	1.05013e-05	0.000162834
F11R	4.13283	7.59263	2.80722	1.04999e-05	0.000162834
GPER1	71.9319	1.43136	0.363919	1.05095e-05	0.000162851
MKRN3	23.0859	-3.70344	1.05287	1.06981e-05	0.000165327
SLC2A5	50.3763	2.40956	0.636464	1.07137e-05	0.000165456
AL137026.1	34.5217	2.06019	0.538939	1.07595e-05	0.000166053
STEAP2	248.972	-1.10574	0.279288	1.07834e-05	0.000166198
TMEM255B	159.364	1.94726	0.507151	1.10177e-05	0.000169468
ANK1	135.977	1.83764	0.477845	1.10552e-05	0.000169901
AMBN	4.97263	8.61115	3.03763	1.11098e-05	0.00017054
KCNB1	28.652	7.02185	2.55098	1.1303e-05	0.000173275
SELL	263.455	1.92833	0.503032	1.14176e-05	0.000174915
OASL	130.222	1.62434	0.420496	1.14534e-05	0.00017523
WT1	24.7361	3.81867	1.00904	1.14747e-05	0.000175438
MYOZ1	2.78629	4.75104	1.50518	1.16753e-05	0.000178149
ITIH5	2.33367	6.05778	2.44313	1.17426e-05	0.000178938
FAH	417.349	-1.18015	0.303176	1.18188e-05	0.000179861
ENPP6	17.4318	3.6211	0.956964	1.18992e-05	0.000180964
ALOXE3	9.23835	2.17165	0.571641	1.19413e-05	0.000181265
APLP1	567.69	2.10005	0.551663	1.19857e-05	0.000181798
SLC38A3	5.39601	6.19067	1.84949	1.20483e-05	0.000182627
LINC01122	8.53059	2.45955	0.648382	1.21698e-05	0.000184224
DACT3	78.0598	1.48878	0.383957	1.23473e-05	0.000186457
AC104794.2	45.5417	1.11387	0.28018	1.23497e-05	0.000186457
AC007731.5	3.48936	4.20895	1.08743	1.24115e-05	0.000187143
AP005230.1	17.2774	2.40148	0.639647	1.25649e-05	0.00018896
FBXO32	543.377	1.7557	0.45883	1.28098e-05	0.000192264
MFSD6	131.585	3.25048	0.877881	1.3139e-05	0.00019682
IER5L	269.115	1.26085	0.321867	1.32593e-05	0.000198362
ALMS1P1	2.65456	5.28867	2.2334	1.33214e-05	0.000199161
CH25H	18.6877	3.71208	0.976141	1.3501e-05	0.000201666
TM7SF2	48.8915	1.21962	0.311192	1.35868e-05	0.000202733
AL391832.2	24.9484	1.36652	0.352604	1.3605e-05	0.000202872
DSCAS	5.87372	6.28315	2.45755	1.36688e-05	0.000203692
CCDC3	11.7333	2.46319	0.653759	1.38199e-05	0.000205543
APOBEC3F	161.695	1.37778	0.356189	1.40623e-05	0.000208743
LHX4	18.3076	1.82394	0.48154	1.41355e-05	0.000209693
LINC02609	17.1672	1.84202	0.487223	1.42777e-05	0.000211529
AC005865.3	22.5556	2.29776	0.616531	1.43222e-05	0.000212052
XKR3	226.385	-1.63299	0.441312	1.44486e-05	0.000213372
ARL14	5.89329	3.16216	0.855162	1.4856e-05	0.000218412
AC055854.1	16.5148	1.86043	0.49428	1.49299e-05	0.000219078
ACER2	26.8227	1.14696	0.293749	1.50742e-05	0.000220764
GPR162	170.077	1.91976	0.510863	1.51922e-05	0.000222067
ZFP36	1545.13	-1.31781	0.34833	1.52682e-05	0.000223037
PRAG1	448.726	1.92204	0.512434	1.58398e-05	0.000230359
PITPNC1	691.416	1.10639	0.28177	1.60333e-05	0.000232584
PCP4L1	9.74605	5.02706	1.59439	1.60296e-05	0.000232584
AC005307.1	23.3225	2.95208	0.802829	1.60153e-05	0.000232584
SOX9	759.92	1.06444	0.271008	1.62244e-05	0.00023514
ARVCF	41.1445	1.60719	0.425332	1.62545e-05	0.000235198
RASSF2	10.7605	4.30228	1.41122	1.62529e-05	0.000235198
CGN	77.3421	1.41992	0.37199	1.62942e-05	0.000235624
SHANK3	9.88524	5.67922	1.55145	1.64213e-05	0.000237163
PPARGC1B	102.204	3.13981	0.858399	1.64821e-05	0.000237891
TECTB	26.9828	3.36309	0.912996	1.65171e-05	0.000238248
KRTAP1.5	104.248	1.12942	0.289826	1.65891e-05	0.000238985
ADGRB3	64.6405	1.85636	0.496976	1.68242e-05	0.000242068
AL137026.3	38.8436	1.69784	0.453325	1.73578e-05	0.000248966
SPEF2	33.1816	2.63778	0.721132	1.74462e-05	0.000250077
GPA33	3.31528	5.48023	2.28891	1.76354e-05	0.000252473
PPEF1	2.1573	5.24466	1.65435	1.78621e-05	0.000255559
NALCN	39.4	1.59022	0.423696	1.78739e-05	0.000255569
CNTD1	25.274	2.14476	0.582717	1.7947e-05	0.000256365
ADCY4	41.6322	4.1105	1.09481	1.80926e-05	0.000257893
AL161772.1	81.1876	1.22656	0.319067	1.82759e-05	0.000260344
HOTAIR	40.6051	1.82045	0.489297	1.84807e-05	0.000262935
AL359834.1	60.4475	-1.52592	0.413534	1.85219e-05	0.000263194
COL4A6	440.097	1.53032	0.405892	1.86796e-05	0.000265272
C1QTNF1.AS1	5.65072	2.9606	0.794675	1.88696e-05	0.000267638
P2RX7	172.825	1.70409	0.457243	1.90214e-05	0.000269125
EBF4	3.50198	7.59986	2.90424	1.92273e-05	0.000271704
CD53	139.482	3.33277	0.920909	1.93496e-05	0.000273095
JAKMIP3	6.17587	2.67	0.730227	1.95347e-05	0.000275369
CEACAM21	3.6868	5.9633	2.45157	1.96367e-05	0.000276468
AC005831.1	2.50276	5.49288	2.35294	1.96315e-05	0.000276468
SPATA13	336.208	1.15933	0.3013	1.98277e-05	0.000278986
FP325335.1	8.17617	3.39394	0.924176	1.99641e-05	0.000280732
RGL3	4.65755	-5.89511	2.61192	2.01427e-05	0.000283071
LINC01366	15.1524	1.96123	0.532115	2.03176e-05	0.000285006
PPP1R3C	241.593	1.35173	0.356977	2.04055e-05	0.000286063
ZNF467	2.27956	4.44725	1.29496	2.04647e-05	0.000286543
WDR31	78.8142	1.37521	0.365157	2.06557e-05	0.000288514
AC008687.4	27.3648	1.68718	0.456318	2.06518e-05	0.000288514
CRYL1	183.436	1.04327	0.269023	2.09663e-05	0.000292495
NBEAL2	498.317	1.18449	0.309756	2.11646e-05	0.000294724
AL139384.2	19.6016	1.66306	0.450091	2.12026e-05	0.000295075
LRRC6	5.99061	3.80054	1.03461	2.12439e-05	0.00029547
MDFIC2	21.1291	6.55129	2.50726	2.15052e-05	0.000298562
NEURL1	1.52921	5.70049	2.39457	2.15406e-05	0.000298872
AC079466.1	873.093	4.5624	1.2669	2.17133e-05	0.000300905
ACSS1	22.0476	3.78148	1.01542	2.18054e-05	0.000301999
SPON1	9.56186	4.50908	1.22923	2.20728e-05	0.000305518
PLCH1	12.7496	2.19236	0.605532	2.21893e-05	0.000306761
PLAAT4	52.0565	1.94638	0.533956	2.22169e-05	0.000306956
SLC25A21.AS1	34.3507	1.06829	0.278457	2.2832e-05	0.000315077
TDRKH.AS1	9.94476	2.10549	0.57281	2.30966e-05	0.000318344
AP000911.1	6.43183	-4.69761	1.48631	2.33164e-05	0.000321181
C4orf54	29.0293	2.18437	0.605582	2.35047e-05	0.000323316
CES1P2	4.23176	6.15223	2.47602	2.38221e-05	0.000326969
GATA4	2.49427	4.18319	1.25096	2.40738e-05	0.000329832
AC124016.2	21.2108	1.5392	0.417478	2.44357e-05	0.000334591
PTPN5	2.29264	5.49625	1.74472	2.45407e-05	0.000335828
SCN9A	149.214	1.65787	0.452131	2.4573e-05	0.000336071
MYOM2	8.01453	5.76587	2.35649	2.49031e-05	0.00034018
CECR2	6.87411	5.82621	2.38335	2.48883e-05	0.00034018
HYKK	39.2402	1.18221	0.313087	2.496e-05	0.000340552
PAX9	67.8627	4.83003	2.08481	2.50336e-05	0.000341352
AC093575.1	18.6802	-1.38745	0.377095	2.5184e-05	0.0003432
ITIH2	3.84664	5.74654	1.80018	2.52264e-05	0.000343574
CCDC144A	3.76492	4.18085	1.15226	2.6077e-05	0.000354317
ACKR2	4.62126	3.02923	0.823034	2.63079e-05	0.000357031
SP5	9.91233	4.22744	1.43877	2.63695e-05	0.000357444
RFTN2	8.69506	4.64246	1.53605	2.64449e-05	0.00035824
LIMCH1	211.42	4.80161	1.37077	2.64966e-05	0.000358532
SEMA4D	17.5345	2.8757	0.814405	2.65399e-05	0.000358906
SYT12	45.239	3.23998	0.919433	2.66208e-05	0.000359789
TMEM132A	655.029	1.72567	0.471491	2.68727e-05	0.000362669
COL11A1	47.7027	3.25355	0.928248	2.68814e-05	0.000362669
PSEN2	193.648	1.6883	0.462464	2.71837e-05	0.000366318
TCP1P1	8.1603	2.21408	0.61688	2.74448e-05	0.000369186
MRGPRX3	1.91133	6.67969	2.72617	2.7599e-05	0.000371043
GATA6.AS1	26.0347	1.48913	0.406691	2.77735e-05	0.00037299
LURAP1L.AS1	19.7835	-1.08348	0.285886	2.78532e-05	0.000373803
ACOT11	24.3207	5.14385	1.49209	2.82005e-05	0.000378243
C1QL1	43.3245	1.55794	0.427303	2.82421e-05	0.00037858
COL6A6	5.98114	6.24708	2.48493	2.86598e-05	0.000383955
BATF2	10.5212	2.24662	0.628368	2.88282e-05	0.000385535
CILP	4.51014	4.44522	1.34237	2.9413e-05	0.000391985
LRRC1	269.627	1.10045	0.292227	2.99406e-05	0.000398554
NTRK2	29.7769	4.67548	1.35021	3.00655e-05	0.000399984
PURG	9.1968	2.66987	0.746846	3.009e-05	0.000400078
FAM178B	5.57733	5.31816	1.73167	3.01515e-05	0.000400432
AC138150.2	17.4311	-2.74034	0.776156	3.01436e-05	0.000400432
ZMYND15	15.629	2.77251	0.792606	3.02467e-05	0.000401383
X44263	884.83	1.00441	0.26417	3.02581e-05	0.000401383
ARHGAP30	7.407	4.21729	1.26941	3.03563e-05	0.000402453
PCSK1	18.0983	2.51111	0.713734	3.03945e-05	0.000402728
AC113414.1	7.48057	-4.41706	1.18086	3.05824e-05	0.000404983
CCNO	48.5634	1.57767	0.439708	3.10023e-05	0.000410307
JHY	25.7489	6.16844	2.43416	3.12951e-05	0.000413944
RAB7B	265.654	1.38642	0.376826	3.18604e-05	0.00042021
ANXA8L1	2.78266	6.17451	2.50442	3.20314e-05	0.00042198
PPM1L	144.027	1.68255	0.468517	3.2668e-05	0.000429627
DRGX	61.2071	4.3064	1.25795	3.27274e-05	0.000430161
RTN1	153.587	4.95352	1.46936	3.34128e-05	0.000438165
AC026250.1	191.623	-1.19585	0.328181	3.34801e-05	0.000438529
GPLD1	4.79	-4.67318	1.5304	3.36097e-05	0.000439743
GALNT8	7.47082	3.76591	1.04637	3.37756e-05	0.000441566
AL138900.2	3.04986	7.36168	2.84742	3.38831e-05	0.000442563
CCDC85A	8.71748	3.77623	1.06273	3.4005e-05	0.000443398
PLCG1.AS1	8.18039	2.23761	0.621774	3.40251e-05	0.000443409
IL1RL1	228.698	2.60434	0.74448	3.45677e-05	0.000449714
CYB5A	4.86977	6.412	2.55728	3.46858e-05	0.000450994
RASEF	11.2452	4.5754	1.304	3.47291e-05	0.000451045
ITGB4	60.6626	1.10963	0.298105	3.49869e-05	0.000454137
IFNE	71.7345	1.23251	0.335482	3.51891e-05	0.000456245
HDC	4.30662	8.36236	3.12869	3.5348e-05	0.000457788
CD200	4.02892	7.52159	2.88376	3.55787e-05	0.000459738
ITGA2	1261.81	1.83324	0.516528	3.66358e-05	0.000471805
IL36B	12.6414	3.4656	0.976868	3.67207e-05	0.000472632
LINC01348	37.6202	1.19152	0.322904	3.68915e-05	0.000474298
TNFSF15	12.9097	2.93671	0.849909	3.69196e-05	0.000474394
FILIP1	7.16973	1.98147	0.565871	3.72571e-05	0.000478462
CHST1	36.7684	1.59574	0.446737	3.73096e-05	0.000478601
RAET1K	8.17336	3.97848	1.40512	3.78958e-05	0.000485578
GBA3	2.46406	5.93176	2.4633	3.79342e-05	0.000485799
DNAJC15	79.5452	1.97616	0.565197	3.85664e-05	0.000493619
PCDH1	12.5174	3.58832	1.04393	3.87273e-05	0.000495403
PXDNL	57.2347	3.46968	1.01934	3.9365e-05	0.00050284
WWC1	1009.19	-1.0398	0.286136	3.94238e-05	0.000502937
LINC00707	706.974	1.34609	0.372437	3.97212e-05	0.000506142
PTPRN2	21.1184	4.32405	1.2752	3.9934e-05	0.000508571
RAC2	224.763	2.91263	0.847752	4.04374e-05	0.000514411
PHYKPL	15.2607	4.53355	1.3283	4.13167e-05	0.000524652
ST6GALNAC3	8.22745	4.2541	1.23635	4.20818e-05	0.000533041
TNN	5.7346	2.83661	0.824261	4.3125e-05	0.000543479
MUCL1	3.07009	4.36347	1.36344	4.3384e-05	0.000546316
ESRP2	8.47343	-1.74924	0.501618	4.35054e-05	0.000547071
OVGP1	27.4991	1.18836	0.328133	4.35851e-05	0.000547774
WFDC1	13.3553	4.32234	1.28019	4.40382e-05	0.000553165
S100A16	3307.13	1.06066	0.287243	4.414e-05	0.00055414
DUSP4	877.976	1.11555	0.304287	4.41821e-05	0.000554366
SLAIN1	3.38823	3.51658	1.0063	4.47926e-05	0.000561105
KEL	9.56144	2.23009	0.644889	4.5005e-05	0.000563162
AC090572.2	10.2594	3.57251	1.04685	4.53372e-05	0.000566381
DMRT1	18.5937	2.47492	0.727484	4.58025e-05	0.000571883
HSD17B6	49.6327	1.59397	0.454726	4.59722e-05	0.000573379
CDH6	3058.05	1.45641	0.410168	4.59601e-05	0.000573379
LHX1.DT	2.94024	4.61022	1.57848	4.67058e-05	0.000581895
RIPK4	36.734	1.60882	0.459099	4.68481e-05	0.000583352
AL354836.1	4.88179	3.90293	1.11629	4.75289e-05	0.000591188
NOX5	8.47656	2.0386	0.592827	4.75828e-05	0.000591538
ALDH1L1	9.86624	3.01215	0.893423	4.79291e-05	0.000595519
KCNK10	8.22341	2.77643	0.814384	4.84932e-05	0.000602203
AMIGO2	562.355	2.6035	0.764798	4.85235e-05	0.000602253
IL36RN	11.8774	2.74763	0.812178	4.86402e-05	0.000603049
AP000808.1	27.4986	1.64169	0.471065	4.90373e-05	0.000606988
AK4	570.835	2.87388	0.85962	5.00981e-05	0.000619785
LINC00299	82.4742	1.46171	0.415744	5.06247e-05	0.00062428
FAM131A	14.5673	1.91448	0.559277	5.08403e-05	0.000625931
TIGD4	8.26032	1.99357	0.578834	5.09845e-05	0.000627369
AL603750.1	14.3225	1.65476	0.475721	5.11454e-05	0.000629011
PDE4A	57.5395	2.58481	0.768094	5.12995e-05	0.000630232
ADGRG1	993.827	1.15485	0.320137	5.16497e-05	0.000633517
TGFA	27.5159	3.61144	1.09242	5.17854e-05	0.000634842
STMN3	8.92455	3.78099	1.0984	5.20327e-05	0.000637532
AC112721.1	16.1404	2.37244	0.7018	5.21836e-05	0.000638699
DSPP	3.38245	4.01033	1.18605	5.26143e-05	0.000643285
NOS1	2.39684	5.26248	2.31446	5.28645e-05	0.000645999
TSPEAR.AS2	3.88457	-6.35845	2.87118	5.33386e-05	0.000651447
LINC01787	26.1566	-2.77012	0.807669	5.33671e-05	0.000651448
CLEC7A	3.93853	7.757	2.95423	5.36935e-05	0.000654387
KCNF1	8.32122	4.46741	1.33581	5.41042e-05	0.000659043
AL022069.3	16.9405	1.19994	0.336999	5.51643e-05	0.000670532
FGFBP1	2.04505	4.12854	1.31739	5.55299e-05	0.000674262
SLC25A18	2.22385	4.21996	1.4936	5.56037e-05	0.000674796
LINC00397	4.35132	-3.95698	1.18192	5.61414e-05	0.00067953
OSBP2	46.6932	1.3652	0.389504	5.62965e-05	0.000681048
DPYS	2.72349	5.1081	2.28017	5.65016e-05	0.000683169
ZNRF3	292.488	1.77396	0.517351	5.67013e-05	0.000685222
VWA5B1	3.24172	3.10999	0.916898	5.76666e-05	0.000696521
SGCA	7.65932	2.28053	0.681608	5.85938e-05	0.000706234
AP000904.1	3.55848	4.12631	1.22824	5.86575e-05	0.00070663
SYT7	48.164	2.24896	0.670648	5.86924e-05	0.00070668
LINC00629	17.8199	-1.22262	0.34689	5.9714e-05	0.000717475
AC090229.1	7.10478	1.94466	0.574253	5.97457e-05	0.000717479
AL591888.1	3.7464	-5.0684	1.78272	5.99006e-05	0.000718588
LEMD1	5.83845	5.04971	1.73131	6.21549e-05	0.000743504
PIWIL2	16.4334	1.65379	0.486205	6.33527e-05	0.000755263
H2AFY2	5.96081	5.40411	1.86246	6.37896e-05	0.000759682
ABCD2	8.6908	5.12342	1.78991	6.4485e-05	0.000767566
AFAP1L1	685.949	1.0955	0.307244	6.49889e-05	0.000772362
PKD1L2	24.5438	2.12334	0.629649	6.55515e-05	0.000778242
TNNT1	1359.17	1.26398	0.360706	6.62178e-05	0.000784934
GCNT4	16.0068	2.33012	0.681832	6.80879e-05	0.000803781
KCNH1	82.8037	1.78237	0.530032	6.82122e-05	0.000804834
LINC01929	190.397	3.83822	1.19333	6.87375e-05	0.000810199
PLEKHG3	325.335	2.0079	0.601267	6.93752e-05	0.000816876
AL450332.1	5.57152	4.08871	1.2434	6.94406e-05	0.000817227
VPS37D	21.2794	1.19957	0.342443	7.04828e-05	0.000827794
SLC4A5	5.22729	5.11765	2.27853	7.08983e-05	0.000831827
AC048341.2	51.3485	1.08902	0.30786	7.08986e-05	0.000831827
SH2D6	20.5758	-3.48694	1.0562	7.10967e-05	0.000833725
CLMN	12.0989	2.99412	0.895914	7.15821e-05	0.000838132
EPHB6	1134.49	3.43715	1.05978	7.29929e-05	0.000853778
ATP6V0A4	36.549	2.15851	0.655024	7.34524e-05	0.000858278
NR2F1.AS1	150.934	1.03057	0.289542	7.39654e-05	0.000862955
SERPINB3	25.2311	3.72245	1.16112	7.40294e-05	0.000863262
NKX2.5	2.38804	5.02593	1.74351	7.43642e-05	0.000866286
SERTM2	21.2575	5.37247	2.31953	7.59512e-05	0.000881196
SERPINB4	94.1727	3.50027	1.09377	7.61533e-05	0.000883094
AC015818.2	2.55351	5.27156	2.35052	7.6219e-05	0.000883409
SATB1.AS1	8.41969	2.89842	0.864034	7.65737e-05	0.000887072
TMEM176B	4.0331	5.54521	2.41622	7.66864e-05	0.00088793
SOCS2.AS1	22.4043	1.25114	0.362757	7.67815e-05	0.000888583
SESN3	192.081	4.67371	1.46066	7.82504e-05	0.000903659
FAM117A	62.0672	1.68944	0.506494	7.84522e-05	0.000904723
CASP17P	11.5852	-5.59645	2.65087	7.85483e-05	0.000905343
COL9A3	5.67801	3.43218	1.01125	7.9254e-05	0.000912594
IDO1	16.7452	4.09868	1.27699	7.93033e-05	0.000912696
LINC00595	8.14928	3.15343	0.984683	7.93644e-05	0.000912696
AC009812.4	8.06358	1.64016	0.487161	7.93822e-05	0.000912696
AC092111.1	4.78946	3.17187	0.935344	7.95338e-05	0.000913982
LACTB2	37.6081	3.8372	1.21508	7.9847e-05	0.000916205
AC092327.2	22.1973	1.92333	0.582596	7.98109e-05	0.000916205
AL732406.1	1.61808	5.57867	2.44379	7.98411e-05	0.000916205
AC019211.1	4.94106	-2.95221	0.896454	7.99942e-05	0.000917435
MSX2	22.6371	-4.40004	1.3071	8.01024e-05	0.000917759
AC105230.1	11.8287	-5.31043	2.55352	8.03814e-05	0.000920495
TMEM132D.AS1	3.86695	-5.69274	2.69217	8.04261e-05	0.000920548
AL353740.1	73.5143	-1.53146	0.471446	8.12522e-05	0.000927689
PHLDB3	67.9722	1.07123	0.305411	8.14289e-05	0.000928783
GHDC	78.9505	1.53524	0.45769	8.32702e-05	0.000947431
RAET1E	45.921	1.1996	0.347863	8.39173e-05	0.000953375
KCNJ4	3.49814	3.66907	1.14337	8.45596e-05	0.000958773
AL139393.3	81.3603	1.1444	0.329632	8.45408e-05	0.000958773
NOTCH3	789.409	2.61452	0.804032	8.46925e-05	0.000959807
NFE2	38.7735	2.71822	0.848177	8.51435e-05	0.000963965
BX284613.2	6.53292	3.26667	0.959008	8.68429e-05	0.000981753
AP000797.3	14.0966	-5.0882	2.48428	8.71195e-05	0.000984395
CSRP3	7.97222	3.77573	1.26649	8.77878e-05	0.00099097
PCDHB13	116.048	1.47205	0.437649	8.89756e-05	0.00100241
CHI3L1	572.444	-3.61762	1.29797	8.96274e-05	0.00100826
KLHL38	4.09034	3.34442	1.02262	8.9799e-05	0.00100939
AC102945.2	35.1904	1.14649	0.334922	9.08434e-05	0.00101945
GNAS.AS1	20.4003	-3.30133	1.02824	9.15816e-05	0.00102522
DHRS9	125.609	2.54223	0.791651	9.16779e-05	0.0010258
TCIM	11.5908	3.30166	1.04476	9.3127e-05	0.00103997
AP005229.1	26.0404	-2.64463	0.839036	9.31709e-05	0.00103997
EWSAT1	3.57037	5.56532	2.43198	9.33061e-05	0.00104097
AC025470.2	18.2383	1.98656	0.612069	9.38883e-05	0.00104645
TSPAN7	2.08332	5.72332	2.49273	9.63308e-05	0.00107107
CABP1	32.0774	1.85501	0.569294	9.64595e-05	0.0010717
KIAA0040	41.2892	6.86009	2.72613	9.7597e-05	0.00108266
AC078850.1	177.436	-1.658	0.527967	9.76084e-05	0.00108266
AL138756.1	14.4357	1.79918	0.551785	9.86359e-05	0.00109262
TFCP2L1	1.95351	4.48479	1.64573	9.95683e-05	0.0011012
NEURL2	11.8321	1.41831	0.425769	9.99386e-05	0.00110423
AL355607.2	67.7605	1.48086	0.446681	0.0001003	0.00110769
CEMIP	1837.57	2.47645	0.776606	0.000100401	0.00110827
ERICH2	5.76579	5.51183	2.40973	0.000100741	0.00111149
KL	1.63757	5.96139	2.57736	0.000100798	0.00111159
AC007731.2	3.47336	4.35059	1.47932	0.000101945	0.00112262
PRKCH	115.457	1.05417	0.304744	0.00010222	0.00112458
SPINK13	2.5985	5.89986	2.54043	0.000102221	0.00112458
PBXIP1	1073.2	1.15019	0.336291	0.000102606	0.00112773
ANXA10	219.28	2.02336	0.628153	0.000103522	0.00113725
KDM5B	531.804	1.5563	0.471688	0.000104163	0.00114321
TCAF2	156.638	1.06544	0.309504	0.000104241	0.00114351
LINC01943	9.33909	1.83479	0.568222	0.000107412	0.00117436
PIK3IP1	96.5368	1.99465	0.624519	0.000108674	0.00118703
CD6	2.60459	7.45224	3.0605	0.00010891	0.00118905
PRKAR1B	94.469	-1.1296	0.336701	0.000109666	0.0011956
AC005165.1	9.90751	2.30515	0.72225	0.000109759	0.00119604
ZFHX2	16.241	2.46571	0.776421	0.000110175	0.00119944
MUC20	27.013	1.22289	0.364711	0.000112365	0.00122153
UNC13A	2.86793	3.91194	1.3448	0.000112492	0.00122234
MCM3AP.AS1	93.1545	1.18056	0.349025	0.000112633	0.00122329
TMEM51.AS1	9.34957	2.18683	0.685148	0.00011273	0.00122338
GVINP2	1.98562	5.25527	2.38951	0.000112747	0.00122338
AC120049.1	17.7469	1.48793	0.460069	0.000114807	0.00124161
AC124798.1	21.6146	1.1322	0.3346	0.000115827	0.00125206
ARRB1	155.063	3.15766	1.02905	0.000116153	0.00125499
EFNA3	35.0654	1.00467	0.292658	0.000116492	0.00125806
XAF1	157.162	-1.0462	0.31154	0.000117327	0.00126648
ZNF423	350.687	1.50503	0.458351	0.000117752	0.00126987
CCL3L1	2.94072	6.21501	2.63343	0.000118565	0.00127744
SPTBN5	42.0817	2.10606	0.669998	0.000118891	0.00127953
MBL1P	5.0073	3.03911	0.928655	0.000119396	0.00128278
LRCH2	1.93231	5.8969	2.57705	0.000120108	0.00128922
RASA4B	60.8237	1.17001	0.348138	0.000121916	0.00130497
AL139383.1	2.60665	5.24689	2.38265	0.000122066	0.00130596
MMP10	2.98155	4.66361	1.57994	0.000122655	0.00131051
BEX3	1712.03	-1.04644	0.311471	0.000122867	0.00131209
CCDC144NL.AS1	259.017	3.61609	1.19576	0.000122981	0.00131269
LINC01522	11.4371	8.20719	3.17022	0.00012354	0.00131743
AC009435.1	4.97491	4.88434	2.26782	0.000123717	0.00131871
SMOC1	131.778	3.96812	1.28991	0.000125663	0.00133511
SMPD4P1	7.73138	3.93264	1.25694	0.000125763	0.00133555
PDK4	17.7898	3.22343	1.06076	0.000126148	0.00133798
PLPP4	141.871	1.22967	0.368289	0.000126166	0.00133798
DSC2	2.15689	4.91659	2.29587	0.000126831	0.00134317
OSTN	64.1335	-3.22774	1.18698	0.000128232	0.00135488
TBKBP1	105.232	1.4606	0.449264	0.000130538	0.00137544
AC022784.1	6.36593	2.94705	0.943444	0.000130522	0.00137544
FOXO1	137.604	1.57954	0.490595	0.000130767	0.00137667
SEL1L3	1022.27	1.36675	0.417132	0.000130998	0.00137776
SERGEF	98.7033	1.56641	0.487109	0.000131263	0.00137992
CD3E	10.44	4.26348	1.39908	0.000131734	0.00138423
AC105052.5	5.701	1.77983	0.556357	0.00013199	0.00138628
NAT2	4.90243	5.86273	2.53804	0.000132088	0.00138668
RGS19	113.133	1.01233	0.297195	0.000132282	0.00138808
MIR3142HG	44.1686	1.48097	0.45865	0.00013424	0.00140606
MPP2	83.2806	2.37406	0.770496	0.000137513	0.00143575
AL356234.3	2.0043	6.33215	2.78831	0.000137725	0.00143732
FOXL2	13.99	2.37225	0.76901	0.000138172	0.00144066
NPY4R	3.71242	3.85265	1.23137	0.000138286	0.0014412
RASSF5	119.742	2.56567	0.837344	0.00013886	0.00144652
THSD7A	252.709	2.33678	0.761267	0.000139108	0.00144845
LYPD6	3.15434	3.91585	1.37338	0.000139567	0.00145257
MSC	555.141	1.23497	0.372819	0.000141838	0.00147111
ZMYND10	26.8772	1.32633	0.407664	0.00014237	0.00147505
CGB5	7.07602	3.89079	1.28857	0.000142455	0.00147527
ABCG4	7.87412	2.76248	0.893763	0.000142787	0.00147738
SLC8A2	8.7304	2.6569	0.863974	0.000143841	0.00148694
SV2B	4.84668	3.8573	1.35027	0.000144689	0.00149504
MAP7	1.97174	5.8436	2.57515	0.000145255	0.00149886
TMEM191A	7.29256	2.63262	0.856045	0.00014576	0.00150339
AC091133.2	3.32837	3.75736	1.48059	0.000146649	0.00150984
RELN	2187.65	2.87334	0.946035	0.000147872	0.00152175
OR7E22P	57.1097	-2.33894	0.825335	0.000148378	0.0015256
AC091912.3	4.17523	3.09029	1.01465	0.000149831	0.00153915
AL512484.1	5.23728	5.86492	2.5693	0.000150545	0.00154442
KCNMB1	263.395	4.25283	1.44317	0.000152587	0.00156327
ID1	1247.09	1.31764	0.405117	0.00015364	0.00157265
HTR2A	4.49476	3.62681	1.17513	0.000153922	0.00157298
FRAT1	40.8111	1.00377	0.298539	0.000153784	0.00157298
TMPRSS15	389.902	-6.01495	2.90716	0.000156903	0.0015975
EPHA7	30.4011	-3.26425	1.16119	0.000159315	0.00161918
AL359962.3	2.92137	5.39297	2.44377	0.000159716	0.00162183
SAMMSON	6.02123	4.46088	2.17407	0.00016056	0.00162907
ZNF320	3.94751	5.46609	2.4895	0.000160964	0.00163161
LINC01655	1.7596	5.0936	2.37756	0.000161326	0.00163456
CCDC144NL	28.8017	3.35714	1.13261	0.000162298	0.00164368
FGF14	3.13704	3.11104	0.990941	0.000163008	0.00165014
TCL6	3.68716	5.19313	2.38613	0.000165137	0.00167096
TTC7B	386.272	1.55197	0.492079	0.000166607	0.00168213
KRT8P33	18.5463	-1.11644	0.339096	0.000167787	0.00169254
GAD2	3.67612	3.42719	1.23005	0.000168602	0.001697
DLEU7	3.86981	3.21803	1.03261	0.00016848	0.001697
AC092919.1	3.80775	5.05611	2.35167	0.000168979	0.0016986
AL358394.1	3.86903	4.61556	2.24105	0.000169442	0.00170202
MAP3K9	2.89442	3.54088	1.16356	0.000172673	0.00172892
PAPLN	14.1848	1.81064	0.590302	0.000174263	0.00174179
[truncated: 1,071 more rows]

## Sheet: ANF vs MPNST
id	gene_name	biotype	baseMean	log2FoldChange	lfcSE	pvalue	padj
[truncated: 2,489 more rows]

[truncated: 7 more sheets: 1210 upregulated overlap genes, 117 downregulated overlap genes, Zhang et al 2022, Zhang et al 2022 overlap, direct_indirect, proteome key, proteome overlap genes]
