# Supplementary material for: Multiomic analyses reveal new targets of polycomb repressor complex 2 in Schwann lineage cells and malignant peripheral nerve sheath tumors
Source: Neurooncol Adv. 2024 Nov 9;6(1):vdae188. doi: 10.1093/noajnl/vdae188 (PMC11606644; doi:10.1093/noajnl/vdae188)
Supplement: vdae188_suppl_Supplementary_Materials [file vdae188_suppl_Supplementary_Materials.zip › Supp Table 3.xlsx]

## Sheet: Hallmark_PRC2
ID	Description	setSize	enrichmentScore	NES	pvalue	qvalue	rank	core_enrichment
HALLMARK_KRAS_SIGNALING_DN	HALLMARK_KRAS_SIGNALING_DN	175	0.64907	1.61129	1.35947e-07	2.71895e-06	7345	SLC30A3/KRT4/CLSTN3/PRKN/SLC38A3/PAX3/TENT5C/EFHD1/AMBN/CAMK1D/KRT5/NOS1/KCNMB1/SIDT1/TFCP2L1/SELENOP/RSAD2/CYP39A1/SMPX/MYH7/NPY4R/ACTC1/BTG2/CLDN16/ABCG4/TLX1/KRT13/CD207/MFSD6/CELSR2/THNSL2/YPEL1/LYPD3/ARPP21/UPK3B/IGFBP2/SNN/EDN2/TEX15/EDAR/TNNI3/CD80/TCF7L1/SLC29A3/COL2A1/TCL1A/KCNE2/CALCB/MYO15A/KRT1/ABCB11/CHST2/HTR1B/KRT15/PDCD1/SPTBN2/RYR2/PDK2/MAST3/HSD11B2/PNMT/SYNPO/CCNA1/NR6A1/IL12B/…
HALLMARK_KRAS_SIGNALING_UP	HALLMARK_KRAS_SIGNALING_UP	192	0.619048	1.53747	1.56581e-06	1.56581e-05	6893	IKZF1/MPZL2/FGF9/LCP1/ST6GAL1/LAPTM5/KIF5C/TMEM176B/IL33/CXCL10/FUCA1/SLPI/RGS16/MAP7/TSPAN7/SPON1/MMP10/ADAMDEC1/SPARCL1/CCL20/EPHB2/USH1C/IRF8/EREG/SCN1B/PTPRR/CCND2/PRKG2/ACE/CMKLR1/GABRA3/APOD/MMP9/IGFBP3/ITGB2/RELN/CSF2/GUCY1A1/MAFB/IL10RA/SERPINA3/NAP1L2/SPP1/VWA5A/WNT7A/ALDH1A3/C3AR1/PLAU/ANO1/FLT4/ANXA10/HKDC1/SNAP91/TRAF1/ITGA2/F2RL1/PIGR/TLR8/CSF2RA/TRIB2/PLAT/TMEM100/MAP3K1/KCNN4/SOX9/…
HALLMARK_INFLAMMATORY_RESPONSE	HALLMARK_INFLAMMATORY_RESPONSE	193	0.602725	1.4968	4.59705e-06	3.0647e-05	4894	SLC7A2/OLR1/CCL5/CD40/CXCL10/LCP2/CD69/PDPN/IL2RB/CX3CL1/RGS16/SLAMF1/CYBB/PTPRE/AQP9/CCL20/IL18RAP/APLNR/BTG2/VIP/GPC3/STAB1/MEP1A/EREG/SCN1B/IL15RA/IL18/CMKLR1/TNFSF10/TNFRSF9/SEMA4D/CD14/TNFSF15/P2RX7/CXCL11/SELL/OPRK1/LY6E/IL18R1/CXCL9/IL10RA/CCR7/TLR3/CD48/LAMP3/EBI3/ITGB8/C3AR1/CSF3R/CHST2/CD70/IFITM1/GCH1/TLR2/GPR183/BST2/CD82
HALLMARK_INTERFERON_GAMMA_RESPONSE	HALLMARK_INTERFERON_GAMMA_RESPONSE	190	0.598626	1.48628	7.85013e-06	3.92507e-05	4813	CCL5/CSF2RB/EIF4E3/CD40/CXCL10/LCP2/CD69/IL2RB/CD86/GZMA/IDO1/SELP/CD38/RSAD2/FCGR1A/OAS2/SERPING1/IRF5/TRIM14/AUTS2/IRF8/IL15RA/CMKLR1/TNFSF10/CXCL11/BATF2/ST3GAL5/SLAMF7/EPSTI1/LY6E/ITGB7/METTL7B/XCL1/CXCL9/IL10RA/MX2/ZBP1/ST8SIA4/GCH1/IL7/IFI30/BST2/TXNIP
HALLMARK_MYOGENESIS	HALLMARK_MYOGENESIS	191	0.592812	1.47177	1.49401e-05	5.97603e-05	9002	NCAM1/COL15A1/SYNGR2/DAPK2/CASQ1/CASQ2/CSRP3/MYOZ1/NOS1/SORBS1/MYOM2/GNAO1/MRAS/MYH7/LSP1/FKBP1B/APLNR/ACTC1/MYL2/MB/PTGIS/GJA5/SLC6A8/MYOM1/APOD/ACTN2/LARGE1/IGFBP3/TNNI2/MAPRE3/SGCG/ACTN3/KCNH1/PSEN2/ACSL1/ACHE/MYLPF/ABLIM1/FABP3/SGCA/SH3BGR/CLU/PGAM2/TNNT1/EPHB3/MYH11/BDKRB2/CKB/TNNT3/CHRNB1/CAMK2B/REEP1/ANKRD2/EFS/KLF5/SCD/TPD52L1/ITGB4/PPP1R3C/LDB3/TNNC2/CD36/IGFBP7/SLN/PICK1/GSN/CDKN1A/IGF1…
HALLMARK_ESTROGEN_RESPONSE_LATE	HALLMARK_ESTROGEN_RESPONSE_LATE	190	0.585708	1.45421	3.56402e-05	0.000118801	6396	IGSF1/PERP/PRKAR2B/PDLIM3/SERPINA1/PTGES/ADD3/NMU/DUSP2/TFAP2C/SNX10/ABCA3/KRT13/BATF/SLC24A3/CELSR2/SCNN1A/MAPT/LARGE1/HR/TRIM29/TJP3/SULT2B1/PLXNB1/KRT19/CD9/TMPRSS3/MEST/ST14/SERPINA5/NPY1R/ASS1/MDK/HMGCS2/SERPINA3/GPER1/ST6GALNAC2/ASCL1/TFPI2/SCARB1/AGR2/CALCR/IMPA2/SLC2A8/AREG/CKB/PTPN6/EGR3/TST/LTF/SCUBE2/FRK/CISH/CXCL12/UNC13B/CCNA1/PCP4/DNAJC1/RAB31/TPD52L1/IDH2
HALLMARK_APICAL_JUNCTION	HALLMARK_APICAL_JUNCTION	195	0.582738	1.44686	7.72726e-05	0.000220779	5156	CADM3/MPZL2/DSC1/CALB2/SLC30A3/CADM2/CX3CL1/CD86/ACTC1/PCDH1/AMIGO1/CNTN1/ITGA9/RAC2/ADRA1B/NECTIN1/COL9A1/MMP9/ACTN2/ADAM23/SRC/CDH15/GRB7/ICAM5/LAMA3/AMIGO2/TNFRSF11B/CDH8/MDK/VWF/ACTN3/BAIAP2/CDSN/COL17A1/PTPRC/CLDN9/ICAM2/DSC3/TGFBI/NRAP/SDC3/TRAF1/ITGA2/CDH6/CDH3/TMEM8B/CRB3/CLDN14
HALLMARK_ESTROGEN_RESPONSE_EARLY	HALLMARK_ESTROGEN_RESPONSE_EARLY	195	0.574402	1.42616	0.000175713	0.000439284	8985	SLC7A2/CALB2/BCL11B/PDLIM3/RETREG1/PTGES/AQP3/GFRA1/SYBU/PODXL/ADD3/INHBB/LAD1/TFAP2C/ABCA3/SYNGR1/KRT13/SLC24A3/SYT12/CELSR2/SCNN1A/PEX11A/DHRS3/DEPTOR/MAPT/HR/TJP3/TSKU/ELF3/TGIF2/TGM2/SULT2B1/KRT19/TMPRSS3/KRT18/NPY1R/GREB1/ABLIM1/SLC1A1/ZNF185/SCARB1/FCMR/CALCR/TUBB2B/KRT15/AREG/RAB17/SEC14L2/EGR3/MAST4/FRK/KRT8/CISH/REEP1/CXCL12/ASB13/RAB31/TPD52L1/RASGRP1/P2RY2/RET/TFF3/CBFA2T3/TBC1D30/FDFT…
HALLMARK_ALLOGRAFT_REJECTION	HALLMARK_ALLOGRAFT_REJECTION	179	0.563942	1.39953	0.000737289	0.00163842	7222	CCL5/CD40/NCF4/LCP2/CD3D/IL16/IL2RB/CD86/GZMA/CD3E/TPD52/GPR65/IL18RAP/INHBB/KLRD1/STAB1/APBB1/IRF8/EREG/CCND2/IL18/CCR2/MMP9/PRKCG/ITGB2/IL12RB1/CD247/CXCL9/CD80/TRAT1/ACHE/TLR3/CCR5/LY86/NOS2/KRT1/ITGAL/PTPRC/ST8SIA4/CAPG/TLR2/LTB/HCLS1/IL7/CD1D/PTPN6/PRKCB/ELANE/CD3G/CD2/FGR/IL11/NCR1/CRTAM/IL12B/CCL7/IRF4/THY1/IL2RG/FCGR2B/FASLG/PRF1/LCK
HALLMARK_IL2_STAT5_SIGNALING	HALLMARK_IL2_STAT5_SIGNALING	199	0.556935	1.38253	0.00113211	0.00226422	8669	CTSZ/TLR7/CXCL10/SYNGR2/IL2RB/CD86/RGS16/SELP/ITIH5/GPR65/MAP6/PTH1R/CDKN1C/IRF8/CCND2/BATF/GABARAPL1/SLC29A2/TNFSF10/DHRS3/TNFRSF9/TGM2/SELL/SLC39A8/CCNE1/CSF2/GATA1/SCN9A/IL18R1/IL10RA/IL1RL1/SPP1/CD48/APLP1/EOMES/TNFRSF21/CAPN3/CAPG/COCH/TNFSF11/IL3RA/LTB/TRAF1/IRF6/SHE/SERPINC1/CISH/GBP4/PRKCH/TNFRSF1B/SH3BGRL2/IRF4/ANXA4/CD79B/RHOH/ETV4/IL1R2/PTCH1/IGF1R/SOCS2/SOCS1/S100A1/BMP2/RORA/BHLHE40/…
HALLMARK_XENOBIOTIC_METABOLISM	HALLMARK_XENOBIOTIC_METABOLISM	192	0.55435	1.37678	0.00150027	0.00272776	3811	CYP2J2/CYB5A/TMEM176B/ABCD2/F10/NDRG2/FMO1/SERPINA6/VNN1/PTGES/CYP17A1/FETUB/SLC6A12/FBLN1/AQP9/ENPEP/PDK4/CES1/HSD17B2/GSTM4/IRF8/TTPA/GABARAPL1/VTN/DDC/MPP2/UPB1/CYP2S1/HNF4A/SPINT2/FBP1/HGFAC/CYFIP2/ALDH3A1/CYP27A1
HALLMARK_BILE_ACID_METABOLISM	HALLMARK_BILE_ACID_METABOLISM	109	0.58599	1.43156	0.00210725	0.00351209	6789	DIO2/ABCD2/ALDH1A1/CH25H/SERPINA6/TFCP2L1/AQP9/CYP39A1/ABCA5/BMP6/SULT1B1/ABCA3/CYP46A1/ABCG4/PEX11A/ALDH8A1/SULT2B1/ACSL5/ACSL1/CYP27A1/AKR1D1/FADS2/HSD17B6/PECR/SOAT2/GSTK1/MLYCD/SLCO1A2/SLC22A18/IDH2/ABCA2/FDXR/OPTN
HALLMARK_COMPLEMENT	HALLMARK_COMPLEMENT	191	0.532445	1.3219	0.00371831	0.00572048	7566	OLR1/PRSS3/CCL5/LCP2/F10/SERPINA1/F5/NOTCH4/GZMA/GNG2/SERPING1/MMP8/GNGT2/MMP13/PDGFB/PCSK9/APOBEC3G/KCNIP3/ACTN2/SRC/HNF4A/C4BPB/CTSH/GZMK/DGKG/APOC1/PIK3CG/TFPI2/C1QA/KLK1/CLU/APOBEC3F/CP/C3/PRKCD/F8/PLEK/CR2/PLAT/KLKB1/SERPINC1/LTF/ZFPM2/GATA3/L3MBTL4/MSRB1/XPNPEP1/RASGRP1/CTSD/CD36/LCK/C1QC/S100A9/S100A13/TIMP1/MMP15
HALLMARK_COAGULATION	HALLMARK_COAGULATION	130	0.548928	1.34645	0.00519932	0.0074276	5769	A2M/OLR1/F10/GDA/SERPINA1/MMP10/CFI/SERPING1/MMP8/FGG/MEP1A/PDGFB/F13B/PROC/MMP9/CTSE/CD9/HNF4A/HMGCS2/VWF/CTSH/APOC1/TFPI2/C1QA/PLAU/CLU/C3/SH2B2/F8/TF/ITGA2/RGN/F11/PLEK/PLAT/KLKB1/SERPINC1/CRIP2
HALLMARK_UV_RESPONSE_UP	HALLMARK_UV_RESPONSE_UP	152	0.540776	1.33873	0.00666869	0.00880537	8632	PLCL1/PDLIM3/PTPRD/FMO1/E2F5/AQP3/SLC6A12/BTG2/CDKN1C/SLC6A8/NPTXR/IGFBP2/SULT1A1/CHRNA5/NTRK3/CREG1/CCNE1/C4BPB/NR4A1/COL2A1/ONECUT1/BID/RRAD/MSX1/GCH1/PRKCD/TCHH/TST/FGF18/ENO2/MAPK8IP2/RASGRP1/TACR3/RET/CYP1A1/CDKN2B/BCL2L11/CLCN2/TYRO3/SLC25A4/ICAM1/BMP2/ABCB1/HTR7/SPR
HALLMARK_PEROXISOME	HALLMARK_PEROXISOME	103	0.558498	1.36232	0.0070443	0.00880537	8558	ABCD2/ALDH1A1/SERPINA6/FABP6/CADM1/PEX11A/DHRS3/SULT2B1/ACSL5/ALB/ACSL1/CRABP2/HAO2/GSTK1/HSD11B2/MLYCD/ABCB4/IDH2/ABCC8/NR1I2/CRAT/SLC25A4/NUDT19/DIO1/ABCB1/DHCR24
HALLMARK_SPERMATOGENESIS	HALLMARK_SPERMATOGENESIS	116	0.551612	1.35358	0.011213	0.0126539	8620	CFTR/MAP7/NOS1/TKTL1/DMC1/ADCYAP1/PACRG/ACE/SYCP1/CLVS1/TEKT2/TNP1/TNNI3/DMRT1/SLC2A5/MTNR1A/GFI1/ACRV1/STRBP/GRM8/SNAP91/NAA11/ALOX15/SHE/CCNA1/MLF1/PGK2/TCP11/NPHP1/CNIH2/ZC2HC1C/SCG3/CCT6B/GAD1/DCC/CHRM4
HALLMARK_PANCREAS_BETA_CELLS	HALLMARK_PANCREAS_BETA_CELLS	33	0.661163	1.46557	0.0113885	0.0126539	3878	LMO2/PAX6/FOXA2/PAK3/DCX/PDX1/FOXO1/PCSK1/MAFB/SYT13/PKLR
HALLMARK_IL6_JAK_STAT3_SIGNALING	HALLMARK_IL6_JAK_STAT3_SIGNALING	83	0.57342	1.382	0.0123787	0.0130302	6843	A2M/CSF2RB/CXCL10/CD38/IL15RA/ACVRL1/DNTT/CD14/CXCL11/CD9/CSF2/IL12RB1/IL18R1/CXCL9/EBI3/IL9R/CSF3R/TNFRSF21/IL3RA/TLR2/LTB/IL7/CSF2RA/PLA2G2A/TNFRSF1B/CCL7/CD36/IL2RG
HALLMARK_HEME_METABOLISM	HALLMARK_HEME_METABOLISM	191	0.510532	1.2675	0.0144227	0.0144227	4453	LMO2/ACKR1/IGSF3/TENT5C/ADD2/AQP3/SPTA1/DMTN/NFE2/BTG2/SPTB/BLVRA/SLC6A8/HTATIP2/RHAG/CTSE/ALDH1L1/BCAM/PDZK1IP1/KEL/GATA1/ANK1/ACP5/RHD/TNS1/C3/ABCG2
HALLMARK_APICAL_SURFACE	HALLMARK_APICAL_SURFACE	43	0.636451	1.45538	0.0162582	0.015484	6843	SULF2/IL2RB/CX3CL1/PKHD1/PCSK9/LYPD3/RTN4RL1/GAS1/ATP6V0A4/AFAP1L2/TMEM8B/SLC34A3/GATA3/THY1/IL2RG
HALLMARK_GLYCOLYSIS	HALLMARK_GLYCOLYSIS	193	0.501728	1.24599	0.024975	0.0217174	6719	PDK3/CYB5A/CHST4/HS6ST2/TGFA/PKP2/DSC2/TKTL1/AK4/GPC4/GPC3/EGLN3/SDC1/MERTK/GPR87/SPAG4/ELF3/IGFBP3/CHST6/LCT/FBP2/CLDN9/CHST2/TGFBI/SDC3/PGAM2/MXI1/GAL3ST1/CHST1/BIK/EFNA3/SOX9/GPC1/ENO2/P4HA2/ISG20/VCAN/GALK1
HALLMARK_HYPOXIA	HALLMARK_HYPOXIA	199	0.501357	1.24457	0.024975	0.0217174	8926	PCK1/HOXB9/PDK3/BRS3/ACKR3/TKTL1/TPD52/AK4/GPC4/CDKN1C/GPC3/KIF5A/PDGFB/BCAN/LARGE1/IGFBP3/EDN2/TGM2/SULT2B1/TES/EFNA1/SLC2A5/FBP1/HS3ST1/PGF/PPARGC1A/LXN/SCARB1/PKLR/CHST2/CP/TGFBI/SDC3/KLHL24/PGAM2/CCNG2/MXI1/EFNA3/MAP3K1/STBD1/S100A4/INHA/GPC1/ENO2/B4GALNT2/ERRFI1/XPNPEP1/PPP1R3C/P4HA2/ISG20/GALK1/PKP1/KDELR3/MIF/CDKN1A/CAVIN3/IDS/DDIT4/RORA/BHLHE40/TGFB3/AKAP12/ADORA2B/SLC6A6/GAA/COL5A1/CASP6
HALLMARK_HEDGEHOG_SIGNALING	HALLMARK_HEDGEHOG_SIGNALING	35	0.628295	1.40161	0.0317982	0.0264985	3254	SHH/RTN1/UNC5C/NRCAM/HEY2/SCG2/SLIT1/ACHE
HALLMARK_WNT_BETA_CATENIN_SIGNALING	HALLMARK_WNT_BETA_CATENIN_SIGNALING	40	0.605844	1.37491	0.0355987	0.028479	7948	NOTCH4/HDAC11/HEY2/CCND2/PSEN2/FRAT1/DLL1/AXIN2/JAG1/FZD8/PTCH1/HDAC5
HALLMARK_ANGIOGENESIS	HALLMARK_ANGIOGENESIS	34	0.625638	1.3913	0.0405702	0.0312078	7640	OLR1/CCND2/VTN/SLCO2A1/SERPINA5/SPP1/TNFRSF21/MSX1/PRG2/JAG1/S100A4/VCAN/TIMP1/APOH
HALLMARK_EPITHELIAL_MESENCHYMAL_TRANSITION	HALLMARK_EPITHELIAL_MESENCHYMAL_TRANSITION	199	0.486569	1.20786	0.046953	0.03478	6277	CRLF1/FMOD/PMEPA1/PRSS2/FUCA1/MGP/FBLN1/CADM1/COL11A1/PDLIM4/SLC6A8/MATN3/ELN/SDC1/SFRP1/SERPINE2/IGFBP2/IGFBP3/TGM2/SCG2/SGCG/MEST/LAMA3/TNFRSF11B/IL32/SPP1/GAS1/EDIL3/LRRC15/APLP1/TFPI2/CAPG/TGFBI/MSX1/FBLN5/SFRP4/MATN2/ITGA2/AREG/CDH6/SLIT3/COL5A3/PTHLH/CXCL12/VEGFC/FZD8/GPC1/ENO2

## Sheet: C2_PRC2
ID	Description	setSize	enrichmentScore	NES	pvalue	qvalue	rank	core_enrichment
MIKKELSEN_MEF_HCP_WITH_H3K27ME3	MIKKELSEN_MEF_HCP_WITH_H3K27ME3	474	0.646454	1.62573	2.45193e-19	6.25946e-16	7578	CADM3/IKZF1/MPZL2/SHH/KCNB1/JHY/CALB2/CDX2/ACAN/HOXC13/ATP12A/MPPED1/ALX1/TFAP2D/TBX20/CNTN4/ZMAT4/RASEF/AQP3/PAQR5/KL/SORCS3/HOXB3/DSC2/CPZ/ELFN2/OLFML2A/SLC6A1/LRAT/BICDL1/PTPRN2/ATP2B2/FOXB1/SCTR/PAX7/STMN3/HTRA3/DPYS/NMU/DLEU7/LAD1/TFAP2C/ADCYAP1/OLIG2/DSCAM/DLL3/IKZF3/TUBB4A/GPR12/SHTN1/SYPL2/RAB37/FOXA2/RIMKLA/PADI2/LHFPL5/ALK/HRK/PRMT8/ASTN1/FGF14/GRP/TRPM3/TAFA3/TLX1/C1QL1/RSPO4/KCNJ6/CAL…
ONDER_CDH1_TARGETS_2_DN	ONDER_CDH1_TARGETS_2_DN	447	0.65131	1.63786	3.14795e-19	6.25946e-16	6387	MARK1/PERP/PTPN3/MPZL2/DSG3/KIAA0040/CEACAM1/SLC7A8/ST6GAL1/FRMD4B/IGSF3/SPRR2A/ATP12A/RIMS3/F11R/SERPINB3/CORO2A/RHBDF2/PDPN/FZD3/SERPINA1/SLPI/CD24/CDS1/TGFA/KRT5/ESRP1/PTGES/MAP7/AQP3/GNAL/MMP10/TFCP2L1/CA9/DSC2/MCTP2/ZBED2/SYBU/PTPRE/CCL20/FGFBP1/TMPRSS4/KCNK1/IVL/ARHGEF5/TINAGL1/CADM1/DSP/EXPH5/NMU/LAD1/MOB3B/SNX10/NRCAM/DSCAM/MCOLN3/SORL1/KRT81/ITGB6/RPS6KA1/LPAR3/KRT16/SMPDL3B/ALS2CL/SCEL/…
CHARAFE_BREAST_CANCER_LUMINAL_VS_MESENCHYMAL_UP	CHARAFE_BREAST_CANCER_LUMINAL_VS_MESENCHYMAL_UP	427	0.644776	1.62235	1.67887e-17	2.22554e-14	6837	NEBL/ARFGEF3/KIAA0040/FREM2/RERG/SLC7A8/CYB5A/F11R/TENT5C/SYNGR2/EFHD1/CD24/LMTK3/CDS1/RASEF/TMEM229B/PRR15/SLC52A3/ESRP1/MAP7/AZGP1/BLNK/SIDT1/SELENOP/ZNF467/CAPN8/MUCL1/MYO5B/GPR160/BICDL1/ARHGEF5/TMPRSS13/EXPH5/RHPN1/PLEKHA6/EPB41L5/INHBB/ANKRD30A/LAD1/SORL1/TC2N/RIPOR3/SMPDL3B/TTC9/ANKRD22/MB/ATP2C2/SYTL1/ZG16B/PADI2/SYNGR1/PCDH1/SETD6/GAREM1/SIGIRR/MYO1D/VAV3/MAL2/INPP5J/SLC29A2/TMEM125/MPZL…
MEISSNER_NPC_HCP_WITH_H3K4ME2	MEISSNER_NPC_HCP_WITH_H3K4ME2	454	0.635991	1.59971	1.78674e-16	1.7764e-13	5925	IKZF1/PERP/EMILIN2/STK26/MTUS2/KCNB1/CRLF1/ROR2/CALB2/CCDC184/EDARADD/RTN1/BMP7/ACSS1/ARHGEF25/DAPK2/MN1/GDA/CH25H/ZMAT4/MAP7/GNAL/KCNF1/SNTA1/PKP2/SIDT1/RAVER2/MLXIPL/C8orf34/MYO5B/GAD2/DYSF/NEURL1/PTPRE/TRPV4/COL9A3/GALNT12/SYNGR3/DLEU7/PLXDC1/CDKN1C/NPR2/DLL3/GPC3/DLX4/SLC44A5/GRIK4/TC2N/CIB2/TRIM14/SYPL2/LPAR3/RAB37/FOXA2/RIMKLA/C16orf74/CYP46A1/SETD6/IRF8/DYNC1I1/SCN1B/TRPM3/DIPK1C/LRRC75A/Y…
MIKKELSEN_NPC_HCP_WITH_H3K27ME3	MIKKELSEN_NPC_HCP_WITH_H3K27ME3	282	0.684375	1.70722	5.64316e-16	4.48839e-13	5060	HECW1/CADM3/IKZF1/HOXB9/JHY/CDX2/SLC30A3/HOXC13/LIPG/COL15A1/SCN4B/ATP12A/MPPED1/EIF4E3/ALX1/DLX3/LEMD1/PAX3/TFAP2D/HOXB5/HOXB4/LHX8/BMP4/DOCK8/SULT4A1/HOXB8/SORCS3/HOXB3/CPZ/LRAT/COL14A1/ATP2B2/PAX7/BMP6/PTH1R/LAD1/TFAP2C/PLXDC1/IRF5/IKZF3/HOXA13/GJB2/RAB37/PDGFB/VGLL2/ALK/VAT1L/HCK/FGF14/SIGIRR/NPTXR/B3GNT7/TLX1/SLC6A17/C1QL1/MAL2/SYT12/CLSTN2/TMEM150C/FOXE3/RTN4R/TMEM130/HOXB2/SFRP1/HR/PRKCZ/D…
RIGGI_EWING_SARCOMA_PROGENITOR_UP	RIGGI_EWING_SARCOMA_PROGENITOR_UP	406	0.643009	1.61433	1.09296e-15	7.24423e-13	4826	ZNF704/A2M/PRSS35/EPHA3/PARM1/SAMD5/OPCML/FABP4/LMO2/CEACAM1/FREM1/PNOC/BCL11B/ST6GAL1/IGSF3/LAPTM5/JCAD/FMOD/TMEM37/EFHD1/WT1/CDS1/MROH2A/TGFA/KIT/AQP3/PAQR5/NOS1/ALDH5A1/SV2B/SHISA3/CACHD1/MYOM2/SLC17A7/PCDH17/LRRC4C/GIMAP8/PODXL/WFDC1/LRATD2/ABCA5/COL11A1/STMN3/JAK3/MMP8/BTG2/CTTNBP2/FAM43A/NRCAM/ENPEP/CES1/HSD17B2/MMP13/SH3GL3/PADI2/GPR17/ALK/FAT3/FBLIM1/EPHB1/SLAIN1/KALRN/GRP/ZCCHC12/NGFR/CC…
SMID_BREAST_CANCER_NORMAL_LIKE_UP	SMID_BREAST_CANCER_NORMAL_LIKE_UP	436	0.629079	1.58247	7.42282e-15	4.21706e-12	6332	CPVL/FABP4/NCKAP1L/ACKR1/PNOC/BCL11B/ST6GAL1/PCSK5/SPINK5/CCL5/CD40/RUNX3/IL33/NCF4/CD180/LCP2/CD69/CD3D/F10/CD6/ALDH1A1/CCDC69/KCTD12/CH25H/KIT/KRT5/S100B/RIPOR2/LGALSL/NTRK2/TSPAN7/GZMA/SORBS1/TIE1/GIMAP5/SNCAIP/IGKC/ITIH5/SELENOP/AQP1/TMOD1/CD38/CSGALNACT1/SPARCL1/CD52/COL14A1/ADD3/VNN2/CFI/CD244/SERPING1/APLNR/ODAM/TRBC1/CDKN1C/PACRG/NPR2/C7/AOAH/CES1/VEGFD/SLCO3A1/CHL1/IRF8/MEOX1/RNASE6/BTK/…
MIKKELSEN_MCV6_HCP_WITH_H3K27ME3	MIKKELSEN_MCV6_HCP_WITH_H3K27ME3	364	0.641531	1.60594	3.31415e-14	1.64748e-11	6123	SHH/PAX2/CRLF1/JHY/PDE1B/CCDC184/ACAN/LMO1/COL15A1/SCN4B/DRGX/SLC38A3/RAB6B/EBF4/INSRR/TBX5/LMTK3/DRAXIN/PTPN5/PAQR5/SPON1/KL/LHFPL3/GRIP1/CCN3/GATA4/ELFN2/SLC6A1/CACNA1I/DYSF/ATP2B2/SCTR/STMN3/BMP6/TDRD6/IRF5/DSCAM/DLL3/TC2N/KCNJ4/PTGIS/VGLL2/PRMT8/CYP46A1/IRF8/EPHB1/GRP/ABCG4/NPTXR/SLC6A17/C1QL1/LGI3/RSPO4/LRRC75B/NOG/MYCL/WNT10B/ACE/CLSTN2/BCAN/FOXE3/RAMP1/RTN4R/ACVRL1/MMP9/COL9A2/SLC8A2/ASIC1…
DURAND_STROMA_S_UP	DURAND_STROMA_S_UP	290	0.6605	1.64783	8.38291e-14	3.70417e-11	3354	CAPN6/RORB/FABP4/CYP2J2/EYA4/SULF2/NCAM1/ROR2/PDE1B/ST6GAL1/HOXB13/CCL5/EIF4E3/MAF/CORO2A/BACH2/PAX9/TBX20/NDRG2/MN1/LGALSL/NOTCH4/TSPAN7/SMOC2/ARRB1/SELP/PLXNA2/CDK18/NCKAP5/RSPO2/SELENOP/GNAO1/RAB3IL1/LRRC4C/CSGALNACT1/FBLN1/PODXL/PPP1R13B/HTRA3/JAK3/RASSF2/IL18RAP/CDKN1C/RPS6KA6/NPR2/PDK4/CIB2/NYNRIN/SCN1B/PDLIM4/MYO1D/PDE1A/DUOXA1/WNT10B/FABP7/SYN1/NCK2/SFRP2/RBPMS2/ELFN1/TEX15/SLC39A8/FAM110…
JAEGER_METASTASIS_DN	JAEGER_METASTASIS_DN	238	0.6762	1.68133	5.11385e-13	2.0337e-10	6457	PERP/NEBL/MPZL2/DSG3/DSC1/DIO2/BCL11B/PRSS3/BMP7/SPINK5/MAF/DSG1/SERPINB3/SLPI/CD24/SERPINB4/CDS1/ASPA/KIT/KRT5/NTRK2/MAP7/AQP3/DSC2/ZBED2/EPHB6/AP1G2/FGFBP1/IVL/DSP/EXPH5/NMU/LAD1/TFAP2C/NRCAM/MCOLN3/KRT16/SCEL/INAVA/CD207/SDC1/ECHDC2/SCNN1A/LYPD3/DUOX1/TRIM29/GPR87/DEFB1/GRHL2/ANXA8/KRT19/PDZK1IP1/SERPINB13/CHN2/PI3/ST14/PYCARD/SPINT2/KRT23/TP53AIP1/EVPL/LAMA3/ASS1/CRYBG2/RAB25/KRT6A/CXADR/NAP1…
MEBARKI_HCC_PROGENITOR_FZD8CRD_DN	MEBARKI_HCC_PROGENITOR_FZD8CRD_DN	404	0.620933	1.55894	6.21754e-13	2.24783e-10	6250	CEACAM1/ST6GAL1/ACAN/SPINK1/ACSS1/FGB/CLSTN3/PDE11A/TMEM176B/CCDC198/F10/NEB/CHRD/GDA/SERPINA1/PAIP2B/CADM2/F5/MROH2A/AQP4/ABCC6P1/CYP3A7/GBA3/ABCC6/BLNK/SORBS1/RORC/CREB3L3/SLC6A12/CA9/PWWP3B/CYP4X1/MLXIPL/PTPRN2/C6/ATP2B2/ABCA5/CFI/DCDC1/MAN1C1/ODAM/NPY6R/LINC00598/RAB37/CLMN/AUTS2/TRIM36/C5orf46/LPIN3/CLDN16/PROX1/C11orf86/TCIM/F13B/TTBK1/SMIM10L2B/LIPC/AGT/CYP2C8/DDC/DHRS3/RNF43/ALDH1L1/CYP3A…
MEISSNER_NPC_HCP_WITH_H3_UNMETHYLATED	MEISSNER_NPC_HCP_WITH_H3_UNMETHYLATED	487	0.605044	1.52142	8.65147e-13	2.86713e-10	8851	OLFM2/CTSZ/PGM5/DRGX/F11R/EFNB3/TMEM37/INSRR/NDRG2/SP5/WT1/ADGRV1/RASEF/TNFRSF10A/PRR15/RIPOR2/AQP3/PAQR5/KL/TRPM6/FBLN7/CDK18/TFCP2L1/DSC2/CCN3/SYBU/AP1G2/DMC1/HTR1F/HTRA3/DCDC2/TDRD6/TUBB4A/GPR12/SHTN1/GLDN/PTGIS/PCSK9/LHFPL5/TRIM36/ABCG4/HTATIP2/LGI3/MAL2/KCP/KCNJ6/P2RX5/DDIT4L/ECHDC2/HTR2C/WNT10B/SYCP1/BTBD11/RGCC/REM1/DUSP26/FGF20/KCNK13/SPAG6/SLC6A11/RASD1/GRIN2C/C5orf47/MAB21L1/SLC25A21/TH…
REACTOME_FORMATION_OF_THE_CORNIFIED_ENVELOPE	REACTOME_FORMATION_OF_THE_CORNIFIED_ENVELOPE	101	0.773309	1.8673	2.00263e-12	5.68867e-10	4339	PERP/DSG3/KRT75/KRT3/DSC1/SPRR2A/SPINK5/KRT4/SPRR2D/KRT32/DSG1/KRT5/KRT78/PKP2/KRT79/DSC2/IVL/DSP/DSG4/KRT81/KRT86/LIPM/KRT16/PCSK6/KRT9/KRT13/SPRR2E/SPRR2B/SPRR2F/KRT38/LCE3D/KRT20/KRT7/KRT19/PI3/KRT80/LCE4A/ST14/KRT18/KRT23/EVPL/KRT83/KRT25/KRT6A/KRT33B/CSTA/KRT82/CDSN/KRT76/KRT1/LCE1F/DSC3/RPTN/KRT6B/KRT33A
REACTOME_KERATINIZATION	REACTOME_KERATINIZATION	101	0.773309	1.8673	2.00263e-12	5.68867e-10	4339	PERP/DSG3/KRT75/KRT3/DSC1/SPRR2A/SPINK5/KRT4/SPRR2D/KRT32/DSG1/KRT5/KRT78/PKP2/KRT79/DSC2/IVL/DSP/DSG4/KRT81/KRT86/LIPM/KRT16/PCSK6/KRT9/KRT13/SPRR2E/SPRR2B/SPRR2F/KRT38/LCE3D/KRT20/KRT7/KRT19/PI3/KRT80/LCE4A/ST14/KRT18/KRT23/EVPL/KRT83/KRT25/KRT6A/KRT33B/CSTA/KRT82/CDSN/KRT76/KRT1/LCE1F/DSC3/RPTN/KRT6B/KRT33A
SCHAEFFER_PROSTATE_DEVELOPMENT_48HR_UP	SCHAEFFER_PROSTATE_DEVELOPMENT_48HR_UP	421	0.614458	1.54509	4.09224e-12	1.08495e-09	5100	EPHA3/SHH/KIAA0040/CEACAM1/FAM149A/EDARADD/HOXB13/SPINK5/MAF/ACSS1/IL33/CORO2A/CCDC198/TMEM37/ALDH1A1/CD24/SP5/KCTD12/KRT78/PRR15/TRPV6/KCNMB4/PTGES/AQP3/PLXNA2/SNTA1/ACKR3/ADAMDEC1/TFCP2L1/PID1/OTULINL/KCNK1/ARHGEF5/LRATD2/TINAGL1/TRPV4/ABCA5/COL9A3/DCDC2/SMOC1/LYPD6/ESM1/TFAP2C/RSPO3/AOC1/MYO3B/TTC6/KLF15/RIPOR3/ATP2C2/GRP/KRT13/TCIM/DDIT4L/CLDN23/SCNN1A/CALB1/DHRS3/RAMP1/MASP1/IGFBP2/RASD1/MAP…
BOQUEST_STEM_CELL_CULTURED_VS_FRESH_UP	BOQUEST_STEM_CELL_CULTURED_VS_FRESH_UP	412	0.61095	1.53491	7.74463e-12	1.92495e-09	4847	CAPN6/MARK1/A2M/EPHA3/SULF1/CRLF1/ACAN/FRMD4B/IGSF3/PRKAR2B/COL15A1/MAF/IL33/CXCL10/F10/PTPRD/NDRG2/FMO1/PRG4/TSPAN8/TNMD/ASPA/RGS16/ATP8A1/SEMA3G/MGP/CILP/RAI2/NTRK2/LIMCH1/SORBS1/ACKR3/SELENOP/HAPLN1/OLFML2A/CCL3/PODXL/COL14A1/ADAMTSL3/C6/COL11A1/DSP/CFI/MAN1C1/ACTC1/BTG2/PLXDC1/CDKN1C/GPC3/ENPEP/PDK4/CES1/CLMN/IL15RA/DCX/TCIM/TNFSF10/SERPINE2/TGM2/CEMIP/ACSL5/MTUS1/KRT7/CD9/FAM117A/KRT18/FOXO1…
DELYS_THYROID_CANCER_UP	DELYS_THYROID_CANCER_UP	425	0.604047	1.51977	1.46004e-11	3.41551e-09	5127	IGSF1/EMILIN2/MPZL2/OPCML/NCKAP1L/CRLF1/IGSF3/PTPRU/PRSS3/PRSS2/SYNGR2/DAPK2/SERPINA1/SLPI/TGFA/S100B/ABCC6/TMC6/ATP10B/DSC2/CAMK2A/SLC6A1/PTPRE/KCNK1/TREM1/COL11A1/DSP/CFI/CCL18/NMU/APLNR/INHBB/GALNT12/NRCAM/LRP4/TRIM14/TRPC5/SCEL/EREG/SCN1B/HEY2/PDLIM4/BIRC7/MYO1D/CCND2/KRT13/RNASE6/SDC1/ITGA9/DHRS3/RAMP1/DTX4/PDE5A/TRIM29/ENTPD1/TNFSF15/ELF3/IGFBP3/SPINT1/TGM2/LST1/STMN2/ST3GAL5/MTUS1/PLXNB1/A…
MEISSNER_BRAIN_HCP_WITH_H3K27ME3	MEISSNER_BRAIN_HCP_WITH_H3K27ME3	213	0.671426	1.66514	3.17703e-11	7.01918e-09	6981	HOXB9/PAX2/CRLF1/LHX1/CALB2/CDX2/HOXC13/ALX1/DLX3/DRGX/INSRR/HOXB5/GJA3/HOXB4/HOXB6/WT1/LHX8/DRAXIN/GATA4/DMC1/FOXB1/TRPV4/PAX7/TDRD6/TFAP2C/IKZF3/HOXA13/DLX4/FOXA2/PCSK9/ADAMTS14/TLX1/KCP/RSPO4/WNT10B/FOXE3/MARCKSL1/REM1/FGF20/SPAG6/PRRX2/PDX1/GBX1/SPINT1/THEM7P/KRT7/KRT19/HOXC11/NOTCH3/WNT7B/DMRT1/NPAS1/KRT18/HOXD13/GRIN3B/FAM89A/RBMXL2/DHH/PRR5/GFI1/CYP24A1/POU2F3/IRX6/ALDH1A3/LGR6/ONECUT3/FGF…
FLORIO_NEOCORTEX_BASAL_RADIAL_GLIA_UP	FLORIO_NEOCORTEX_BASAL_RADIAL_GLIA_UP	338	0.625797	1.56426	4.48662e-11	9.39082e-09	4468	EPHA3/ADAMTS9/NEBL/SAMD5/SFMBT2/PLA2R1/CEACAM1/CYSLTR2/BEND7/JAML/ACAN/IYD/FMOD/IFNLR1/KANK4/PAX3/ACOT11/PIWIL3/LINC01550/ASPA/GLYATL1/SYT9/SLFN12L/ESRP1/BRS3/GCNT3/C5AR2/RSAD2/DMC1/OAS2/TMEM154/SULT1B1/C2orf50/PLXDC1/CGNL1/KLRD1/MCOLN3/MYO3B/C7/TTC6/FLT1/TECRL/GPC5/CLMN/HRK/FBLIM1/EREG/TOGARAM2/VAV3/VSIG1/CLEC1B/RHAG/HTR2C/SPN/CCR2/TNFSF10/CXXC4/SLC9A4/ZFP57/MAB21L3/LRRC36/LGSN/TIMD4/SELL/L1TD1/…
SENGUPTA_NASOPHARYNGEAL_CARCINOMA_DN	SENGUPTA_NASOPHARYNGEAL_CARCINOMA_DN	326	0.62763	1.56883	6.09297e-11	1.21154e-08	6766	SYTL4/FAM149A/MUC13/ATP12A/KRT4/SERPINB3/SLPI/SERPINB4/PRR15/HYDIN/AQP3/ATP10B/FANK1/CCDC181/PCP4L1/TMC5/UBXN10/CFAP43/SYBU/TMPRSS4/PTPRN2/TMEM154/FKBP1B/NMU/DMKN/PACRG/PIFO/CES1/VWA3B/TTC9/SYNGR1/INAVA/MYO1D/B3GNT7/TOGARAM2/DNAH2/PAX5/CLDN23/LRG1/ERICH3/PRR18/IQCA1/SPEF2/DUOX1/SPAG6/ALDH1L1/TJP3/TEKT2/DNAH12/ELF3/PROM1/EPPIN/VNN3/PPIL6/CHST6/KRT7/PDZK1IP1/TTC29/PI3/DAW1/TPPP3/SLC2A10/ASS1/AK7/SL…
MEISSNER_NPC_HCP_WITH_H3K4ME2_AND_H3K27ME3	MEISSNER_NPC_HCP_WITH_H3K4ME2_AND_H3K27ME3	292	0.637967	1.59114	7.36028e-11	1.39384e-08	5060	CADM3/PAX2/STXBP5L/KCNA1/RERG/SLC30A3/ACAN/SCN4B/EIF4E3/DLX3/LEMD1/PAX3/GJA3/LHX8/DOCK8/SULT4A1/SMOC2/SORCS3/CACNA1I/BICDL1/KCNK1/CADPS/LHX6/PTPRN2/ATP2B2/BMP6/LAD1/IRF5/DSCAM/IKZF3/HOXA13/GJB2/PDGFB/VGLL2/MCIDAS/ALK/HRK/PRMT8/RGS6/VAT1L/NPTXR/B3GNT7/TLX1/SLC6A17/C1QL1/SYT12/NOG/CLSTN2/TMEM150C/FOXE3/RTN4R/SFRP1/HR/DMRT2/SYT2/MAP3K21/GBX1/AGPAT2/SPINT1/CASZ1/UNC5D/WSCD2/NPAS1/SOWAHB/AMIGO2/HOXD13…
NABA_CORE_MATRISOME	NABA_CORE_MATRISOME	266	0.638065	1.59075	9.50498e-11	1.71817e-08	5490	EMILIN2/ACAN/FMOD/COL15A1/FGB/PRG4/AMBN/COL6A6/MGP/CILP/SPON1/SMOC2/FBLN7/RSPO2/CCN3/PXDNL/FRAS1/HAPLN1/FBLN1/SPARCL1/COL14A1/TINAGL1/DSPP/COL11A1/COL9A3/DMBT1/ADIPOQ/SMOC1/VWA5B2/ESM1/FGG/RSPO3/LGI1/GLDN/VWA3B/FNDC1/LAMA5/VWA5B1/MATN3/ELN/LGI3/HMCN2/KCP/TNN/RSPO4/IGFBP5/VTN/LRG1/BCAN/COL9A1/TINAG/OTOG/IGFBP2/TSKU/TECTB/COL9A2/SBSPON/IGFBP3/COL22A1/DPT/CRISPLD1/PAPLN/NTNG2/NTN5/RELN/LAMA3/COL25A1…
MCBRYAN_PUBERTAL_BREAST_4_5WK_UP	MCBRYAN_PUBERTAL_BREAST_4_5WK_UP	254	0.645166	1.60652	1.47933e-10	2.41555e-08	5100	ZNF704/MARK1/PERP/SESN3/CEACAM1/IL33/ALDH1A1/SLPI/CD24/TSPAN8/RETREG1/RIPOR2/ESRP1/GZMA/SPON1/HDAC11/FBLN7/NXN/PLEKHB1/KCNK1/DSP/INHBB/LAD1/TFAP2C/PADI2/PDLIM4/CNTN1/TTPA/SDC1/MARCKSL1/CSN3/APOD/COL9A1/SFRP1/IGFBP2/CTSE/INMT/CD14/SPINT1/TGM2/PROM1/GRHL2/KRT7/KRT19/CD9/PDZK1IP1/PATJ/ST14/SLCO2A1/KRT18/ARHGEF3/SERPINB11/MDK/VWF/MAFB/CYSTM1/RAB25/CHI3L1/SPP1/GAS1/BOC/CLDN10/FXYD2/FHDC1/FOXA1/EGR2/SE…
MOREAUX_MULTIPLE_MYELOMA_BY_TACI_UP	MOREAUX_MULTIPLE_MYELOMA_BY_TACI_UP	329	0.615706	1.53936	1.51851e-10	2.41555e-08	5411	CEACAM1/PDE3B/KCNB1/STRA6/CALB2/ALPP/RNASE1/FMOD/PI16/FAM189A2/CHST4/PTGES/NOS1/AZGP1/DMTN/ARRB1/GNG2/SNTA1/PKP2/PMP2/OLAH/IL22RA1/IGKC/EFHC2/EPHB6/EPB41L1/CACNA1I/NEURL1/AMPH/DMC1/NUP210/DSP/RHPN1/MAN1C1/KIF5A/GPR12/MYBPC1/ATP1B4/PDGFB/ATP2C2/SYNGR1/HRK/PCDH1/BIRC7/SLC6A8/ABCG4/C1QL1/SYT12/SCNN1A/ULBP1/MPP2/KCNK10/REM1/SSTR2/SLC22A14/ACTN2/SNN/NTRK3/CASZ1/CCDC33/GCHFR/ANXA8/SAMD14/LINC01238/NR4A…
TARTE_PLASMA_CELL_VS_PLASMABLAST_UP	TARTE_PLASMA_CELL_VS_PLASMABLAST_UP	356	0.613892	1.53663	1.51851e-10	2.41555e-08	5079	PCK1/CFTR/NCAM1/CALB2/ITGA8/SLC30A3/HOXB13/SPRR2A/RNASE1/FMOD/PRKAR2B/CD40/KRT32/CD3D/FUCA1/ALDH1A1/SERPINA1/CD24/SERPINB4/BMP4/AQP2/NOTCH4/GZMA/IGKC/ITPKB/LGALS9/CD3E/PDE4A/COL14A1/COL11A1/SERPING1/GABRA1/ACTC1/BTG2/ADCYAP1/SPTB/SORL1/CES1/SMPDL3B/PAX6/MYL2/PCDH1/PCSK6/FCGRT/SDC1/MYCL/HTR2C/WNT10B/CSN3/HOXB2/FEZ1/MMP9/MERTK/LST1/CDH15/TNP1/CD9/P2RX1/PTPRN/SPRR2C/SPINT2/SKAP1/ITGAD/KRT83/PHOX2B/N…
SENESE_HDAC1_TARGETS_DN	SENESE_HDAC1_TARGETS_DN	247	0.645808	1.60719	2.18566e-10	3.34308e-08	5133	FXYD6/CADM3/SESN3/JAKMIP2/KCNA1/SCN2B/MAF/LDLRAD4/EFNB3/ZNF395/BMP4/PLEKHH1/ALDH5A1/FOXO6/NXN/ELFN2/HAPLN1/FBLN1/AP1G2/COL11A1/STMN3/LSP1/EPB41L5/GPC4/EPHB2/GSTM4/LAMA5/MATN3/SDC1/IGFBP5/IQCA1/CSDC2/HR/BCAM/FOXS1/MIAT/GALNT16/CRISPLD1/KRT7/NOTCH3/PTPRN/ASS1/SYT17/PNMA2/PRAG1/BAIAP2/LYPD1/MPP7/CYS1/EDIL3/APLP1/RASA4/TNS1/LINC00888/PBX1/RASSF4/SSH3/FOLR1/TGFBI/SDC3/TUBB2B/DKK3/IMPA2/MYRF/CCNG2/YPEL…
SENGUPTA_NASOPHARYNGEAL_CARCINOMA_WITH_LMP1_DN	SENGUPTA_NASOPHARYNGEAL_CARCINOMA_WITH_LMP1_DN	162	0.688988	1.6984	3.20954e-10	4.72735e-08	6738	RORB/FREM2/BEND7/JAML/SPRR2A/KRT4/SERPINB3/PDPN/GDA/SERPINA1/SERPINB4/DACH1/AADAC/GLYATL2/TFCP2L1/PXDNL/ABCA5/DMKN/MCOLN3/C7/NTS/PDK4/GJB2/TRPM8/ZG16B/SCEL/CNTNAP3/DCX/NLRP7/LINC01139/DEFB1/PROM1/ANXA8/OLFM4/KRT7/PDZK1IP1/TMPRSS3/PI3/KRT23/NPY1R/ASS1/ACACB/SERPINA3/TCL1A/MPP7/AHNAK2/BTNL9/GREB1/ITGAL/S100P/FAM83C/RRAD/DNASE1L3/CFAP70/KRT6B/CRABP2/DYNLRB2/ACSS3/CUL9/CCDC113/TF/RNF128/RDH10/CD72/LC…
WALLACE_PROSTATE_CANCER_RACE_UP	WALLACE_PROSTATE_CANCER_RACE_UP	265	0.636132	1.58598	3.40645e-10	4.83818e-08	7701	NCKAP1L/BCL11B/LAPTM5/JCAD/RNASE1/PLCL1/CCL5/CSF2RB/RUNX3/PDLIM3/LCP2/CD69/CD3D/IL16/CD86/RGS16/SLAMF1/GZMA/IDO1/SELP/ADAMDEC1/IGKC/ITIH5/CPZ/OLFML2A/TMEM35A/CD52/RSAD2/GPR65/OAS2/LSP1/CRYBB2/TRBC1/DUSP2/PDK4/IRF8/CD207/RNASE6/TCIM/RAC2/CD53/APOBEC3G/SYNDIG1/MMP9/TFEC/SELL/ITGB2/HERC5/TRBC2/CXCL9/CD93/ALOX5AP/HMGCS2/ADAM28/EDNRA/IL10RA/CCR7/LYZ/MX2/TRAT1/AHNAK2/DNAJC15/SFTPA2/GZMK/CCR5/CD48/LAMP3…
PEDRIOLI_MIR31_TARGETS_DN	PEDRIOLI_MIR31_TARGETS_DN	392	0.599034	1.50346	4.2346e-10	5.71837e-08	4678	ADAMTS9/EMILIN2/KIAA0040/LITAF/PNOC/RNASE1/MAT1A/LDLRAD4/DAPK2/CX3CL1/TNFSF14/KCNMB4/TSPAN7/MMP10/AADAC/ALMS1P1/SV2B/MYOM3/ACKR3/FAIM2/DSC2/TMOD1/EPHB6/OTULINL/GAD2/PLEKHB1/CCL20/HTRA3/RASSF2/PPP1R9A/CDKN1C/VIP/NRCAM/SLC44A5/PDK4/ANGPT4/VEGFD/TRIM14/SMPDL3B/CYP46A1/MYO1D/PROX1/CAND2/MYOM1/WNT10B/ACE/LRG1/YPEL1/PCBD1/DOK2/SLC22A17/PROKR1/SERPINE2/HRH2/ATP8B5P/RASD1/P2RX7/LYVE1/FMNL1/DEF6/STMN2/PDZ…
ACEVEDO_LIVER_CANCER_WITH_H3K27ME3_UP	ACEVEDO_LIVER_CANCER_WITH_H3K27ME3_UP	256	0.640913	1.59716	4.31375e-10	5.71837e-08	4487	MARK1/IGSF1/IKZF1/STK26/SULF1/LMO2/TNIK/PNLIP/ELMOD1/POU6F2/RNASE1/PRKAR2B/CLEC7A/KIF5C/FAM189A2/XAGE2/ADGRV1/CHRM3/DOCK8/CRISP3/MGP/C6orf141/ESRP1/ENTHD1/KL/LIMCH1/SELP/CCDC172/PWWP3B/ITIH5/LRCH2/FRAS1/GPRIN3/DCDC1/ENPP6/TMPRSS11B/MMP8/MCOLN3/LPAR3/PTPRR/ADGRF2/PDE1A/RNASE6/RHAG/ZNF311/TINAG/SYCP2L/TMEM71/CLEC12A/SSX7/HAVCR2/SV2C/SERPINB13/GUCY1A1/SMAD9/SERPINB11/IL1RL1/HSPB3/KLHL41/EZHIP/C7orf3…
QI_PLASMACYTOMA_UP	QI_PLASMACYTOMA_UP	246	0.642359	1.59856	5.34269e-10	6.85389e-08	5337	LCP1/FRMD4B/RNASE1/CCL5/CD40/CD3D/IL2RB/RGS16/KIT/SLAMF1/PTGES/MMP10/ARRB1/LGALS9/CD3E/CCL3/RSAD2/LSP1/CD244/RASSF2/IL18RAP/DUSP2/SNX10/KLRD1/AOC1/ABI3/RPS6KA1/PDGFB/HRK/IRF8/HCK/PCSK6/IL18/BATF/IL21R/RAC2/CD53/CCR2/TJP3/DNTT/TGM2/LST1/ITGB2/SH2D1A/ITGB7/GATA1/XCL1/ANKRD1/NFAM1/ALOX5AP/DAPP1/FLT3/TRAT1/CCR5/LY86/RRAD/DNASE1L3/RASSF4/PSTPIP1/CLU/DDT/CAPG/ARHGDIB/TNFSF11/CD19/LTB/HCLS1/TRAF1/CD82/T…
COLDREN_GEFITINIB_RESISTANCE_DN	COLDREN_GEFITINIB_RESISTANCE_DN	216	0.653128	1.62029	5.97589e-10	7.42662e-08	6574	MPZL2/ARFGEF3/CYP2J2/KIAA0040/FRMD4B/CDS1/RASEF/KCNMB4/BLNK/LGALS9/TMC5/CAPN8/GPR160/FGFBP1/TMPRSS4/LRATD2/EXPH5/LAD1/REPS2/ITGB6/TC2N/ERP27/SMPDL3B/ANKRD22/ATP2C2/SYTL1/PLEKHA7/SCEL/KALRN/MYO1D/MFSD6/VAV3/MAL2/LRG1/TMEM125/MPZL3/PDE5A/BLACAT1/GPR87/TJP3/PTK6/ELF3/SPINT1/SPINK2/GRHL2/KRT19/SLC2A12/GRHL3/ST14/EPN3/WFDC3/PIK3IP1/CRYBG2/ADAM28/RAB25/DAPP1/HS3ST1/MPP7/CGN/ALDH1A3/SLC1A1/DOK7/LIPH/ENP…
KONDO_PROSTATE_CANCER_WITH_H3K27ME3	KONDO_PROSTATE_CANCER_WITH_H3K27ME3	156	0.694279	1.70743	6.77415e-10	8.16356e-08	5104	EYA1/PCK1/FGF9/SULF1/HOXB9/JAML/IGFL3/ELMOD1/GAP43/LEMD1/CCDC198/TFAP2D/IL16/CD86/AQP4/BLNK/CCDC181/PWWP3B/SIGLEC6/COL14A1/TREM1/TMPRSS11A/GPR15/NLRP9/GABRA1/CHRM2/OR8D1/IKZF3/NTS/LONRF2/BRINP2/NRG4/ATP1B4/MOBP/TRIM36/ASTN1/RNASE6/CLEC1B/KCNA10/ARPP21/ATOH1/TFEC/ENTPD1/ALDH8A1/KRT222/TMTC1/SPIC/OTOR/ALB/ABCB5/ATL1/ELMO1/HABP2/PIK3CG/ANXA13/VWA2/NLRP14/GPR88/TECTA/TMCO5A/PHACTR1/WNT8B/RUNX1T1/CD1D…
CHARAFE_BREAST_CANCER_LUMINAL_VS_BASAL_UP	CHARAFE_BREAST_CANCER_LUMINAL_VS_BASAL_UP	369	0.597689	1.4971	7.63804e-10	8.9339e-08	6754	ZNF704/ARFGEF3/SFMBT2/KIAA0040/SLC7A8/TENT5C/SYNGR2/TSPAN15/EFR3B/DACH1/TMEM229B/PLEKHH1/GARNL3/ARRB1/BLNK/SIDT1/ZNF467/MYO5B/GPR160/CADM1/RHPN1/INHBB/ANKRD30A/TTC6/LONRF2/TC2N/RIPOR3/SHTN1/ABCA3/TTC9/ATP2C2/SBK1/SLC24A3/INPP5J/CLSTN2/TMEM150C/C10orf82/DEPTOR/LINC00993/MAPT/LARGE1/TJP3/TGIF2/HIP1R/KRT19/FAM110B/CHN2/SLC25A29/TBC1D16/EPN3/SLC2A10/HMGCS2/GRAMD4/IQSEC1/TESMIN/SLC44A4/CACNA1D/FOXA1/P…
YANG_BCL3_TARGETS_UP	YANG_BCL3_TARGETS_UP	323	0.609816	1.52427	7.95464e-10	9.03838e-08	5059	A2M/IGSF1/EPHA3/RASD2/FGF9/TNIK/OLR1/SLC7A8/PDK3/ITGA8/PCSK5/SCN4B/ACSS1/CXCL10/TMEM37/ANXA8L1/CH25H/TCEAL5/MBNL3/MMP10/LIMCH1/BLNK/CPZ/SYBU/RSAD2/CNR1/AQP7/RSPO3/PDK4/MMP13/VGLL2/FNDC1/CCND2/SDC1/IGFBP5/MASP1/DGAT2/SSTR2/ARPP21/SEMA3D/MERTK/RAB15/PERM1/KRT7/NAT8L/GNA14/KRT23/NPY1R/ANK1/NR4A1/NEFM/CXADR/TMEM178A/DGKG/SERPINI1/PPARGC1A/FABP3/KHK/TNFRSF21/CP/TGFBI/KRT6B/GCH1/PGAM2/TNNT1/EDNRB/JAM2/…
MCLACHLAN_DENTAL_CARIES_UP	MCLACHLAN_DENTAL_CARIES_UP	222	0.647992	1.60805	1.36016e-09	1.50254e-07	6422	CPVL/LCP1/CRLF1/ACKR1/LAPTM5/RNASE1/COL15A1/CCL5/CSF2RB/CLEC7A/NCF4/LCP2/TENT5C/SERPINA1/SLPI/CHST15/MGP/CYBB/AQP3/BLNK/ADAMDEC1/IGKC/LBP/CCL3/TREM1/LSP1/CFI/CCL18/TRBC1/SORL1/STAB1/CHL1/IRF8/HCK/C1QL1/RNASE6/PAX5/RAC2/CD53/CCR2/MMP9/SERPINE2/CD14/ITGB2/PI3/TRBC2/CXCL9/CD93/ALOX5AP/CTSH/IL10RA/CHI3L1/SERPINA3/ACP5/LYZ/SPP1/DEPP1/ACSL1/CLEC2B/LRRC15/CD48/MNDA/APOC1/C1QA/C3AR1/PTPRC/PLAU/TNFRSF21/M…
CUI_TCF21_TARGETS_2_UP	CUI_TCF21_TARGETS_2_UP	412	0.588405	1.47827	1.67864e-09	1.80424e-07	4926	CAPN6/PARM1/EYA1/SLC7A2/CFTR/NCAM1/FMOD/TSPAN33/FAM189A2/TMEM176B/IL33/HOXB6/HS6ST2/GAS2L3/BMP4/MGP/ISLR/SPON1/HDAC11/FBLN7/GRIP1/LBP/CD38/FRAS1/NEURL1/CADM1/LSP1/SBK1/FAT3/APBB1/PDLIM4/ACE2/CCND2/ATP1A2/C1QL1/FCGRT/MTMR7/KCP/RCN3/ECHDC2/CLSTN2/SPSB4/YPEL1/CXXC4/IGFBP2/SALL2/PLCH1/MAP3K21/SPINT1/TGM2/IGSF8/LRFN4/BMP5/RELN/KRT18/DCLK1/MDK/EDNRA/ADAMTS20/TRAPPC6A/BOC/SRL/LYPD6B/GREB1/TMEM132A/FNDC4…
MIKKELSEN_MEF_ICP_WITH_H3K27ME3	MIKKELSEN_MEF_ICP_WITH_H3K27ME3	185	0.662755	1.63938	1.87048e-09	1.95752e-07	5401	PNOC/KCNN3/FAM149A/HOXB13/ISLR2/CD40/PDE11A/TBX22/CD3D/ZDHHC22/PLCXD3/AQP2/LPO/ESRP1/HOXB3/OLAH/RGS8/FAIM2/TTLL6/CNTNAP4/LINGO4/SYBU/FFAR3/EXPH5/NPY4R/RTBDN/NFE2/KCNJ9/GDAP1L1/PCDH12/NRG4/TNK1/REN/C11orf87/PAX5/CA3/VTN/PHYHIP/KCNK10/SLC9A4/TJP3/LRRC36/SULT2B1/PDE8B/ENTPD3/GRB7/CFAP65/GIPR/EPN3/CHRNB4/PDYN/SCN9A/SEZ6L2/CA14/NSG2/TMEM63C/TRIM15/ELMO1/CALCB/NOXA1/C1QA/HEPACAM2/CLDN9/TDRD1/LRRC4B/VRT…
PEREZ_TP63_TARGETS	PEREZ_TP63_TARGETS	331	0.602978	1.50746	2.41402e-09	2.40005e-07	6839	ARFGEF3/NEFL/LMO2/NPTX1/ELMOD1/HS6ST3/PCSK5/MAF/RUNX3/TENT5C/SHANK3/EFHD1/CX3CL1/KIT/RASEF/MAP7/AQP3/ARRB1/CACHD1/SELENOP/OTULINL/PPP1R13B/FRY/COL9A3/MAN1C1/EPB41L5/RASSF5/INHBB/CDKN1C/FAM43A/CGNL1/SLC4A11/AUTS2/HEY2/NGFR/WHRN/ULBP1/FAM95C/BTBD11/RGCC/DHRS3/DGAT2/PROC/RTN4R/SHISAL1/HR/SEMA4D/PRSS33/IGFBP3/CASZ1/ELFN1/CEMIP/TEX15/LIMS2/SLC39A8/NOTCH3/WNT7B/GRHL3/SHC4/SMAD9/EVPL/ASS1/CYGB/TNFRSF10C…
SCHAEFFER_PROSTATE_DEVELOPMENT_48HR_DN	SCHAEFFER_PROSTATE_DEVELOPMENT_48HR_DN	395	0.59444	1.4916	2.41402e-09	2.40005e-07	4969	ZNF704/PARM1/SAMD5/SULF1/RERG/EYA2/KRT75/PDE1B/IL17RD/SEMA5B/PMEPA1/BACH2/RALGDS/KIF26B/GAS2L3/ZMAT4/NTRK2/MMP10/FOXO6/BLNK/CACHD1/LHFPL3/RSPO2/LBP/AQP1/CNTNAP4/FBLN1/GAD2/GABRB2/SPARCL1/AMPH/RASSF2/GABRA1/COLEC10/DUSP2/PLXDC1/CTTNBP2/PACRG/ROBO2/CD300C/CCKAR/EGLN3/BMF/RIMKLA/AMHR2/EPHB1/RYR3/CNTN1/PROX1/PDE1A/SLCO2B1/ELN/CDH10/RHOJ/AVPR1A/DGAT2/RTN4R/LARGE1/MAB21L3/CDIP1/ADAM23/DEF6/ABLIM2/TSPAN…
BOYLAN_MULTIPLE_MYELOMA_C_D_DN	BOYLAN_MULTIPLE_MYELOMA_C_D_DN	265	0.623511	1.55452	3.11744e-09	3.02379e-07	5847	HDC/CCL5/MAF/TMEM176B/TENT5C/CD3D/GDA/MVB12B/SLPI/IL2RB/KIT/CRISP3/SLFN12L/AQP3/GZMA/SPON1/CAMP/RNASE2/SELENOP/ZNF467/GIMAP8/GPR160/CD3E/PTPRE/DSP/TMEM154/IL18RAP/MMP8/KLRC1/KLRD1/PON3/SLCO3A1/ZG16B/CFAP61/CCND2/VAV3/LRG1/CCR2/RGCC/DHRS3/MMP9/SPAG6/TFEC/ENTPD1/AMY2A/SIRPB1/OLFM4/GVINP1/SH2D1A/CD9/TRDC/TSPAN2/ADA/TRBC2/IL18R1/HOOK1/SERPINA3/LYZ/KRBA1/GABRA4/CSTA/C7orf57/ZBP1/MFSD4A/LILRB4/ITGAL/TB…
REN_ALVEOLAR_RHABDOMYOSARCOMA_UP	REN_ALVEOLAR_RHABDOMYOSARCOMA_UP	93	0.744677	1.7894	3.55927e-09	3.37016e-07	4002	EYA1/FGF9/NCAM1/EYA2/KCNN3/DIO2/IGSF3/NDRG2/CASQ2/CHD7/PCDH17/TMOD1/CNR1/CDKN1C/NRCAM/MEOX1/SLC24A3/DCX/MYCL/ARPP21/TGIF2/TNNI2/CDH15/MAB21L1/TSPAN12/TPPP3/SPINT2/RAPSN/VWF/NES/MYLPF/CYFIP2/SGCA/CELF2/RASSF4
LIM_MAMMARY_STEM_CELL_DN	LIM_MAMMARY_STEM_CELL_DN	402	0.585342	1.46894	4.08074e-09	3.77406e-07	6271	ARFGEF3/CEACAM1/SULF2/SYTL4/TSPAN33/CORO2A/CD24/TLR5/HDAC11/IDO1/ALDH5A1/RORC/SIDT1/TFCP2L1/MYO5B/AP1G2/PODXL/TPD52/TMPRSS13/ADD3/NUP210/DMBT1/CGNL1/SNX10/SORL1/SHTN1/ABCA3/GJB2/MB/SYNGR1/SIGIRR/HTATIP2/BATF/THNSL2/TMEM125/LYPD3/PRKCZ/TJP3/CD14/ELF3/SPINT1/PLEKHG3/TGM2/CASZ1/NGEF/SULT2B1/HDHD3/MTUS1/FBXO6/KRT19/ILDR1/GRB7/PDZK1IP1/ST14/KRT18/EVPL/PRAG1/RAB25/RASSF7/DAPP1/SLC44A4/CLDN1/DENND2D/CGN…
CHARAFE_BREAST_CANCER_BASAL_VS_MESENCHYMAL_UP	CHARAFE_BREAST_CANCER_BASAL_VS_MESENCHYMAL_UP	119	0.712	1.73047	4.37714e-09	3.95618e-07	5476	DSG3/KIAA0040/LITAF/MAF/F11R/SLPI/CD24/CDS1/KRT5/ESRP1/MBNL3/BLNK/MYO5B/FGFBP1/KCNK1/DMKN/LAD1/ITGB6/TC2N/PPP1R14C/KRT16/SYTL1/SETD6/GAREM1/MAL2/SCNN1A/MPZL3/RNF43/TRIM29/TMEM191A/ELF3/SPINT1/CD24P4/GRHL2/PDZK1IP1/ST14/SPINT2/EPN3/RAB25/SERPINA3/MPP7/ACSL1/FAM83B/TSTD1/S100P/EPB41L4A/SSH3/S100A14/KRT15/CDH3/LCN2/PTPN6/CBLC/IRF6
WP_METAPATHWAY_BIOTRANSFORMATION_PHASE_I_AND_II	WP_METAPATHWAY_BIOTRANSFORMATION_PHASE_I_AND_II	165	0.67351	1.65883	5.49451e-09	4.85573e-07	6044	UGT1A10/CHST10/CYP2J2/UGT1A7/CYP3A4/HS6ST3/UGT1A1/CHST4/FMO1/NDST4/NAT2/HS6ST2/CYP11A1/SULT4A1/GLYATL1/CYP17A1/CYP3A7/CYP27C1/GLYATL2/HS3ST5/CYP4X1/CYP39A1/SULT1B1/GAL3ST4/GSTM4/CYP46A1/UGT1A6/CYP2C8/AKR1C4/CYP3A5/INMT/SULT1A1/CYP2S1/UGT1A9/SULT2B1/CHST6/NAT8L/CHST13/HS3ST1/UGT2B15/CYP24A1/UGT1A5/CYP27A1/AKR1D1/GAL3ST2/KCNAB1/CHST2/CHST5/MGST2/GAL3ST1/CHST1/CYP2C9/GPX5/SULT1A2/CYP2C18/GSTK1/FMO4/…
VECCHI_GASTRIC_CANCER_ADVANCED_VS_EARLY_DN	VECCHI_GASTRIC_CANCER_ADVANCED_VS_EARLY_DN	135	0.688613	1.68369	6.68526e-09	5.73768e-07	4453	ARFGEF3/CFTR/PRSS3/PRSS2/NAT2/SLPI/GPA33/BTNL8/ATP10B/AADAC/BLNK/DSC2/GATA4/TMC5/SYBU/GCNT3/TPD52/PTPRN2/PIP5K1B/NMU/REG4/ODAM/HSD17B2/CLDN23/PCBD1/KCNK10/LINC01133/ENTPD3/EPN3/CYSTM1/HGD/REEP6/VILL/CAPN13/ALDH3A1/HEPACAM2/S100P/DDT/ADRA2A/KCNE3/ABCG2
NABA_ECM_GLYCOPROTEINS	NABA_ECM_GLYCOPROTEINS	189	0.657937	1.62689	6.78103e-09	5.73768e-07	5408	EMILIN2/FGB/AMBN/MGP/CILP/SPON1/SMOC2/FBLN7/RSPO2/CCN3/PXDNL/FRAS1/FBLN1/SPARCL1/TINAGL1/DSPP/DMBT1/ADIPOQ/SMOC1/VWA5B2/FGG/RSPO3/LGI1/GLDN/VWA3B/FNDC1/LAMA5/VWA5B1/MATN3/ELN/LGI3/HMCN2/KCP/TNN/RSPO4/IGFBP5/VTN/LRG1/TINAG/OTOG/IGFBP2/TSKU/TECTB/SBSPON/IGFBP3/DPT/CRISPLD1/PAPLN/NTNG2/NTN5/RELN/LAMA3/VWF/AMELX/SLIT1/COLQ/SPP1/VWA5A/LTBP4/EDIL3/MMRN2/NTN3/VWA2/COCH/TGFBI/TECTA/EFEMP1/NELL2/FBLN5/SNE…
ZHOU_INFLAMMATORY_RESPONSE_LPS_UP	ZHOU_INFLAMMATORY_RESPONSE_LPS_UP	357	0.59623	1.4925	7.55598e-09	6.2602e-07	4713	NEFL/CRACR2A/LITAF/CFTR/PNLIP/SCN2B/CLEC12B/IYD/TLR7/FRMD7/CXCL10/NKAIN3/RAB6B/TBX20/CH25H/AQP4/GLYATL1/SYT9/CYP3A7/SPON1/TEC/TMEM35A/CCL20/CADPS/TPD52/ATP2B2/OAS2/KREMEN1/CCL18/EPB41L5/BTG2/GPC3/ATP1B4/TTC9/MYL2/MBL1P/TRIM36/IRF8/EREG/TM4SF18/IL18/RCN3/ITGA9/SSTR2/SPEF2/SNN/NPAS3/ELF3/UPB1/IGFBP3/CEMIP/SRC/CDH15/HERC5/GHRHR/CFAP65/GIPR/LAMA3/MIR600HG/CXCL9/PNMA2/CD80/SNTG1/ADAMTS20/VWF/FOXP2/C2o…
NABA_ECM_AFFILIATED	NABA_ECM_AFFILIATED	149	0.681837	1.67548	7.82211e-09	6.34843e-07	5376	PARM1/FREM2/FREM1/CLEC12B/MUC13/CLEC7A/SEMA5B/ANXA8L1/CLEC1A/SEMA3G/LGALSL/PLXNA2/ELFN2/LGALS9/MUCL1/CLEC3A/SFTA3/REG4/COLEC10/GPC4/PLXDC1/GPC3/SFTPC/GPC2/GPC5/SEMA3E/C1QL1/SDC1/CLEC1B/EMCN/CLEC9A/SEMA3D/SEMA4D/SEMA6B/LGALS12/ELFN1/PLXNB1/ANXA8/CLEC12A/FCN2/MUC3A/LGALS9C/SFTPA2/CLEC2B/C1QL4/ITLN1/C1QTNF2/SEMA4B/C1QA/ANXA13/MUC4/C1QTNF1/FREM3/COLEC11/ANXA10/OVGP1/C1QL3/CSPG5/SDC3/MUC20/SFTPB/CLEC1…
SATO_SILENCED_BY_METHYLATION_IN_PANCREATIC_CANCER_1	SATO_SILENCED_BY_METHYLATION_IN_PANCREATIC_CANCER_1	368	0.589888	1.47764	8.07262e-09	6.42071e-07	6893	NPTX1/LHX1/JHY/HOXC13/LAPTM5/HDC/CCL5/CD180/F11R/CD200/EFHD1/SERPINA1/CX3CL1/TP53I11/LGALSL/MBNL3/AQP3/SPON1/CCL3/MRAS/CD52/LHX6/CHRM2/TFAP2C/CDKN1C/MCOLN3/PAX6/TRIM36/NLRP2/NGFR/RCN3/PAX5/LIPC/RAC2/CLSTN2/VTN/FAM182B/LYPD3/SSX5/SFRP1/CYP3A5/TSKU/SLC6A11/SYT2/LRRC36/CRISP1/IGFBP3/SPINT1/L1TD1/CABP1/SIRPB1/TES/KRT7/OPRK1/HNF4A/NPAS1/CSF2/ST14/PYCARD/NOS1AP/CST1/PDYN/XCL1/CDH8/IL36RN/ADAM28/IL32/NE…
REACTOME_NEURONAL_SYSTEM	REACTOME_NEURONAL_SYSTEM	381	0.589575	1.47718	8.4601e-09	6.59695e-07	6457	NEFL/KCNA1/KCNB1/KCNN3/PRKAR2B/TUBAL3/PTPRD/GABRA6/BEGAIN/SYT9/KCNMB4/TSPAN7/GNAL/ALDH5A1/HCN4/KCNF1/GNG2/KCNMB3/ADCY5/KCNMB1/SLC6A12/GRIP1/SLC17A7/KCNJ3/CAMK2A/EPB41L1/GAD2/GABRB2/SLC6A1/NRXN3/HTR3C/KCNK1/ADCY4/CACNB4/GABRA1/EPB41L5/GRIP2/GNGT2/LRRTM4/KCNJ9/RPS6KA6/GRIA4/TUBB4A/GRIK4/RPS6KA1/KCNJ4/GRIK5/SYT12/KCNJ6/NLGN4X/KCNB2/KCNK10/KCNA10/PPM1E/KCNJ10/GABRA3/KCNK13/PRKCG/MAPT/ACTN2/SLC6A11/KC…
REACTOME_ION_CHANNEL_TRANSPORT	REACTOME_ION_CHANNEL_TRANSPORT	177	0.661782	1.6358	8.71841e-09	6.66765e-07	5335	FXYD6/ANO7/ATP12A/CASQ1/CASQ2/ATP8A1/TRPV6/ATP6V0D2/ATP10B/TRPM6/CAMK2A/ATP13A5/ATP2B2/TRPV4/ATP13A4/FKBP1B/TRPC7/TRPC3/MCOLN3/SLC9C1/TRPM8/ATP2C2/TRPC5/RYR3/TRPM3/ATP1A2/TTYH2/SLC9C2/SCNN1A/ATP7B/ASIC1/ATP1B2/ATP6V0A4/NALCN/ATP8B4/ATP8A2/BEST2/FXYD2/ATP8B3/ATP6V1C2/ANO1/TRPV5/WNK2/TRPV3/MCOLN2/ATP6V1G2/ATP2B3/RYR2/ANO4/WNK3
WANG_MLL_TARGETS	WANG_MLL_TARGETS	281	0.614188	1.53223	9.23505e-09	6.9295e-07	6030	SLC7A2/FABP4/PLA2R1/HOXC13/EIF4E3/MAF/ALX1/PAX3/GDF6/PAX9/GDA/ITIH2/EFHD1/HOXB5/F5/HOXB6/HS6ST2/KCTD12/ASPA/RGS16/MGP/PDE9A/PTGES/ISLR/SMOC2/HOXB3/GRIP1/RSPO2/SELENOP/CPZ/GATA4/RAB3IL1/TMEM35A/COL14A1/RNF144A/SMOC1/GALNT12/DUSP2/RPS6KA6/HTR2A/HOXA13/ENPEP/PDK4/MMP13/SMPDL3B/PAX6/TTC9/SCEL/KRT13/AGT/AVPR1A/PCBD1/DHRS3/SFRP1/FABP7/CD14/FOXS1/SFRP2/CYP2S1/DEF6/SHC4/SLCO2A1/AMIGO2/PNMA2/MAFB/DAPP1/CH…
GRYDER_PAX3FOXO1_ENHANCERS_KO_DOWN	GRYDER_PAX3FOXO1_ENHANCERS_KO_DOWN	422	0.574075	1.44355	1.6225e-08	1.19489e-06	4634	PARM1/EYA1/SFMBT2/JAKMIP2/SLC7A2/SULF2/EYA2/KCNN3/IL17RD/MAF/KANK4/PAX3/MN1/CHST15/HS6ST2/KCNMB4/NOS1/LIMCH1/ST6GALNAC3/ITPKB/PID1/PODXL/MAN1C1/EPHB2/ADAMTS14/ALK/AUTS2/PCSK6/PROX1/CCND2/SDC1/NOG/PCBD1/SERPINE2/CCDC3/DMRT2/MSI2/TSPAN9/CD9/BMP5/MEST/FAM81A/ARHGEF3/ASS1/TCF7L1/FAM89A/SPOCK3/PRDM12/GAS1/ATP8B4/ELMO1/ARHGAP26/PGF/ALDH1A3/PPM1H/ITGB8/MEDAG/SCARB1/SDK1/CELF2/SH3BGR/FGF8/PBX1/TNFRSF21/P…
REACTOME_EXTRACELLULAR_MATRIX_ORGANIZATION	REACTOME_EXTRACELLULAR_MATRIX_ORGANIZATION	294	0.604089	1.50645	1.77825e-08	1.28579e-06	5009	CAPN6/A2M/ADAMTS9/EMILIN2/CEACAM1/NCAM1/ITGA8/ACAN/FMOD/COL15A1/BMP7/FGB/F11R/PRSS2/BMP4/COL6A6/MMP10/PHYKPL/CAPN8/HAPLN1/FBLN1/COL14A1/DSPP/COL11A1/COL9A3/MMP8/FGG/LRP4/ITGB6/MMP13/PDGFB/ADAMTS14/LAMA5/MATN3/ELN/SDC1/ITGA9/TNN/VTN/BCAN/ADAMTS3/COL9A1/MMP9/COL9A2/TLL2/COL22A1/ITGB2/ICAM5/ITGB7/ITGAD/LAMA3/KDR/COL25A1/VWF/COL2A1/SPP1/SPOCK3/LTBP4/COL17A1/CAPN13/ITGB8/ITGAL/COL26A1/ITGA2B/CAPN3/ICA…
SHEN_SMARCA2_TARGETS_DN	SHEN_SMARCA2_TARGETS_DN	269	0.618531	1.54247	1.90805e-08	1.33123e-06	6083	TSHZ2/CYP3A4/CALB2/ALPP/BMP7/MAT1A/FGB/EFNB3/HOXB5/AMBN/CYP11A1/ADD2/CYP17A1/ATP10B/TCL6/CA9/LBP/RAB3IL1/CAMK2A/FBLN1/IVL/TREM1/SULT1B1/GABRA1/CHRM2/SPTB/DSCAM/CCKAR/DLX4/PREX2/USH1C/GPR12/KCNJ4/PDGFB/FOXA2/AMHR2/KALRN/TLX1/PAX5/LIPC/WNT10B/GCNT4/BCAN/KCNK10/NECTIN1/KCNJ10/FABP7/LZTS1/SEMA6B/SPTBN5/CHRM5/TEX15/DRD2/CNGB3/CYTH4/GHRHR/DPPA4/REEP2/SLC14A2/GCM1/ERN2/PADI1/PDE6A/FLRT1/NOX5/RSPH6A/SNAI…
RODWELL_AGING_KIDNEY_UP	RODWELL_AGING_KIDNEY_UP	448	0.573544	1.4423	1.90805e-08	1.33123e-06	5155	A2M/IKZF1/SULF2/JAML/LAPTM5/RTN1/COL15A1/CCL5/CLEC7A/RUNX3/LDLRAD4/LCP2/CD69/SYNGR2/FZD3/CHST15/GZMA/ISLR/SPON1/TMC6/GNG2/ARHGAP30/PARVG/IGKC/CCN3/CD38/GFRA1/NRXN3/SPARCL1/MRAS/PTPRE/TMPRSS4/COL14A1/SERPING1/RASSF5/TRBC1/C7/RPS6KA1/STAB1/GASK1B/IRF8/TM4SF18/CCND2/HTATIP2/RNASE6/RAC2/CD53/NLGN4X/ERICH3/VASH1/ARVCF/SERPINE2/CD14/PLAAT4/LST1/ITGB2/PROM1/LY6E/TRBC2/TNFRSF11B/PRB1/CXCL16/IL32/PRAG1/IL…
CHANDRAN_METASTASIS_DN	CHANDRAN_METASTASIS_DN	300	0.609206	1.52063	2.01189e-08	1.37948e-06	4979	EPHA3/RORB/PARM1/EYA4/SERTM2/PGM5/ANO7/FMOD/BMP7/PMEPA1/FUCA1/MN1/MVB12B/TSPAN15/BMP4/CHRM3/KRT5/AZGP1/SMOC2/SORBS1/LSAMP/CACHD1/ITIH5/MCTP2/CCN3/EPHB6/CD38/WFDC1/PTPRN2/DUSP2/BTG2/ROBO2/PIFO/SMPDL3B/SYTL1/CDH10/RGCC/TMEM150C/SLC22A17/PDE5A/RNF43/SFRP1/IGFBP2/TRIM29/SYNGR4/DEF6/LIMS2/ILDR1/TSPAN2/PYCARD/NR4A1/SCN7A/AHNAK2/SPOCK3/CNTN3/BOC/GHDC/ZNF641/DACT3/PPM1L/EGR2/ITGB8/RRAD/TNS1/SERPINB5/RASS…
CHYLA_CBFA2T3_TARGETS_DN	CHYLA_CBFA2T3_TARGETS_DN	218	0.634121	1.57374	2.21956e-08	1.49608e-06	5179	PARM1/CHST10/EYA4/ACKR1/HPSE2/IGSF3/TSPAN33/ARHGEF25/ALDH1A1/TSPAN15/TSPAN8/SLFN12L/DMTN/SORBS1/CAMP/RAB3IL1/TKTL1/PDE4A/TINAGL1/MMP8/GPC4/PLXDC1/C3orf80/CARMIL3/SAMD11/ABCA3/RANBP17/GAREM1/ABCG4/RHAG/PHYHIP/FHIT/MMP9/ATP7B/CTSE/BCAM/LRRC36/TAC3/TMEM72/SLC39A8/KEL/GNA14/ANK1/CCDC74B/KIAA0895/YPEL4/SH3TC2/MYLPF/BDH1/NXPE4/FHDC1/PPM1L/CHIA/FCMR/KLK1/RHD/TNS1/SLC7A7/KCNAB1/CD177/ERFE/MFSD9/CD82/RNF1…
JINESH_BLEBBISHIELD_TO_IMMUNE_CELL_FUSION_PBSHMS_DN	JINESH_BLEBBISHIELD_TO_IMMUNE_CELL_FUSION_PBSHMS_DN	376	0.583608	1.46186	2.40128e-08	1.59159e-06	5427	CPVL/SESN3/SLC7A8/CXCL10/TENT5C/CD69/SLPI/KIT/PDE9A/PLEKHS1/C6orf141/CYP3A7/MMP10/FABP6/SNCAIP/SELENOP/SYBU/CCL20/FGFBP1/TMPRSS4/KCNK1/OAS2/TMEM154/RNF144A/ZNF320/TESK2/HSD17B2/SLCO3A1/ZG16B/AUTS2/SBK1/PTPRR/KRT13/ASB9/FCGRT/VAV3/SCNN1A/EEPD1/PADI3/NLGN4X/TNFSF10/DHRS3/APOBEC3G/NLRP7/AKR1C4/HOXB2/FEZ1/DUOX1/DEPTOR/CYP3A5/TSKU/SALL2/SYT7/DEFB1/GCHFR/GRB14/ANXA8/ILDR1/EPSTI1/KEL/RHBDL3/GUCY1A1/ASS1…
MANNE_COVID19_COMBINED_COHORT_VS_HEALTHY_DONOR_PLATELETS_DN	MANNE_COVID19_COMBINED_COHORT_VS_HEALTHY_DONOR_PLATELETS_DN	198	0.640758	1.58634	2.4532e-08	1.59934e-06	4516	A2M/STK26/CPVL/COL15A1/PLCL1/IL33/GPR55/ALDH1A1/PTPRD/KCTD12/DACH1/RASEF/KRT5/RETREG1/ENTHD1/WDFY4/GLYATL2/PID1/NEURL1/ATP13A5/ATP13A4/DCDC2/BEND2/PREX2/CLIC5/CA8/SHTN1/IRF8/LOXHD1/ERC2/ACKR2/IGFBP5/PAX5/ACE/AVPR1A/CPNE4/TMEM150C/PPM1E/ACVRL1/DNAH12/FGD5/CDH5/CEMIP/ANKRD55/ALG1L2/SH2D1A/TPPP3/NR4A1/KDR/COL25A1/FAM71F1/TFPI2/RGS18/SDK1/TNS1/TNFRSF21/STRBP/KCNAB1/CTNND2/AFF2/GPR88/TGFBI/TECTA/TNFSF…
JAATINEN_HEMATOPOIETIC_STEM_CELL_DN	JAATINEN_HEMATOPOIETIC_STEM_CELL_DN	213	0.634195	1.5728	2.89579e-08	1.81024e-06	6727	CPVL/SULF2/BCL11B/PCSK5/FGFBP2/RTN1/CCL5/CLEC7A/RCAN3/TENT5C/CD3D/SERPINA1/F5/IL2RB/KCTD12/CD86/CMTM5/CYBB/AQP3/GZMA/FBLN7/TMC5/CCL3/GPR65/MAN1C1/IL18RAP/MMP8/TRBC1/KLRC1/PLXDC1/CD5/HCK/VSIG1/RHAG/GABARAPL1/IL21R/SH2D1B/RGCC/DOK2/MMP9/CTSE/PTGDR/CD14/LRRN3/ITGB2/ANKRD55/OLFM4/TRDC/CD247/XCL1/CXCL16/CYSTM1/CTSH/IL10RA/CHI3L1/CCR7/LYZ/TRAT1/DENND2D/CSTA/PYHIN1/GZMK/SAMD3/MNDA/KRT1/RGS18/RHD/TGFBI/N…
MANNE_COVID19_NONICU_VS_HEALTHY_DONOR_PLATELETS_DN	MANNE_COVID19_NONICU_VS_HEALTHY_DONOR_PLATELETS_DN	184	0.643228	1.59068	2.89869e-08	1.81024e-06	4516	A2M/STK26/PLCL1/GPR55/ALDH1A1/PTPRD/CADM2/KCTD12/CYP11A1/KRT5/ENTHD1/WDFY4/GLYATL2/PID1/ATP13A5/ATP13A4/DCDC2/BEND2/CLIC5/CA8/RANBP17/GASK1B/IRF8/LOXHD1/ERC2/ACKR2/ANKRD33B/AVPR1A/EMCN/CPNE4/TMEM150C/GLRA4/PPM1E/PLCH1/DNAH12/FGD5/CEMIP/ANKRD55/SH2D1A/TPPP3/KDR/COL25A1/FAM71F1/TFPI2/TBC1D8/RGS18/SDK1/TNS1/KCNAB1/CTNND2/AFF2/GPR88/TGFBI/WNT9A/CFAP97D1/RNF212B
MEISSNER_NPC_HCP_WITH_H3K4ME3_AND_H3K27ME3	MEISSNER_NPC_HCP_WITH_H3K4ME3_AND_H3K27ME3	129	0.689875	1.68217	2.91325e-08	1.81024e-06	4800	FGF9/NEFL/LMO2/ELMOD1/PTPRU/KIF5C/KANK4/GDF6/KIF26B/CDS1/PTPN5/GNAL/HCN4/FOXO6/RSPO2/EPB41L1/PDE4A/FOXB1/RASSF5/B4GALNT3/CCDC85A/FLT1/KCNJ4/BMF/GPC5/MYO1D/MAP3K9/ANKRD33B/CLDN23/ATOH1/ATP7B/TENM4/MEGF11/CHRNA5/KCNH3/PLEKHG3/RAB15/ELFN1/WNT11/ABLIM2/RASGEF1B/RELN/CDH22/ADORA1/NEFM/CCNO/TSPAN18/EOMES/GPR88/ADRA2A/COCH/GRM8/GCH1/WNK2/RAB20/NEUROG2
CREIGHTON_ENDOCRINE_THERAPY_RESISTANCE_5	CREIGHTON_ENDOCRINE_THERAPY_RESISTANCE_5	466	0.56775	1.42785	3.10449e-08	1.8994e-06	4279	ZNF704/PARM1/NEBL/MPZL2/ARFGEF3/SFMBT2/LITAF/IGSF3/BMP7/GREB1L/CORO2A/FUCA1/PAX9/CDS1/ATP8A1/CRISP3/RAI2/PLEKHS1/LGALSL/AQP3/ATP6V0D2/ARRB1/LIMCH1/BLNK/ACKR3/KIAA1671/GPR160/YPEL3/LRATD2/KREMEN1/INHBB/SLC4A11/TTC6/EGLN3/TC2N/RIPOR3/TTC9/MB/ATP2C2/PLEKHA7/GASK1B/GAREM1/MATN3/MFSD6/MAL2/SDC1/MYCL/TMEM178B/ARHGEF37/BCAM/PTK6/RASD1/AACS/OR2A20P/HIP1R/MTUS1/SGSM1/CCNE1/APELA/EPN3/ZDHHC23/FAM110C/PTGFR…
SABATES_COLORECTAL_ADENOMA_UP	SABATES_COLORECTAL_ADENOMA_UP	121	0.687706	1.67271	3.33988e-08	1.99954e-06	5023	DSG3/FREM2/UGT1A7/IL33/TNS4/SP5/AZGP1/MMP10/FABP6/FAIM2/DUOXA2/CYP4X1/CCL20/CADPS/DMBT1/DSG4/NMU/REG4/ODAM/DGAT2/IGFBP2/TRIM29/SBSPON/LRRC36/CXCL11/CEMIP/L1TD1/GRHL3/KRT80/KRT23/C4BPB/PCSK1/CST1/TNFRSF10C/CLDN1/CHI3L1/SERPINA3/SLCO1B3/SH3TC2/CLDN2/DUOX2/CCNO/NOTUM/S100P/RNF183/AP1S3/DSC3/TGFBI/KRT6B/GRM8/MSX1/S100A2/QPCT/AXIN2/CDH3/LCN2
MIKKELSEN_MCV6_LCP_WITH_H3K4ME3	MIKKELSEN_MCV6_LCP_WITH_H3K4ME3	156	0.67116	1.65058	3.36873e-08	1.99954e-06	6172	CYP2J2/SCARA5/LAPTM5/RNASE1/TMEM176B/CHST4/ALDH1A1/TNS4/GPA33/RIPOR2/PLEKHS1/SLFN12L/NOTCH4/RORC/LBP/LGALS9/GCNT3/FGFBP1/RSAD2/OAS2/CD244/PLEKHA6/SNX10/AOC1/SYTL1/TNFSF10/SPEF2/SLC13A2/KCNIP3/ZFP57/FABP7/MAB21L3/LST1/PRICKLE3/PDZK1IP1/CHIT1/VWA5A/C6orf118/ZBP1/ALDH3A1/PSTPIP1/RNF151/IFITM1/ARHGDIB/FGD4/SLC9A3R2/RAB17/DAB2IP/NPPB/PTPRVP/VTCN1/RUFY4/ADGRG1/KCNN4/GGNBP1/C2orf80/BTC
FOROUTAN_TGFB_EMT_DN	FOROUTAN_TGFB_EMT_DN	105	0.710286	1.71694	4.00328e-08	2.34124e-06	5110	MPZL2/SLCO4A1/CYB5A/SLPI/ESRP1/MAP7/AQP3/ALDH5A1/PKP2/SYBU/FGFBP1/NUP210/INHBB/PPP1R9A/PDK4/SMPDL3B/FOXA2/EREG/LAMA5/VAV3/SCNN1A/DEPTOR/PLAAT4/SULT1A1/ELF3/DEFB1/MTUS1/KRT19/CD9/LY6E/RAB26/HOOK1/RAB25/CXADR/ANK3/HS3ST1/MITF/ALDH1A3/ABLIM1/TBC1D8/S100P/GDF15/CP/AGR2/ERMP1/KRT15/IMPA2/AREG/SPRY1/PLS1/LCN2/MYO5C
MASSARWEH_TAMOXIFEN_RESISTANCE_DN	MASSARWEH_TAMOXIFEN_RESISTANCE_DN	245	0.614469	1.52842	4.20017e-08	2.41584e-06	6595	IGSF1/ARHGAP36/FREM2/SYTL4/RERG/CALB2/FGFBP2/EFNB3/RHBDF2/ATRNL1/MGP/LINC01968/FRAS1/KCNJ3/GFRA1/SYBU/TMPRSS4/ADD3/CADM1/DUSP2/TFAP2C/BLVRA/NRCAM/DSCAM/LONRF2/SMPDL3B/RMST/SYT12/CELSR2/DEPTOR/MAPT/LARGE1/HR/C1orf226/TSKU/GCHFR/TMPRSS3/SERPINA5/PYCARD/METTL7B/NPY1R/AMIGO2/PRAG1/GPER1/SYT1/GREB1/AFAP1L2/SCARB1/DOK7/FCMR/SH3BGR/ST8SIA4/RNF183/ADRA2A/PARD6B/TUBB2B/SOX4/TNNT1/SUSD4/AREG/CBX2/EGR3/TST/…
BOQUEST_STEM_CELL_DN	BOQUEST_STEM_CELL_DN	197	0.638773	1.58206	4.25235e-08	2.41584e-06	6838	ADAMTS9/MPZL2/LMO2/SLCO4A1/ACKR1/ST6GAL1/LAPTM5/JCAD/RNASE1/CSF2RB/F11R/LCP2/CX3CL1/CLEC1A/NOTCH4/TSPAN7/KL/SELP/TIE1/CHD7/GIMAP5/AQP1/PCDH17/SYBU/PTPRE/PODXL/TPD52/LHX6/PIK3C2B/CFI/APLNR/CLIC5/FLT1/PCDH12/MEOX1/EMCN/CDH5/TGM2/EFNA1/TSPAN12/KDR/IL18R1/CD93/VWF/CTSH/ANGPT2/MMRN2/TFPI2/RASA4/THSD7A/SCARB1/ARAP3/RAPGEF4/ENPP4/PTPRB/ICAM2/IL3RA/RND1/MGST2/MCF2L/JAM2/BST2/AREG/MYO5C/SELE/ADGRG1/MAST4/…
DAVICIONI_RHABDOMYOSARCOMA_PAX_FOXO1_FUSION_UP	DAVICIONI_RHABDOMYOSARCOMA_PAX_FOXO1_FUSION_UP	62	0.78136	1.83609	5.0657e-08	2.83739e-06	3238	EYA1/NEBL/JAKMIP2/PRKAR2B/MN1/ZNF395/AQP3/ARRB1/ACKR3/ITPKB/NRCAM/ALK/GAREM1/VAV3/DCX/CD9/BMP5/ANK1/ASS1/VWA5A/PDGFD
LEE_DIFFERENTIATING_T_LYMPHOCYTE	LEE_DIFFERENTIATING_T_LYMPHOCYTE	190	0.641858	1.58752	5.13933e-08	2.83865e-06	6601	IKZF1/NCKAP1L/CRACR2A/BCL11B/LAPTM5/CD3D/CAMK1D/DOCK8/ATP8A1/AQP3/TMC6/ALDH5A1/ARHGAP30/AP1G2/CD52/NUP210/RASSF5/TRBC1/BTG2/SORL1/TRIM14/CCDC152/RAC2/CD53/RGCC/SEMA4D/TMEM71/SELL/ITGB2/SH2D1A/TRBC2/CD247/TRAT1/TRAPPC6A/CYFIP2/CD48/PIK3CG/P2RY8/ITGAL/TSTD1/PGGHG/PTPRC/CELF2/IPCEF1/ARHGAP25/ICAM2/RCSD1/ARHGDIB/LINC01215/MGAT4A/TRAF3IP3/LTB/HCLS1/SPATA13/ARHGAP9/TXNIP/CORO1A/NLRC3/PRKCB/CD3G/TRGC1/C…
SMID_BREAST_CANCER_RELAPSE_IN_BONE_DN	SMID_BREAST_CANCER_RELAPSE_IN_BONE_DN	276	0.602371	1.50182	5.50559e-08	2.99929e-06	5078	CAPN6/PERP/CEACAM1/CRLF1/ACAN/RUNX3/DSG1/PDPN/SLPI/CHRM3/KRT5/ADD2/S100B/PDE9A/TFCP2L1/CA9/DSC2/HAPLN1/GAD2/PLEKHB1/MRAS/CCL20/CD52/FGFBP1/CYP39A1/COL9A3/NMU/ODAM/TFAP2C/KRT81/KRT16/SMPDL3B/GSTM4/PAX6/PADI2/ACE2/ELN/RAC2/SYCP1/CSN3/SFRP1/FABP7/TRIM29/CD24P4/PDZK1IP1/PI3/KRT23/KRT83/TNFRSF11B/IL32/KRT6A/CLDN1/COL2A1/GALNT14/LAMP3/CLDN10/FNDC4/TNFRSF21/CP/DSC3/COCH/KRT6B/TUBB2B/KLHL24/ROPN1/KCNG1/I…
WANG_SMARCE1_TARGETS_UP	WANG_SMARCE1_TARGETS_UP	287	0.605128	1.51	7.39317e-08	3.97317e-06	6123	PRSS35/PERP/SAMD5/SULF1/TSHZ2/SULF2/DIO2/ACAN/JCAD/RTN1/COL15A1/SERPINB3/CD200/PRG4/HOXB5/CD24/HOXB6/HS6ST2/WT1/SERPINB4/DACH1/ADD2/MGP/NTRK2/GNG2/FRAS1/CADM1/FRY/CFI/RNF144A/MAN1C1/INHBB/GALNT12/KLRC1/CGNL1/GJB2/VAT1L/FBLIM1/FNDC1/TCIM/IGFBP5/SLC12A8/RHOJ/NLGN4X/BTBD11/SLC22A17/PRRX2/BCAM/SBSPON/TLL2/STON2/TES/KRT18/FOXO1/AMIGO2/MAFB/PTGFRN/SIPA1L2/CHI3L1/DACT1/JDP2/CLEC2B/EDIL3/BOC/ITGB8/STRBP/…
SWEET_LUNG_CANCER_KRAS_DN	SWEET_LUNG_CANCER_KRAS_DN	394	0.575636	1.44454	7.6029e-08	4.0314e-06	4678	PCK1/FGF9/LMO2/KRT4/FGF7/TENT5C/ALDH1A1/PTPRD/NDRG2/FMO1/HOXB5/SLC4A5/KCTD12/KIT/MGP/RIPOR2/PTGES/NOTCH4/TSPAN7/ARRB1/LIMCH1/SORBS1/GNG2/TIE1/ACKR3/ITPKB/AQP1/SPARCL1/CADM1/STMN3/BMP6/ADIPOQ/SERPING1/TRBC1/ACTC1/CDKN1C/GPC3/CCKAR/CES1/STAB1/VEGFD/SLCO3A1/FLT1/PTGIS/SCEL/HCK/KALRN/CNTN1/ATP1A2/ACKR2/ANKRD33B/KRT13/RARRES2/IGFBP5/CA3/ACE/RHOJ/EMCN/ACVRL1/UPK3B/MAPT/IGFBP2/INMT/LYVE1/SULT1A1/TMEM71/…
POOLA_INVASIVE_BREAST_CANCER_UP	POOLA_INVASIVE_BREAST_CANCER_UP	261	0.601438	1.49837	7.70776e-08	4.03323e-06	6916	SULF1/LAPTM5/CSF2RB/CD40/CLEC7A/CXCL10/LCP2/CD69/CD3D/CD6/CD86/CH25H/RGS16/SERPINA6/GZMA/ADAMDEC1/DSC2/LGALS9/CD38/CCL3/CD52/RSAD2/GPR65/FCGR1A/COL11A1/CCL18/RASSF2/TRBC1/MMP13/IRF8/IL18/BTK/CD53/MMP9/TFEC/CXCL11/LST1/SELL/CEMIP/ITGB2/TRDC/TRBC2/CHIT1/IL18R1/CXCL9/MAFB/IL32/TCL1A/CCR7/LYZ/TRAT1/GZMK/LRRC15/CD48/MNDA/APOC1/LAMP3/LILRB4/PTPRC/FCMR/S100P/CNTNAP2/SLC7A7/ARHGAP25/PSTPIP1/GDF15/TRAF3IP…
FOSTER_KDM1A_TARGETS_UP	FOSTER_KDM1A_TARGETS_UP	233	0.616912	1.53245	8.33696e-08	4.30581e-06	5782	CYP2J2/NCKAP1L/PNLIP/SLC30A3/DCSTAMP/ACSS1/CD200/CD3D/SLC4A5/TSPAN8/SLAMF9/NTRK2/FETUB/CCDC172/MYOM3/MYOM2/SELENOP/AQP9/PLXDC1/NRG4/MYL2/DYNC1I1/PDLIM4/HTATIP2/MYCL/ECHDC2/DUSP26/OTOG/ACTN2/C5orf47/TNNI2/SULT2B1/SPINK2/SPIC/TSPAN2/LY6E/PKD2L1/RELN/GPR137B/KRT23/ALOX5AP/CHI3L1/KIAA0895/COL2A1/SYT5/IMPDH1/VWA5A/PDE6A/EZHIP/KISS1/TTC39C/EBI3/KLK1/LIPH/CNTNAP2/SRD5A2/RCSD1/IFITM1/TPH2/TNNT1/MGST2/FAM…
BLANCO_MELO_BETA_INTERFERON_TREATED_BRONCHIAL_EPITHELIAL_CELLS_DN	BLANCO_MELO_BETA_INTERFERON_TREATED_BRONCHIAL_EPITHELIAL_CELLS_DN	187	0.640225	1.58303	8.86129e-08	4.51354e-06	8335	SPINK5/ATP12A/SMO/SERPINB3/TUBAL3/SLPI/KRT78/AQP3/ZNF467/IVL/TMPRSS13/SLC25A27/KRT16/FAM238C/ANKRD22/SYTL1/KALRN/VAV3/KCP/FAM95C/CALB1/DGAT2/LYPD3/C15orf62/TJP3/LCE3D/NGEF/SULT2B1/GRHL3/FAM117A/ITGB7/GUCY1A1/CES3/EPN3/OSR1/EVPL/MIR600HG/AIF1L/LINC01559/VWF/TMEM86A/CARD14/DHRS9/IFITM10/PADI1/CSTA/NOXA1/TBC1D8/CCDC78/NBEAL2/RPTN/CRABP2/ANKRD35/LUARIS/NCCRP1/CAPN14/EPHB3/RCOR2/CBX2/MIR1915HG/EFNA3/S…
ANDERSEN_CHOLANGIOCARCINOMA_CLASS2	ANDERSEN_CHOLANGIOCARCINOMA_CLASS2	167	0.653972	1.61143	8.96616e-08	4.51354e-06	6838	OLR1/CDX2/BCL11B/LEMD1/CORO2A/GPA33/LPAR5/IGFL2/MYOM3/TFCP2L1/ZBED2/GPR160/GCNT3/FGFBP1/TMPRSS4/KCNK1/COL11A1/BCO1/NMU/REG4/GALNT12/SLC4A11/ITGB6/SMPDL3B/ANKRD22/ASPHD2/SCEL/PTPRR/CTSE/GPR87/TJP3/PTK6/KRT20/CEMIP/CYP2S1/OLFM4/KRT19/ST14/DAPP1/TRIM31/VILL/STYK1/S100P/LIPH/SERPINB5/SOX21/AP1S3/CAPG/KRT6B/CDH17/KRT15/ARHGAP27/ITGA2/QPCT/VSTM2L/CDH3/CBLC/BIK/UNC93B1/KCNN4/SAPCD2/KLF5/EPS8L1/GJB5/ADGR…
CHYLA_CBFA2T3_TARGETS_UP	CHYLA_CBFA2T3_TARGETS_UP	357	0.583969	1.46181	9.70022e-08	4.82203e-06	7834	LCP1/CYP2J2/SLCO4A1/OLR1/LMO1/LAPTM5/HDC/NCF4/DSG1/ABCD2/F10/SLPI/ATRNL1/SLAMF1/GZMA/SCAMP5/CHD7/SPNS3/ITPKB/RNASE2/ITIH5/LBP/SIGLEC6/TMOD1/GPR160/GFRA1/TREM1/GPR65/MAN1C1/DUSP2/EGLN3/ERO1B/SLCO3A1/FLT1/NRG4/KALRN/CCND2/TTPA/IL21R/EEPD1/THNSL2/CXXC4/RAMP1/SSTR2/HOXB2/KCNIP3/TFEC/DNTT/MFNG/STOX1/P2RX7/GCHFR/KRT7/CLEC12A/MS4A3/NOTCH3/CYTH4/KRT80/KRT18/ARHGEF3/PIK3IP1/ASS1/CD93/ALOX5AP/TESMIN/CCDC10…
HADDAD_B_LYMPHOCYTE_PROGENITOR	HADDAD_B_LYMPHOCYTE_PROGENITOR	254	0.609566	1.51787	1.08548e-07	5.32935e-06	6890	LAPTM5/RIMS3/LDLRAD4/CD69/BACH2/CHST15/CD24/E2F5/RETREG1/SPTA1/ALDH5A1/TCL6/PLXNA2/BLNK/CHD7/CSGALNACT1/PTPRE/TPD52/BTG2/AUTS2/HRK/P2RX5/PAX5/DUSP26/ARPP21/FHIT/DNTT/SNN/CD24P4/HIP1R/CD9/ZNF423/FOXO1/TCL1A/HS3ST1/DACT1/DEPP1/CYFIP2/RASL10A/FCMR/CORO2B/CAPN3/DNASE2B/MSX1/ABCG2/CD19/DDR1/RAG1/CD72/ZHX2/ITPR1/TRIB2/MOG/TCL1B/SH3TC1/EFNB2/P2RY14/CD27/GNG7/CACNB3/LBH/RASGRP1/STAG3/P4HA2/ISG20/IRF4/SSB…
RICKMAN_HEAD_AND_NECK_CANCER_C	RICKMAN_HEAD_AND_NECK_CANCER_C	102	0.709171	1.7131	1.35601e-07	6.57638e-06	4054	NEFL/FABP4/OLR1/KRT75/DSC1/CALB2/DSG1/SERPINB4/PAQR5/NOS1/NANOS1/DSC2/ZBED2/MUCL1/HSD17B2/MMP13/EREG/CNTN1/DNAH17/RDH12/CALB1/PRR9/ARL14/CXCL11/LCE3D/SLITRK6/AMDHD1/IL36RN/NEFM/SERPINA3/IL1RL1/SLCO1B3/SLC39A2/CNGB1/CDSN/TFPI2/IL36G/KRT1/FAM83A/IL24/RRAD/MLIP
BLANCO_MELO_RESPIRATORY_SYNCYTIAL_VIRUS_INFECTION_A594_CELLS_DN	BLANCO_MELO_RESPIRATORY_SYNCYTIAL_VIRUS_INFECTION_A594_CELLS_DN	103	0.702284	1.69597	1.40155e-07	6.63578e-06	4873	SCARA5/RERG/HOXB13/KRT4/TMEM37/NEB/SERPINA6/AQP3/INHBB/VWA5B2/LINC02593/NTS/USH1C/RAB37/MB/PADI2/ELN/INSL4/DDC/GPR162/HR/TJP3/BCAM/SYNGR4/TPPP3/CCDC74B/CHST13/CIDEC/ANKS4B/RTN4RL1/CLDN2/HABP2/ANXA13/ST6GAL2/SLC7A7/KSR2/DOK4/CDH17/MMP24/LTB/CCDC113/MCF2L/SFRP4/EPHB3/BCAS1
MARTENS_BOUND_BY_PML_RARA_FUSION	MARTENS_BOUND_BY_PML_RARA_FUSION	432	0.561463	1.41239	1.40163e-07	6.63578e-06	6670	FXYD6/HECW1/LMO2/SULF2/LAPTM5/RUNX3/F11R/LCP2/CORO2A/DAPK2/RHBDF2/MN1/CHST15/PTGES/ARRB1/ARHGAP30/CHD7/MLXIPL/NUP210/KREMEN1/GRIP2/NFE2/OLIG2/ABI3/RPS6KA1/RAB37/CDH23/IRF8/HCK/INAVA/B3GNT7/ANKRD33B/FCGRT/SLC24A3/RAC2/SPN/NECTIN1/MMP9/PIK3AP1/SYT2/UPB1/FMNL1/DEF6/ITGB2/CYTH4/TPPP3/ALOX5AP/MAFB/IQSEC1/FLT3/ACP5/MX2/ACSL1/ATP8B4/ZFYVE28/ADGRG3/SCARB1/FAM78A/CELF2/KSR1/ADGRG5/C11orf21/RCSD1/CAPG/WNT9…
DAVICIONI_MOLECULAR_ARMS_VS_ERMS_UP	DAVICIONI_MOLECULAR_ARMS_VS_ERMS_UP	320	0.592311	1.4801	1.48593e-07	6.95215e-06	5127	CAPN6/JAKMIP2/PAX2/EYA2/KCNN3/DIO2/LIPG/PRKAR2B/PTPRD/RIPOR2/ARRB1/CHD7/ASRGL1/PODXL/CNR1/FRY/MAN1C1/OLIG2/NRCAM/FRMPD1/ALK/TRIM36/PCSK6/RYR3/MEOX1/SLC24A3/DCX/PAX5/NLGN4X/NTRK3/BMP5/SPINT2/FOXO1/ASS1/PSEN2/ELMO1/ARHGAP26/PPM1H/FLVCR2/RAPGEF4/SNAI1/ARHGAP25/RASSF4/SEL1L3/ADRA2A/FOXF1/DISC1/CDC14B/DDR1/SYN2/TXNIP/COL18A1/CDH3/BMERB1
LIU_PROSTATE_CANCER_DN	LIU_PROSTATE_CANCER_DN	462	0.558185	1.40404	1.88639e-07	8.72313e-06	5037	FXYD6/MPZL2/EYA4/NCAM1/PGM5/ITGA8/PLCL1/IL33/TNS4/ZNF395/CX3CL1/KIT/KRT5/AQP3/CYP3A7/GNAL/SPON1/SORBS1/LSAMP/CACHD1/ACKR3/TFCP2L1/ITIH5/KCNJ3/RAVER2/TLE2/TMEM35A/PDE4A/MRAS/WFDC1/COL14A1/ADCY4/SMOC1/DMKN/SLC4A11/AOC1/NPR2/ITGB6/PDK4/PREX2/SLCO3A1/PLEKHH2/SYNGR1/PDLIM4/INAVA/NHSL2/SEMA3E/CCND2/ATP1A2/KRT13/SLC24A3/VAV3/SDC1/RCAN2/CELSR2/ITGA9/RARRES2/RHOJ/MASP1/FEZ1/DUOX1/COL9A1/TRIM29/GPR87/CYP3A…
TURASHVILI_BREAST_DUCTAL_CARCINOMA_VS_DUCTAL_NORMAL_DN	TURASHVILI_BREAST_DUCTAL_CARCINOMA_VS_DUCTAL_NORMAL_DN	194	0.625375	1.54808	2.05501e-07	9.38212e-06	5155	SAMD5/DSG3/TSHZ2/SCN4B/CMTM8/FAM189A2/PDLIM3/NDRG2/SERPINA1/CX3CL1/TGFA/KIT/KRT5/MGP/PLEKHS1/CYP4X1/MUCL1/CFI/GPC3/TTC6/MYBPC1/KRT16/PLEKHH2/CHL1/CNTNAP3/ATP1A2/PAK3/TCIM/GABARAPL1/FAM95C/IQCA1/APOD/SFRP1/TRIM29/SBSPON/ELF3/KRT7/PDZK1IP1/PAPLN/KRT23/LAMA3/FAM110C/HMGCS2/CHI3L1/MAOB/DEPP1/ALDH1A3/TFPI2/COL17A1/ITGB8/RRAD/CFAP70/CP/DSC3/FBXO32/KRT6B/TUBB2B/CDC14B/KRT15/TF/MYH11/CDH3/PIGR
DELACROIX_RAR_BOUND_ES	DELACROIX_RAR_BOUND_ES	438	0.557839	1.40253	2.07609e-07	9.38212e-06	7914	SULF2/CTSZ/HOXB13/EBF4/PDPN/HOXB4/CAMK1D/BMP4/GPA33/KIT/NOTCH4/AQP3/ACKR3/KRT79/LACTB2/PLEKHB1/DENND2C/OAS2/PTH1R/RTBDN/GPC4/DLEU7/PLXDC1/KLHDC7A/MOBP/PRMT8/GASK1B/SIGIRR/LRRC75A/B3GNT7/THNSL2/DHRS3/INSYN1/CSN3/ZFP57/IGFBP2/SALL2/MEGF11/SRC/MSI2/STMN2/TSPAN9/EFNA1/NTNG2/GRHL3/PIK3IP1/MDK/CYSTM1/PRAG1/CCDC102A/TCL1A/DENND2D/SPP1/TAFA4/RASL10B/C22orf15/MYLPF/TMEM63C/FBXO15/POU2F3/ZFYVE28/GHDC/FOXA1…
GAL_LEUKEMIC_STEM_CELL_DN	GAL_LEUKEMIC_STEM_CELL_DN	216	0.617894	1.53288	2.30876e-07	1.03164e-05	5920	CADM3/ALPP/CCL5/NDRG2/SERPINA1/CHST15/IL2RB/CD86/LRP2/GIMAP5/IGKC/RNASE2/CD38/GPR65/FCGR1A/GALNT12/DLX4/AOAH/GPC5/PRKG2/P2RX5/SCNN1A/MMP9/IGFBP2/ALDH1L1/CD14/NPAS3/MS4A3/NR4A1/SERGEF/CD93/ALB/MAFB/LYZ/CEP112/DNAAF1/CSTA/SLC15A3/MNDA/LILRB4/C1QA/C3AR1/S100P/TMEM53/RRAD/TNS1/CACNA1G/ITGA2B/MS4A4A/CAPG/COCH/ONECUT2/TUBB2B/HPSE/TLR2/IFI30/CD1D/FER1L4/COL18A1/CX3CR1/ELANE/TRAC/ADCK2/TRGC1/NCF2/FGR
JINESH_BLEBBISHIELD_VS_LIVE_CONTROL_DN	JINESH_BLEBBISHIELD_VS_LIVE_CONTROL_DN	291	0.586775	1.46364	2.64765e-07	1.16992e-05	2870	MARK1/PARM1/MPZL2/UGT1A10/SLC7A2/UGT1A7/LIPG/SPINK1/F11R/CXCL10/CD69/PDPN/CAMK1D/KIT/DUSP23/PTGES/MMP10/SNCAIP/PODXL/CCL20/OAS2/REG4/SORL1/HSD17B2/SHTN1/KRT16/MYO1D/ECHDC2/CLDN23/MARCKSL1/NLRP7/FEZ1/ARL14/CTSE/SALL2/PLAAT4/SYT7/HERC5/ANXA8/ENTPD3/EPSTI1/HNRNPA1P33/PYCARD/ASS1/PNMA2/HMGCS2/IL32
WP_DEVELOPMENT_OF_URETERIC_COLLECTION_SYSTEM	WP_DEVELOPMENT_OF_URETERIC_COLLECTION_SYSTEM	60	0.765418	1.79392	3.01946e-07	1.29651e-05	1126	EYA1/SHH/PAX2/FREM2/FREM1/LHX1/ITGA8/BMP7/GREB1L/SMO/WT1/BMP4/GRIP1/FRAS1/GFRA1/ROBO2/GPC3
KATSANOU_ELAVL1_TARGETS_UP	KATSANOU_ELAVL1_TARGETS_UP	162	0.643848	1.58713	3.02891e-07	1.29651e-05	5142	PRSS35/HOXB9/LAPTM5/ALX1/CD200/ALDH1A1/HOXB6/BMP4/SLAMF9/SULT4A1/VNN1/SLFN12L/CYBB/KCNMB1/GDPD5/CD52/COL11A1/DSP/SERPING1/PLEKHH2/PDGFB/LAMA5/MYOM1/CDH10/EMCN/DHRS3/PDE5A/IGFBP2/TGM2/TMTC1/NOTCH3/MEST/ANKRD1/AIF1L/NES/CTSH/LYZ/ALDH1A3/ABLIM1/CMBL/C1QA/C3AR1/SLC7A7/GDF15/FOXF1/KLHL24/TXNIP/MYH11/CCNG2/KIF21B/SORT1/HMCN1/IRGM
BLANCO_MELO_COVID19_SARS_COV_2_POS_PATIENT_LUNG_TISSUE_UP	BLANCO_MELO_COVID19_SARS_COV_2_POS_PATIENT_LUNG_TISSUE_UP	145	0.652745	1.60321	3.03194e-07	1.29651e-05	4410	LCP1/CEACAM1/OLR1/CLEC12B/CXCL10/LCP2/F5/TNFSF14/CRISP3/RIPOR2/MAP2K6/RNASE2/AQP9/CCDC140/TREM1/C6/OAS2/MMP8/KRT81/ANKRD22/PADI2/CD53/TNFSF10/TFEC/ATP7B/LINC01366/GPR141/SYN1/TMEM71/MIR3945HG/SELL/HERC5/SIRPB1/EPSTI1/METTL7B/ALOX5AP/DAPP1/CHI3L1/MX2/DNAAF1/CSTA/CLDN2/ZBP1/LAMP3/C3AR1/RGS18/S100P/LINC02582/CSF3R/IFITM1/GCH1
WALLACE_PROSTATE_CANCER_RACE_DN	WALLACE_PROSTATE_CANCER_RACE_DN	86	0.711244	1.70247	3.3398e-07	1.41296e-05	2528	MARK1/PDE3B/RTN1/RETREG1/LIMCH1/ZNF467/CSGALNACT1/INHBB/PRKG2/SLC29A2/USP6/MEST
MIKKELSEN_IPS_LCP_WITH_H3K4ME3	MIKKELSEN_IPS_LCP_WITH_H3K4ME3	161	0.647844	1.5961	3.57961e-07	1.48287e-05	6630	CYP2J2/STRA6/SCN2B/LAPTM5/HDC/CLSTN3/ACOT11/F5/GPA33/NOTCH4/DMTN/RORC/PDE4A/SNX10/MYO3B/KLHDC7A/SYTL1/SLC12A8/SPEF2/KCNIP3/ZFP57/MAB21L3/LST1/STON2/PRICKLE3/OPRK1/FBXW10/VWA5A/MYLPF/MMRN2/KISS1/C6orf118/EBI3/GPR20/PKLR/CNTNAP2/PSTPIP1/FOLR1/HVCN1/ITGA2B/RNF151/PODNL1/CAPG/IFITM1/FGD4/TIMP4/HTR3A/SOAT2/SLC5A11/DAB2IP/VWA3A/PTPN6/PTPRVP/SEMA4A/NLRC3/RUFY4/SUSD2/KCNN4/GGNBP1/TSPAN32/TANGO2/UNC13D/CC…
REACTOME_GPCR_LIGAND_BINDING	REACTOME_GPCR_LIGAND_BINDING	380	0.568378	1.42411	3.57961e-07	1.48287e-05	6236	SHH/CYSLTR2/ACKR1/PNOC/CCL5/SMO/GPR55/CXCL10/XCR1/FZD3/CX3CL1/CHRM3/LPAR5/CCL3L1/BRS3/GNG2/ACKR3/SSTR3/SUCNR1/CCL3/FFAR3/CCL20/C5AR2/CNR1/GPR65/SCTR/HTR1F/NPY4R/NMU/PTH1R/APLNR/GNGT2/CHRM2/ADCYAP1/VIP/HTR2A/NTS/CCKAR/LPAR3/GPR17/PTH2R/GRP/ADCYAP1R1/ACKR2/NPSR1/HTR2C/WNT10B/CMKLR1/AGT/ADRA1B/CCR2/AVPR1A/RAMP1/SSTR2/PROKR1/PROK1/HRH2/PTGDR/CHRM1/CHRM5/TAC3/CXCL11/EDN2/WNT11/GPR4/DRD2/CCKBR/OPRK1/AV…
GAUSSMANN_MLL_AF4_FUSION_TARGETS_F_UP	GAUSSMANN_MLL_AF4_FUSION_TARGETS_F_UP	179	0.632842	1.56474	3.74906e-07	1.53705e-05	5000	EMILIN2/SLC7A2/FMOD/IL17RD/TMEM176B/HS6ST2/CX3CL1/BMP4/SNTA1/FBLN7/NCKAP5/KIAA1671/SELENOP/LGALS9/TLE2/FBLN1/DYSF/TMEM154/PLEKHA6/GPC4/BTG2/FAM43A/PREX2/PDGFB/CLMN/AUTS2/IL18/FCGRT/NDRG4/TP53INP1/ECHDC2/FEZ1/ST3GAL5/LY6E/OTOR/EPN3/ARHGEF3/OSR1/PIK3IP1/TNFRSF11B/CTSH/GAS1/ATP8B4/ABLIM1/AFAP1L2/NUAK1/ZNF185/C1QTNF1/RRAD/CACNA1G/CDHR4/PLAC9/WNK2/DKK3/MATN2/TOX/SPRY1/F2RL1/ARHGAP28
MULLIGHAN_MLL_SIGNATURE_1_UP	MULLIGHAN_MLL_SIGNATURE_1_UP	373	0.568094	1.42321	4.08795e-07	1.65889e-05	4803	FXYD6/IKZF1/LCP1/HOXB9/LAPTM5/SYNGR2/FUCA1/MVB12B/BEGAIN/TGFA/DACH1/RNASE2/FCGR1A/NUP210/RASSF2/NPY4R/SNX10/CD300C/RPS6KA1/RGS14/IRF8/HTATIP2/RNASE6/BATF/CAND2/RAC2/ELF3/UPB1/LST1/ITGB2/SIRPB1/LRFN4/CYTH4/BMP5/ITGB7/PYCARD/ARHGEF3/MFSD1/IQSEC1/RASSF7/ADGB/DENND2D/CSTA/ADARB1/ATP8B4/DPEP2/LILRB4/BID/TBC1D8/IPCEF1/CD302/RASSF4/C11orf21/CAPG/SEL1L3/TRAF3IP3/PRKCD/HCLS1/MGST2/FRAT2/EPHB3
PICCALUGA_ANGIOIMMUNOBLASTIC_LYMPHOMA_UP	PICCALUGA_ANGIOIMMUNOBLASTIC_LYMPHOMA_UP	201	0.618442	1.53079	4.3849e-07	1.76142e-05	4308	A2M/ADAMTS9/SULF1/ACKR1/PLA2G2D/COL15A1/TMEM176B/IL33/CXCL10/FUCA1/PDPN/KCTD12/SMOC2/ADAMDEC1/SPARCL1/SERPING1/ANKRD29/RSPO3/C7/GASK1B/IL18/SLCO2B1/TCIM/ITGA9/RARRES2/IGFBP5/CMKLR1/EMCN/KCNJ10/ACVRL1/MMP9/CDH5/GUCY1A1/DCLK1/CXCL9/RBP5/CD93/VWF/TMEM163/CHI3L1/DEPP1/IRAK3/SLC40A1/APOC1/PGF/C1QA/CYP27A1/TNS1/RASSF4/CLU/CP/ADRA2A/C3
MIKKELSEN_ES_LCP_WITH_H3K4ME3	MIKKELSEN_ES_LCP_WITH_H3K4ME3	129	0.671527	1.63743	4.83961e-07	1.92464e-05	6890	CYP2J2/SCN2B/CLSTN3/ACOT11/RHBDF2/F5/NOTCH4/GIMAP5/KIAA1671/KLHDC7A/ATP1A2/FBXO39/SLC12A8/SPEF2/SLC13A2/KCNIP3/ZFP57/MAB21L3/OPRK1/FBXW10/RAB25/TAS1R1/VWA5A/MYLPF/MMRN2/C6orf118/EBI3/GPR20/PKLR/PSTPIP1/FOLR1/HVCN1/ITGA2B/RNF151/IFITM1/FGD4/TIMP4/DDR1/ARHGAP27/TREML2/HTR3A/SOAT2/SLC5A11/DAB2IP/SLC4A9/NPPB/VWA3A/PMEL/NLRC3/ARHGEF19/SUSD2/ANKRD2/GGNBP1/TSPAN32/BNIPL/UNC13D/C1orf210/CD79B
SHETH_LIVER_CANCER_VS_TXNIP_LOSS_PAM5	SHETH_LIVER_CANCER_VS_TXNIP_LOSS_PAM5	102	0.697546	1.68502	5.30521e-07	2.08891e-05	6017	STK26/NCAM1/ELAVL4/DSC1/CD40/LDLRAD4/PAX9/FZD3/DPPA2/SLAMF1/LRP2/RAB3IL1/MYH7/KCNJ4/NGFR/CABP1/CCKBR/CHST6/MITF/SPOCK3/ZNF474/KLK1/FGD4/NAA11/RNF17/IL7/AIPL1/ELOVL4/TAF7L/JAG1/PRL
DELYS_THYROID_CANCER_DN	DELYS_THYROID_CANCER_DN	224	0.608234	1.5094	5.57688e-07	2.17435e-05	4984	FXYD6/EPHA3/PLA2R1/LMO2/NCAM1/EYA2/ROR2/DIO2/LIPG/FMOD/MYOC/NEB/ALDH1A1/FMO1/CASQ2/RGS16/KIT/MGP/TSPAN7/LRP2/SNTA1/ACKR3/ITIH5/FBLN1/ADD3/COL9A3/GPC3/CLMN/NDRG4/TNFSF10/EMCN/APOD/FEZ1/SYNDIG1/SFRP1/SEMA3D/SALL2/PLCH1/DPT/PROM1/GRB14/RELN/GNA14/TNFRSF11B/NUP62CL/GFRA2/HGD/TRAPPC6A/GAS1/GPER1/ELMO1/SLC1A1/EGR2/IPCEF1/SH3BGR/DNASE1L3/LRP1B/KCNAB1/FOLR1/NPR1/PRKY/ADH1B/HSPA12A/AOC3/FBLN5/MATN2/SLC14A…
TORCHIA_TARGETS_OF_EWSR1_FLI1_FUSION_DN	TORCHIA_TARGETS_OF_EWSR1_FLI1_FUSION_DN	297	0.588007	1.46716	6.25801e-07	2.41623e-05	6688	ZNF704/PTPN3/LCP1/NCKAP1L/PDE3B/JCAD/SMO/EIF4E3/RUNX3/CCDC69/F5/KCTD12/PLXNA2/ARHGAP30/SIGLEC6/TPD52/RNF144A/RASSF5/DUSP2/PPP1R9A/RPS6KA6/GJB2/SLAIN1/MFSD6/ZFP2/SDC1/CLEC1B/RGCC/MARCKSL1/PDE5A/CDIP1/PDXP/NCK2/AGPAT2/TGM2/LST1/SELL/SLC39A8/ADAMTS20/HOOK1/PDGFD/SH3TC2/ATP8B4/BAMBI/CYFIP2/MNDA/ADGRG3/ITGAL/RGS18/PTPRC/CELF2/PBX1/RCSD1/CAPG/LRMDA/TNS3/SOX4/ARRDC4/OOSP2/DNMT3A/ITPR1/TRIB2/SUSD2/NCF2/S…
WESTON_VEGFA_TARGETS	WESTON_VEGFA_TARGETS	88	0.699971	1.67969	6.52609e-07	2.4955e-05	3567	LMO2/CEACAM1/ROR2/BMP4/ADD2/MGP/MMP10/TIE1/FGFBP1/BMP6/AQP7/SLC6A8/ELN/TNFSF10/GCHFR/KRT7/CD9/MEST/KRT18/FOXO1/NR4A1/KDR/ANKRD1/VWF/IL32/FBP1/ANGPT2/PGF/TFPI2
RAY_TUMORIGENESIS_BY_ERBB2_CDC25A_DN	RAY_TUMORIGENESIS_BY_ERBB2_CDC25A_DN	254	0.598717	1.49086	6.854e-07	2.59593e-05	6390	FABP4/RIMS3/EIF4E3/KIF5C/BACH2/FUCA1/EFHD1/ZNF395/KLHL26/TSPAN7/SMOC2/BLNK/RORC/EPB41L1/C5AR2/RSAD2/OAS2/ADIPOQ/GALNT12/GPC4/KLF15/CES1/RPS6KA1/TTC9/KLHDC7A/PADI2/GAREM1/DUOXA1/ENHO/TP53INP1/CA3/ASIC1/SULT1A1/AMY2A/CASZ1/CHN2/SLC25A29/SPINT2/ARHGEF3/SYT13/CIDEC/ACSL1/BDH1/PPM1L/RHOU/PROSER2/AOC3/PHACTR1/TRAF1/TXNIP/PLIN4/LRRC1/TNNT3/CBX7/CRIP2/AFAP1L1/CXCL12/PLEKHF1/ERRFI1
ZHOU_INFLAMMATORY_RESPONSE_FIMA_UP	ZHOU_INFLAMMATORY_RESPONSE_FIMA_UP	454	0.553671	1.39265	7.27971e-07	2.73116e-05	4898	FGF9/NEFL/CRACR2A/LITAF/PNLIP/ITGA8/IGSF3/TLR7/CXCL10/NKAIN3/SLC38A3/RAB6B/NEB/TBX5/CASQ2/CNTN4/PLCXD3/RGS16/CRISP3/GLYATL1/PRR15/SYT9/SPON1/TMC6/CAMP/HAPLN1/GAD2/CCL20/CADPS/TPD52/ATP2B2/HTRA3/KREMEN1/CCL18/GAL3ST4/C12orf54/BTG2/PACRG/DSCAM/GPC3/ENPEP/PDGFB/KLHL3/TRPC5/TRIM36/IRF8/DYNC1I1/EREG/DCST2/IL18/RCN3/ITGA9/TNN/RHOJ/EMCN/SPEF2/TNFRSF9/SNN/ASIC1/SBSPON/TLL2/NCK2/IGFBP3/C5orf47/CEMIP/CD24P…
RICKMAN_HEAD_AND_NECK_CANCER_A	RICKMAN_HEAD_AND_NECK_CANCER_A	94	0.697526	1.67492	7.39796e-07	2.74958e-05	3532	ZNF704/PARM1/SVIP/IL17RD/LEMD1/CD200/TSPAN8/ADD2/DAPL1/FABP6/LSAMP/CECR2/CYP4X1/FRAS1/COL9A3/ODAM/GPC4/GPR158/RSPO3/NRCAM/ERP27/PON3/TCIM/NLGN4X/NLRP7/SFRP1/COL9A2/SBSPON/ADAM23/COL22A1/EDAR/SLC35F3/TSPAN2/TNFRSF11B/HOXD13/SYT13/CYP24A1/LGR6/CLDN10
MIKKELSEN_NPC_HCP_WITH_H3K4ME3_AND_H3K27ME3	MIKKELSEN_NPC_HCP_WITH_H3K4ME3_AND_H3K27ME3	189	0.627655	1.55201	7.62028e-07	2.78024e-05	6588	FGF9/NEFL/SHH/KCNA1/ACAN/PTPRU/KIF5C/GJA3/CDS1/PTPN5/GNAL/SMOC2/RSPO2/BICDL1/KCNK1/PTPRN2/FOXB1/RASSF5/CCDC85A/FLT1/KCNJ4/BMF/GPC5/HRK/PRMT8/RGS6/MAP3K9/NGFR/ANKRD33B/NOG/CLDN23/ATOH1/ATP7B/TENM4/CHRNA5/KCNH3/PLEKHG3/CASZ1/ELFN1/WNT11/ABLIM2/RASGEF1B/GCHFR/RELN/HOXD13/PTGFRN/CDH22/ADORA1/NEFM/GALNT14/AP3B2/GABRA4/SLC40A1/MFSD4A/CCNO/TSPAN18/NXPH3/FAM78A/EOMES/GPR88/FOXF1/COCH/WNT9A/BAIAP2L1/GCH1/…
SWEET_LUNG_CANCER_KRAS_UP	SWEET_LUNG_CANCER_KRAS_UP	445	0.553974	1.39291	7.62028e-07	2.78024e-05	5043	PARM1/LCP1/CEACAM1/LITAF/CRLF1/PDK3/CTSZ/ITGA8/ST6GAL1/LAPTM5/HDC/COL15A1/CSF2RB/F10/FUCA1/SLPI/GJA3/TSPAN8/C16orf89/BMP4/CH25H/ESRP1/PKHD1/LRP2/TFCP2L1/RNASE2/DSC2/LBP/KCNK1/PIP5K1B/MYH7/INHBB/TRBC1/SNX10/CA8/GJB2/HAP1/CHL1/SLAIN1/ACE2/IL18/SDC1/LRG1/PCBD1/RGCC/SERPINE2/ENTPD1/CD14/IGFBP3/SPINT1/ITGB2/ACSL5/TES/KRT7/CD9/FAM117A/CSF2/B4GALNT1/KRT18/CES3/PRB1/CTSH/CHI3L1/FBP2/ANK3/PRXL2A/SPP1/REEP…
FOROUTAN_INTEGRATED_TGFB_EMT_DN	FOROUTAN_INTEGRATED_TGFB_EMT_DN	73	0.721774	1.7144	7.89471e-07	2.85418e-05	5110	MPZL2/CYB5A/SLPI/ESRP1/AQP3/PKP2/FGFBP1/INHBB/PPP1R9A/PDK4/FOXA2/EREG/VAV3/SCNN1A/DEPTOR/PLAAT4/ELF3/DEFB1/MTUS1/KRT19/CD9/LY6E/RAB25/CXADR/ANK3/HS3ST1/ALDH1A3/TBC1D8/S100P/GDF15/CP/AGR2/ERMP1/KRT15/IMPA2/AREG/PLS1/LCN2/MYO5C
MEBARKI_HCC_PROGENITOR_WNT_UP	MEBARKI_HCC_PROGENITOR_WNT_UP	186	0.626115	1.54881	8.21627e-07	2.94368e-05	5147	LCP1/EYA2/IGFL3/PCSK5/PDLIM3/SLC38A3/KIF26B/CSRP3/NANOS1/NXN/GOLGA8G/HAPLN1/EPHB2/RSPO3/MMP13/SH3GL3/BMF/MYL2/FBLIM1/NDRG4/NOG/IGFBP5/SLC12A8/CLSTN2/RGCC/RNF43/PDGFRL/LZTS1/CCDC3/KRT17P1/TEX15/DPT/ODAPH/ARHGEF3/WFDC3/SH3GL1P2/PRAG1/CGB3/LYPD1/DACT1/ZNF474/LRRC15/CLDN2/ST6GAL2/ALDH3A1/POTEF/ARHGDIB/TGFBI/CSPG5/LINC01705/SDC3/PRR5L/DISC1/JAM2/CCNG2/GNG4/TCHH/CRISPLD2/RDH10/HMCN1/LHB/STK32B
SANSOM_APC_TARGETS_DN	SANSOM_APC_TARGETS_DN	320	0.580621	1.45089	8.30142e-07	2.94763e-05	8004	SLC7A8/ST6GAL1/PCSK5/LAPTM5/CCL5/CYB5A/CD3D/CD6/SLPI/SLC4A5/IL2RB/CX3CL1/BMP4/PDE9A/GZMA/IDO1/AADAC/INPP5D/ZNF467/OTULINL/PTPRE/CD52/LSP1/RASSF2/AOC1/CD5/ERO1B/GPR12/IL18/ACE/RAC2/CD53/DDC/MERTK/FABP7/DTX1/FMNL1/FGD3/EDN2/CYP2S1/SULT2B1/ITGB2/DPT/MAPRE3/ICAM5/ITGB7/IL12RB1/SLC2A5/MYT1L/LCT/ALB/CIDEC/ACP5/ANK3/PRXL2A/GGT1/USP2/LTBP4/CYFIP2/CD48/FLVCR2/CMBL/ITGAL/PTPRC/SLC6A4/KLK1/CD302/KSR1/ST8SIA…
HELLER_HDAC_TARGETS_DN	HELLER_HDAC_TARGETS_DN	284	0.585557	1.46085	8.4717e-07	2.98147e-05	3987	SULF1/CEACAM1/OLR1/EYA2/KCNN3/FAM149A/ST6GAL1/LAPTM5/MAF/CLEC7A/CD180/CHST15/CCDC69/RIPOR2/BLNK/LSAMP/OLAH/MYOM2/INPP5D/IGKC/CD52/KCNK1/CADM1/NUP210/NMU/ADCYAP1/ERO1B/MYL2/AUTS2/TMEM255A/CCND2/SDC1/IL21R/P2RX5/MYCL/CCR2/APOBEC3G/DEPTOR/MFNG/FMNL1/SH2D1A/TMPRSS3/ITGB7/GUCY1A1/CTSH/GALNT14/ANK3/DNAJC15/CLEC2B/CD48/PTPRC/CELF2/PBX1
CERVERA_SDHB_TARGETS_1_UP	CERVERA_SDHB_TARGETS_1_UP	119	0.673031	1.63576	9.06574e-07	3.16255e-05	6673	FAM149A/PCSK5/SCN4B/ACKR3/ITIH5/AQP1/OLFML2A/SUCNR1/SCTR/ITGB6/LONRF2/RIPOR3/SMPDL3B/RIMKLA/IL18/CAND2/FEZ1/SERPINE2/IGFBP2/TNNI2/ABLIM2/GALNT16/KRT80/LYPD1/UGT2B15/SPOCK3/SLCO5A1/ST6GALNAC2/APLP1/ASCL1/LYPD6B/SLC1A1/ANXA13/ATP6V1C2/KBTBD11/LIPH/HPSE/TNNT1/SUSD4/JAM2/RAB20/CCDC74A/CDC20B/GALR2/TMEM40/BMERB1/FAM81B/DNAAF3/PTHLH/NEURL1B/REEP1/EPS8L1/CACNB3/TUBA1A/PGM2L1/SCD5/MEGF6
BASSO_CD40_SIGNALING_DN	BASSO_CD40_SIGNALING_DN	68	0.742889	1.75421	9.43822e-07	3.26385e-05	6682	PNOC/KCNN3/ST6GAL1/PRKAR2B/BMP7/RIMS3/CSF2RB/NCF4/AQP3/ALDH5A1/BLNK/CAMP/CD38/CNR1/VNN2/BTG2/TTC9/USP6/NPAS1/ITGB7/SLC2A5/GRAP/GPER1/SH2B2/CDH17/LTB/RUNX1T1/LMO3/BIK/TRIB2/RASGRP2/TRAC/TUBB2A/ARL4C/CD27/IGFBP6/METTL7A/ISG20
VECCHI_GASTRIC_CANCER_EARLY_DN	VECCHI_GASTRIC_CANCER_EARLY_DN	347	0.57176	1.43042	9.83985e-07	3.37341e-05	6235	FABP4/NCAM1/SCARA5/CYP3A4/JHY/PNOC/RIMS3/CCL5/MAF/KIF5C/KANK4/TENT5C/MYOC/LINC02381/ALDH1A1/CASQ2/C16orf89/PLCXD3/CHRM3/ASPA/KIT/AQP4/RAI2/RNLS/AADAC/SHISA3/PWWP3B/ITIH5/SELENOP/GNAO1/PID1/C6/ATP13A4/SULT1B1/ADIPOQ/GRIP2/CGNL1/RPS6KA6/C7/LONRF2/KLF15/PDK4/ERO1B/CNTN1/ACE2/ATP1A2/LINC00261/RCAN2/GABARAPL1/GKN1/CCR2/NLRP7/SFRP1/SBSPON/LYVE1/NTRK3/RBPMS2/DPT/SPINK2/UNC5D/SLAMF7/ENTPD3/SLC2A12/ADA/NA…
TAKEDA_TARGETS_OF_NUP98_HOXA9_FUSION_8D_DN	TAKEDA_TARGETS_OF_NUP98_HOXA9_FUSION_8D_DN	185	0.621553	1.53746	1.05243e-06	3.57723e-05	4475	PAX2/PCSK5/RNASE1/MAF/CLEC7A/LCP2/CORO2A/NDRG2/SERPINA1/SLPI/CD24/F5/TSPAN15/CAMK1D/DACH1/S100B/CYBB/ATP6V0D2/SPNS3/TMCC3/PID1/ANKRD29/AOC1/KRT86/PDK4/PADI2/GASK1B/SLCO2B1/HTR2C/C10orf82/MMP9/ENTPD1/CD14/LGALS12/CD24P4/TEX15/CD9/TSPAN2/CST1/CDH8/BPI/TMEM163/CHI3L1/TRAT1/ADGRG3/C1QA/S100P/SLC7A7/CLU/HVCN1/TGFBI/IL3RA
SMID_BREAST_CANCER_LUMINAL_B_UP	SMID_BREAST_CANCER_LUMINAL_B_UP	157	0.63538	1.56416	1.08666e-06	3.66226e-05	6566	KIF5C/LDLRAD4/DACH1/RETREG1/SERPINA6/PTGES/HDAC11/KCNJ3/GFRA1/SYBU/SPINK4/REPS2/ABCA3/PCSK6/CLSTN2/SSTR2/GPR162/MAPT/TRIM9/TJP3/SLC8A2/TNNI3/CHN2/SERPINA5/TPPP3/KRT18/NPY1R/CGA/AMIGO2/RAB26/SYT17/TESMIN/FBP1/SERPINA3/CACNA1D/PTPRT/ASCL1/SERPINI1/SYT1/GREB1/SLC1A1/SLC6A4/IL24/GDF15/AGR2/ERBB4/DNALI1/CRABP2/WFDC2/RAB11FIP1/NELL2/TNNT1/STK32B/RDH16/SCUBE2/GATA3/PIEZO2/MYT1/CAMK2B/CYP2B7P/DNAJC1/PPP1…
REACTOME_NEUROTRANSMITTER_RECEPTORS_AND_POSTSYNAPTIC_SIGNAL_TRANSMISSION	REACTOME_NEUROTRANSMITTER_RECEPTORS_AND_POSTSYNAPTIC_SIGNAL_TRANSMISSION	196	0.615213	1.5236	1.12088e-06	3.73945e-05	6457	NEFL/PRKAR2B/TUBAL3/GABRA6/TSPAN7/GNAL/GNG2/ADCY5/GRIP1/KCNJ3/CAMK2A/EPB41L1/GABRB2/HTR3C/ADCY4/GABRA1/GRIP2/GNGT2/KCNJ9/RPS6KA6/GRIA4/TUBB4A/GRIK4/RPS6KA1/KCNJ4/GRIK5/KCNJ6/PPM1E/KCNJ10/GABRA3/PRKCG/MAPT/ACTN2/GRIN2C/CHRNA5/SRC/CHRNB4/CHRNA7/GRIN3B/GABRA4/GNGT1/GRIN2B/LRRC7/ERBB4/TUBA3E/GLRA3/TUBB2B/ADCY8/GRIN2D/HTR3A/DLG3/NRGN/GNG4/HTR3B/CHRNA3/PRKCB/CAMKK1/KCNJ12/TUBB2A/CAMK2B/CACNG8/TUBA8/GNG…
WESTON_VEGFA_TARGETS_3HR	WESTON_VEGFA_TARGETS_3HR	62	0.756483	1.77764	1.12837e-06	3.73945e-05	3567	LMO2/CEACAM1/BMP4/ADD2/MGP/MMP10/TIE1/FGFBP1/BMP6/AQP7/SLC6A8/ELN/TNFSF10/GCHFR/KRT7/CD9/FOXO1/NR4A1/KDR/ANKRD1/VWF/IL32/ANGPT2/PGF/TFPI2
PETROVA_ENDOTHELIUM_LYMPHATIC_VS_BLOOD_UP	PETROVA_ENDOTHELIUM_LYMPHATIC_VS_BLOOD_UP	126	0.663074	1.61364	1.14716e-06	3.77032e-05	4847	FABP4/LMO2/CEACAM1/JCAD/MAF/PDLIM3/CD200/ALDH1A1/PDPN/CH25H/RGS16/MGP/DMTN/SELENOP/OLFML2A/ADD3/DSP/CDKN1C/KALRN/PCSK6/PROX1/ITGA9/APOD/PRKCZ/IGFBP2/RELN/DCLK1/GRAP/ANGPT2/LAMP3/NOS2/FLT4/GCH1/TBX1/IL7/SPRY1
REACTOME_CELL_SURFACE_INTERACTIONS_AT_THE_VASCULAR_WALL	REACTOME_CELL_SURFACE_INTERACTIONS_AT_THE_VASCULAR_WALL	129	0.663684	1.61831	1.19651e-06	3.90026e-05	6826	CEACAM1/OLR1/JAML/SLC7A8/F11R/TNFRSF10A/TSPAN7/SIRPG/SELP/INPP5D/TREM1/CD244/ANGPT4/SDC1/SPN/DOK2/PROC/PSG2/MERTK/SELL/SRC/ITGB2/GRB14/GRB7/ATP1B2/PSG3/CXADR/PSG4/PSG6/PSG9/ANGPT2/CD48/MAG/ITGAL/PSG5/SLC7A7/CD177/GP6/PSG1/SDC3/JAM2/PSG8/PTPN6/CD84/SELE/L1CAM/CD2/GPC1/PSG7/PECAM1/ESAM/SLC7A9/PSG11
FLECHNER_BIOPSY_KIDNEY_TRANSPLANT_REJECTED_VS_OK_UP	FLECHNER_BIOPSY_KIDNEY_TRANSPLANT_REJECTED_VS_OK_UP	84	0.707845	1.6915	1.2485e-06	4.03667e-05	6346	LCP1/ACKR1/LAPTM5/CCL5/CD3D/GZMA/INPP5D/LGALS9/CD52/FCGR1A/RASSF2/TRBC1/AOAH/RAC2/CD53/MMP9/ENTPD1/CD14/LST1/ITGB2/IL10RA/CSTA/CD48/APOC1/LILRB4/LY86/PTPRC/CELF2/IFITM1/HCLS1/IFI30/LCN2/CORO1A/PRKCB/LTF/CD2/S100A4/CD27/TNFRSF1B/RAB31
CREIGHTON_ENDOCRINE_THERAPY_RESISTANCE_4	CREIGHTON_ENDOCRINE_THERAPY_RESISTANCE_4	296	0.581649	1.45112	1.2749e-06	4.08876e-05	4482	IGSF1/ARHGAP36/SULF1/FREM2/SYTL4/RERG/CALB2/FGFBP2/CYB5A/RHBDF2/ATRNL1/MGP/KCNMB4/KCNJ3/SYBU/NRXN3/RGS22/AK4/ADD3/CADM1/STMN3/TFAP2C/FGG/DSCAM/SMPDL3B/LINC01016/RMST/CELSR2/SSTR2/MAPT/LARGE1/HR/C1orf226/TSKU/FGD3/MSI2/TMPRSS3/SERPINA5/NOS1AP/NPY1R/ASS1/ADORA1/SERPINA3/GREB1/AFAP1L2/RASA4/DOK7/FCMR/IL24/ST8SIA4/RNF183/PARD6B/CALCR/TUBB2B
MIKKELSEN_ES_ICP_WITH_H3K4ME3_AND_H3K27ME3	MIKKELSEN_ES_ICP_WITH_H3K4ME3_AND_H3K27ME3	127	0.664493	1.61995	1.36866e-06	4.35436e-05	5098	OPCML/KCNN3/HOXB13/ISLR2/KLHL1/PDE11A/AQP2/TLR5/ESRP1/ISLR/IDO1/SPTSSB/RGS8/PTH2R/C11orf87/PAX5/SCNN1A/RHOJ/PHYHIP/PROKR1/TEKT2/EDN2/CCDC38/SULT2B1/SPINK2/PDE8B/PAPLN/NPY1R/GUCY1A1/EPN3/EVPL/PDYN/SEZ6L2/TFPI2/BEST2/CDHR4/TMEM26/MELTF/PIWIL2/DSC3/CRABP2/TSPAN11/VRTN/MCHR1/SUSD4/ADARB2/EXTL1/CORO1A
MOHANKUMAR_HOXA1_TARGETS_DN	MOHANKUMAR_HOXA1_TARGETS_DN	159	0.636561	1.56717	1.39468e-06	4.40193e-05	6172	HOXB9/TNIK/IGSF3/BMP7/SPINK5/MAF/KIF5C/DSC2/LINC01102/AMPH/CADM1/FOXN1/GALNT12/FGG/CGNL1/PREX2/FAM83E/GASK1B/NYNRIN/INAVA/MATN3/IL18/SLC22A15/AVPR1A/APOD/SYNDIG1/ARHGEF37/TNFRSF9/DRD2/PDE8B/GRHL3/SLCO2A1/GUCY1A1/XCL1/MAFB/SERPINA3/GPER1/RBMXL2/ST6GALNAC2/LINC00869/SLC2A9/S100P/PLA2G3/LRP1B/SERPINB5/ST8SIA4/ADIRF/GDF15/C3orf52/ERBB4/CALCR/DKK3/S100A14/NELL2/RUNX1T1/TXNIP/AREG/CDH6/NPPB/GPR50/CKB/B…
PLASARI_TGFB1_TARGETS_10HR_UP	PLASARI_TGFB1_TARGETS_10HR_UP	188	0.616746	1.5249	1.48024e-06	4.6352e-05	6088	NEBL/OLR1/OLFM2/LMO1/CD40/PMEPA1/PRG4/GJA3/CX3CL1/RGS16/TMCC3/GAREM2/CCL20/KCNK1/CA6/FLT1/MEGF10/GJB2/TTC9/PDGFB/ALS2CL/EREG/LPIN3/HCK/MYO1D/MEOX1/ELN/PRKG2/CMKLR1/BTBD11/MMP9/FOXS1/PLEKHG3/WNT11/HIP1R/RBFOX1/TSPAN2/ASS1/TNFRSF11B/IL18R1/ANKRD1/PRAG1/NES/GPER1/ALDH1A3/TFPI2/EGR2/NUAK1/SNAI1/STMN4/FBXO32/WNT9A/BAIAP2L1/GCH1/KLHL29/TGFBR1/SPATA13/F2RL1/CRISPLD2/CDH6/NPPB/CSPG4/PTHLH/FGF18/JAG1/IL11…
TAKEDA_TARGETS_OF_NUP98_HOXA9_FUSION_16D_UP	TAKEDA_TARGETS_OF_NUP98_HOXA9_FUSION_16D_UP	159	0.636085	1.566	1.49736e-06	4.65215e-05	4931	IKZF1/PRSS3/PRKAR2B/ABCD2/NDRG2/WT1/SIGLEC17P/KIT/IDO1/HOXB3/SIGLEC6/CD38/RSAD2/OAS2/LSP1/CFI/FKBP1B/CES1/TDRD9/LPAR3/ANKRD22/ASPHD2/AUTS2/REN/EREG/SLC12A8/CCR2/TNFSF10/HOXB2/DEFB1/SPINK2/SLAMF7/EPSTI1/TRDC/LY6E/ITGB7/METTL7B/MX2/MPP7/LAMP3/CHST2/AP1S3/IFITM1/CDH17/SOX4/MCOLN2/TOX/CD1D
HATADA_METHYLATED_IN_LUNG_CANCER_UP	HATADA_METHYLATED_IN_LUNG_CANCER_UP	342	0.567801	1.41993	1.53158e-06	4.7216e-05	5209	NEFL/SLCO4A1/SULF2/LHX1/ALX1/LDLRAD4/INSRR/IL16/PAX9/TBX20/HOXB4/BEGAIN/CLEC1A/KIT/RETREG1/SLAMF1/KL/HCN4/ST6GALNAC3/ITPKB/RSPO2/GIMAP8/KCNJ3/DYSF/CADPS/CCDC140/YPEL3/TRPV4/LSP1/SYNGR3/SLC4A11/HOXA13/FBLIM1/RYR3/ABCG4/FBXO39/RARRES2/SLC29A2/EFCAB6/TMEM74B/IQCA1/DUOX1/SPAG6/ADAMTS17/TLL2/UPB1/FAM83F/L1TD1/PROM1/PDE8B/GNA14/TPPP3/OTOF/LRRC3B/CD93/HOXD13/NFAM1/TNFRSF10C/NEFM/FBP1/COL2A1/PRXL2A/GTF2A…
NIKOLSKY_BREAST_CANCER_8Q12_Q22_AMPLICON	NIKOLSKY_BREAST_CANCER_8Q12_Q22_AMPLICON	125	0.659499	1.6052	1.68192e-06	5.14519e-05	2296	ZNF704/EYA1/SULF1/FABP4/NKAIN3/GDF6/ESRP1/PMP2/CHD7/LACTB2/RGS22/TPD52/CNBD1/TTPA/TP53INP1/KCNB2/CALB1/CLVS1/SBSPON/STMN2/CRISPLD1/GRHL2
BROWNE_HCMV_INFECTION_48HR_UP	BROWNE_HCMV_INFECTION_48HR_UP	171	0.627552	1.54732	1.77133e-06	5.33658e-05	3880	LMO2/CYP3A4/PDK3/SPINK1/RUNX3/FUCA1/SLPI/CD24/E2F5/CCDC69/RGS16/PTGES/SLC6A12/TMOD1/COL9A3/BMP6/PLXDC1/LRP4/RGS6/PTPRR/LAMA5/CELSR2/IGFBP2/NTRK3/DPT/TNP1/PDE8B/CCNE1/IL18R1/ONECUT1/BAMBI/MNDA/PPM1H/GREB1/LILRB4/IL24/RRAD
DAVICIONI_TARGETS_OF_PAX_FOXO1_FUSIONS_UP	DAVICIONI_TARGETS_OF_PAX_FOXO1_FUSIONS_UP	250	0.593127	1.47625	1.77133e-06	5.33658e-05	4042	EPHA3/EYA1/NEBL/SULF1/JAKMIP2/KCNN3/PCSK5/PTPRU/PRKAR2B/MN1/E2F5/TSPAN8/ZNF395/BMP4/AQP3/ARRB1/ACKR3/ITPKB/PCDH17/OTULINL/PTPRE/COL14A1/CADM1/NRCAM/GPC3/CLMN/ALK/AUTS2/GAREM1/CCND2/VAV3/DCX/PAX5/DTX4/SERPINE2/AACS/ST3GAL5/CD9/CREG1/BMP5/KRT18/FOXO1/ANK1/ASS1/TCF7L1/VWA5A/PSEN2/GAS1/PDGFD/PGF/RASL10A/LRRC17/PLAU/VSTM4/KCNS3
BHAT_ESR1_TARGETS_NOT_VIA_AKT1_UP	BHAT_ESR1_TARGETS_NOT_VIA_AKT1_UP	201	0.609921	1.5097	1.80572e-06	5.39929e-05	6649	SYTL4/BCL11B/LMO1/ACSS1/PDLIM3/TENT5C/PTGES/PLEKHH1/RAB3IL1/SYBU/LHX6/PPARGC1B/PTH1R/SH2D2A/SPINK4/LONRF2/C16orf74/HCK/CELSR2/SCNN1A/PADI3/LRG1/DHRS3/SYNDIG1/DEPTOR/HR/TJP3/CCDC3/TSKU/TGIF2/TGM2/SULT2B1/TMPRSS3/VWF/PRR5/MAG/GREB1/LHX4/ZNF185/DOK7/FCMR/ATP6V1C2/KHK/KCNK6/SH2B2/TUBB2B/KRT15/SLC2A8/TMEM51/PITX1/SEC14L2/TBKBP1/RIMS4/SMOX/FRK/IER5L/CISH/REEP1/ASB13/TPD52L1/A4GALT/FGFRL1/NXNL2/C1QTNF6/…
ODONNELL_TFRC_TARGETS_UP	ODONNELL_TFRC_TARGETS_UP	352	0.564158	1.41189	1.94329e-06	5.76729e-05	6836	RORB/HOXB9/PCYT1B/LMO2/SCARA5/IGSF3/HOXB13/F11R/LCP2/TENT5C/CD69/DAPK2/GABRA6/SERPINA1/SP5/AQP2/SERPINA9/VNN1/LINC01649/PLEKHH1/ARRB1/HS3ST5/DUOXA2/ZBED2/GATA4/LGALS9/ZNF594/MYO5B/BICDL1/DSPP/KREMEN1/TFAP2C/PLXDC1/NRCAM/CARMIL3/FAM83E/SYTL1/DYNC1I1/BIRC7/LINC02532/HMCN2/LINC02352/TP53INP1/PRKG2/APOBEC3G/ARPP21/GUCA1C/C15orf62/TJP3/PLAAT4/ANXA8/SLC2A12/AVPR2/SV2C/LINC00520/LINC00964/ASS1/XCL1/SYT1…
KONDO_PROSTATE_CANCER_HCP_WITH_H3K27ME3	KONDO_PROSTATE_CANCER_HCP_WITH_H3K27ME3	87	0.696605	1.6682	1.97687e-06	5.78305e-05	5558	MARK1/PAX2/HPSE2/ISLR2/TBX5/LIMCH1/NRXN3/COL14A1/CADM1/GRIA4/SAMD11/TRIM36/MAPT/CCDC38/NPY1R/ZNF516/ELMO1/KCNAB1/ERBB4/CDH6/DNAJC22/HNF1B/CR2/ALOX15/SLC1A2
NABA_ECM_REGULATORS	NABA_ECM_REGULATORS	221	0.60786	1.50841	1.97769e-06	5.78305e-05	3538	A2M/ADAMTS9/SULF1/SULF2/CTSZ/PCSK5/HPSE2/PRSS3/SERPINB3/PRSS2/F10/ITIH2/SERPINA1/SLPI/SERPINB4/SERPINA6/SERPINA9/MMP10/ADAMDEC1/ITIH5/ADAMTSL3/HTRA3/SERPING1/MMP8/EGLN3/MEP1A/MMP13/ADAMTS14/PCSK6/F13B/AGT/ADAMTS3/MASP1/MMP9/SERPINE2/CTSE/ADAMTS17/ADAM7/TLL2/ADAMTSL2/ADAM23/TGM2/SERPINB13/PI3/ST14/SERPINA5/SERPINB11/CPN2/CST1/ADAM28/ADAMTS20/CTSH/SERPINA3/CSTA/TGM4/HABP2/SERPINI1
REACTOME_TRANSMISSION_ACROSS_CHEMICAL_SYNAPSES	REACTOME_TRANSMISSION_ACROSS_CHEMICAL_SYNAPSES	259	0.584992	1.45785	2.18405e-06	6.29393e-05	6544	NEFL/PRKAR2B/TUBAL3/GABRA6/TSPAN7/GNAL/ALDH5A1/GNG2/ADCY5/SLC6A12/GRIP1/SLC17A7/KCNJ3/CAMK2A/EPB41L1/GAD2/GABRB2/SLC6A1/HTR3C/ADCY4/CACNB4/GABRA1/GRIP2/GNGT2/KCNJ9/RPS6KA6/GRIA4/TUBB4A/GRIK4/RPS6KA1/KCNJ4/GRIK5/KCNJ6/PPM1E/KCNJ10/GABRA3/PRKCG/MAPT/ACTN2/SLC6A11/SYN1/GRIN2C/CHRNA5/SRC/CHRNB4/CHRNA7/GRIN3B/GABRA4/GNGT1/GRIN2B/ACHE/LRRC7/SYT1/SLC1A1/SLC6A4/CACNB2/ERBB4/TUBA3E/GLRA3/TUBB2B/ADCY8/GRIN…
KUMAR_TARGETS_OF_MLL_AF9_FUSION	KUMAR_TARGETS_OF_MLL_AF9_FUSION	386	0.555511	1.39313	2.18405e-06	6.29393e-05	6346	PERP/SFMBT2/CEACAM1/EYA2/DSC1/ST6GAL1/HDC/CCL5/SMO/SERPINB3/F10/CD6/CYP11A1/MGP/GZMA/BLNK/RNASE2/CD3E/AQP9/RSAD2/FCGR1A/DSP/TRBC1/GPC4/KLRC1/KLRD1/CD5/ENPEP/SLAIN1/MYO1D/ZFP2/ELN/PAX5/RAMP1/REM1/MMP9/DNTT/SEMA6B/CDIP1/CDH5/CYP2S1/VNN3/SPIC/CD9/TRBC2/B4GALNT1/LCT/NSG2/CLDN1/FBP1/IL1RL1/HS3ST1/SPP1/MAG/ADGRG3/LILRB4/ABLIM1/CMBL/KLK1/EOMES/SH3BGR/CORO2B/RGS9/MS4A4A/SOX4/CD19/DDR1/LTB/MCOLN2/SPATA13/…
AFFAR_YY1_TARGETS_UP	AFFAR_YY1_TARGETS_UP	184	0.607532	1.5024	2.53052e-06	7.2399e-05	4937	PRSS35/PERP/SULF2/CFTR/PDLIM3/SERPINB3/WT1/BMP4/ANXA8L1/TNFRSF10A/LRP2/ACKR3/RORC/ST6GALNAC3/SELENOP/LGALS9/TINAGL1/MYH7/BMP6/JAK3/MAP6/ACTC1/BTG2/CDKN1C/GPC3/ITGB6/FLT1/ABCA3/NGFR/PROX1/ITGA9/TP53INP1/MYOM1/MASP1/TGM2/SRC/KRT19/SH2D1A/GPR137B/KDR/ANKRD1/SPOCK3/MYLPF/FABP3/CLU/CTNND2/RPGRIP1/IL17D/EFEMP1/TXNIP/SLC9A3R2/PLCZ1
FOROUTAN_PRODRANK_TGFB_EMT_DN	FOROUTAN_PRODRANK_TGFB_EMT_DN	80	0.70151	1.66943	2.55224e-06	7.24989e-05	5110	SLCO4A1/CYB5A/ESRP1/MAP7/ALDH5A1/PKP2/SYBU/NUP210/PPP1R9A/PDK4/SMPDL3B/FOXA2/EREG/LAMA5/SCNN1A/DEPTOR/PLAAT4/SULT1A1/ELF3/MTUS1/KRT19/CD9/LY6E/RAB26/HOOK1/CXADR/ANK3/MITF/ABLIM1/TBC1D8/S100P/GDF15/AGR2/ERMP1/IMPA2/AREG/SPRY1/PLS1/MYO5C
HOELZEL_NF1_TARGETS_UP	HOELZEL_NF1_TARGETS_UP	134	0.655099	1.60173	2.64438e-06	7.45835e-05	3654	CAPN6/IGSF1/ARHGAP36/CPVL/SESN3/TNIK/HS6ST3/GAP43/CHRM3/RGS16/RETREG1/PCDH17/SPARCL1/ODAM/NRCAM/NTS/TMEM74/CLSTN2/SMKR1/ACVRL1/DEPTOR/MGAT4C/SCG2/RELN/GUCY1A1/DCLK1/NUP62CL/SCN9A/FAM89A/AHNAK2/ARHGAP26/TSPAN18
TAKEDA_TARGETS_OF_NUP98_HOXA9_FUSION_10D_DN	TAKEDA_TARGETS_OF_NUP98_HOXA9_FUSION_10D_DN	138	0.644423	1.57664	2.67358e-06	7.4876e-05	4080	A2M/SLC7A8/PCSK5/RTN1/RNASE1/TLR7/MAF/CORO2A/FUCA1/SLPI/CD24/DACH1/S100B/LGALSL/ATP6V0D2/BLNK/SELENOP/PID1/CCL3/CCL18/MMP8/AOC1/PDK4/STAB1/PADI2/SLCO2B1/ACE/RGCC/MMP9/LGALS12/CD24P4/TMTC1/TEX15/CD9/PATJ/TSPAN2/ST14/CHIT1/BPI/ABCB5/CHI3L1/ACP5/HS3ST1/ADGRG3/FABP3/C1QA/S100P/RASSF4/OTOA
BLANCO_MELO_COVID19_SARS_COV_2_INFECTION_A594_ACE2_EXPRESSING_CELLS_DN	BLANCO_MELO_COVID19_SARS_COV_2_INFECTION_A594_ACE2_EXPRESSING_CELLS_DN	95	0.689099	1.65375	2.84867e-06	7.92218e-05	6670	SCARA5/RERG/FAM149A/KRT4/ALDH1A1/F5/TSPAN7/OLFML2A/NRXN3/DCDC1/TUBB4A/SMPDL3B/GSTM4/CNTN1/SEMA3E/ASB9/SLCO2B1/INSL4/DDC/AKR1C4/TNFSF15/TPPP3/METTL7B/ANK1/RAB26/SPP1/PDGFD/SLC40A1/HABP2/SERPINI1/ANXA13/DSC3/CDH17/SFRP4/BCAS1/TM7SF2/PDK2/GPC1/TPD52L1/MXD4/PBXIP1/KCNAB2
REACTOME_MUSCLE_CONTRACTION	REACTOME_MUSCLE_CONTRACTION	184	0.606279	1.4993	3.08137e-06	8.5098e-05	4984	FXYD6/SCN2B/SCN4B/NEB/TBX5/CASQ1/CASQ2/NOS1/SORBS1/GATA4/TMOD1/CAMK2A/DYSF/KCNK1/ATP2B2/FKBP1B/ACTC1/NPR2/MYBPC1/KCNJ4/MYL2/SCN1B/FGF14/RYR3/CACNG7/ATP1A2/KCNK10/KCNIP3/KCNK13/ACTN2/SLC8A2/CACNG6/TNNI2/TNNI3/ATP1B2/GUCY1A1/SCN9A/ACTN3/MYL10/SCN7A/KCNE2/MYLPF/FXYD2/KCNK6/CACNB2/TMOD2/NPR1/KCNE3/SCN4A/CORIN/TNNT1/MYH11/ATP2B3/RYR2
REACTOME_BIOLOGICAL_OXIDATIONS	REACTOME_BIOLOGICAL_OXIDATIONS	195	0.605627	1.49948	3.31905e-06	9.10299e-05	6044	UGT1A10/CYP2J2/UGT1A7/CYP3A4/UGT1A8/MAT1A/ACSS1/UGT3A2/UGT1A1/ALDH1A1/FMO1/NAT2/CYP11A1/SULT4A1/GLYATL1/CYP3A7/AADAC/GLYATL2/CYP39A1/SULT1B1/AOC1/CES1/GSTM4/PTGIS/CYP46A1/UGT1A6/CYP2C8/CYP3A5/SULT1A1/CYP2S1/UGT1A9/SULT2B1/CES3/UGT2B15/GGT1/MAOB/CYP24A1/DPEP2/CMBL/UGT1A5/ALDH3A1/CYP27A1/ADH1B/AOC3/PODXL2/MGST2/SLC26A1/CYP2C9/SMOX/ACSM2A/SULT1A2/CYP2C18/FDX2/GSTK1/DPEP1/GSTA1
REACTOME_DISEASES_OF_METABOLISM	REACTOME_DISEASES_OF_METABOLISM	230	0.592834	1.47179	3.42223e-06	9.25828e-05	5370	ADAMTS9/ACAN/FMOD/MUC13/MAT1A/CSF2RB/SEMA5B/UGT1A1/CYP11A1/NOTCH4/CYP17A1/SPON1/MUCL1/ADAMTSL3/SFTA3/GALNT12/GPC4/GPC3/SFTPC/GPC2/ABCA3/GPC5/ADAMTS14/SDC1/BCAN/ADAMTS3/LARGE1/SBSPON/ADAMTS17/ADAMTSL2/CHST6/NOTCH3/MUC3A/LCT/ADAMTS20/THSD1/GGT1/SFTPA2/CYP24A1/THSD7A/KERA/CYP27A1/MUC4/KHK/TCN2/CSPG5/SDC3/MUC20/SFTPB/CSPG4/SLC34A2/CSF2RA/MUC12
MULLIGHAN_MLL_SIGNATURE_2_UP	MULLIGHAN_MLL_SIGNATURE_2_UP	406	0.548336	1.37665	3.42223e-06	9.25828e-05	4854	FXYD6/IKZF1/LCP1/HOXB9/LAPTM5/SYNGR2/MVB12B/BEGAIN/TGFA/DACH1/RNASE2/FCGR1A/NUP210/HTR1F/RASSF2/SNX10/CD300C/CES1/RPS6KA1/RGS14/HCK/HTATIP2/RNASE6/BATF/CAND2/ECHDC2/RAC2/FEZ1/ELF3/UPB1/LST1/L1TD1/ITGB2/SIRPB1/LRFN4/CYTH4/GNA14/ITGB7/PYCARD/ARHGEF3/MFSD1/RASSF7/SLC44A4/FBP1/DENND2D/CSTA/ADARB1/ATP8B4/DPEP2/LILRB4/BID/RSPH6A/ITGAL/CD302/RASSF4/DDT/C11orf21/CAPG/SEL1L3/TRAF3IP3/PRKCD/TNS3/HCLS1/MGST…
BHAT_ESR1_TARGETS_VIA_AKT1_UP	BHAT_ESR1_TARGETS_VIA_AKT1_UP	268	0.581173	1.44919	3.49102e-06	9.38056e-05	9200	SLC7A2/BCL11B/LMO1/PDLIM3/TENT5C/BEGAIN/RGS16/PTGES/PLEKHH1/SYBU/PODXL/C5AR2/RNF144A/PPARGC1B/PTH1R/DUSP2/SH2D2A/SPINK4/LONRF2/BRINP2/C16orf74/HCK/KRT13/SYT12/CELSR2/SCNN1A/PADI3/LRG1/DHRS3/SYNDIG1/MAPT/HR/TJP3/CCDC3/TSKU/TGIF2/TGM2/SULT2B1/LRFN4/TBC1D16/VWF/PRR5/ADARB1/MAG/GREB1/LHX4/ZNF185/SCARB1/ARAP3/DOK7/FCMR/ATP6V1C2/KHK/KCNK6/GDF15/SH2B2/TUBB2B/KRT15/SLC2A8/TMEM51/PITX1/SEC14L2/TBKBP1/RIMS…
HOLLERN_SQUAMOUS_BREAST_TUMOR	HOLLERN_SQUAMOUS_BREAST_TUMOR	138	0.641357	1.56914	3.98686e-06	0.00010641	6304	KRT75/DSC1/HOXC13/BMP7/ATP12A/DLX3/BMP4/KRT5/SYT9/AQP3/SNCAIP/KRT79/FGFBP1/CADPS/IVL/KRT81/LRP4/KRT86/KRT16/SCEL/VAV3/PADI3/TRIM29/GPR87/DEFB1/KRT80/KRT83/KRT25/SERPINB11/IL36RN/SP6/KRT6A/KRT33B/PADI1/CSTA/SLC40A1/SLCO5A1/CDSN/EGR2/KRT1/NOTUM/IL24/RPTN/KRT33A/S100A14/KRT15/TCHH/AXIN2/RDH10/ELOVL4/RDH16/KRT34/N4BP3/HYAL1/SOSTDC1/TUBA8/GJB5
LI_INDUCED_T_TO_NATURAL_KILLER_UP	LI_INDUCED_T_TO_NATURAL_KILLER_UP	297	0.574463	1.43336	4.59705e-06	0.000121878	9163	EMILIN2/ARFGEF3/LITAF/JAML/CCL5/NCF4/CD69/DAPK2/KIT/SLC52A3/GNG2/TRPM6/SIDT1/GDPD5/KIAA1671/CCL3/AQP9/CD52/GPR15/TMEM154/CD244/KLRD1/CCND2/BATF/SLC24A3/SH2D1B/TNFSF10/DOK2/VASH1/TNFRSF9/SERPINE2/PIGZ/MIAT/SULT2B1/TES/SLAMF7/HAVCR2/CD9/ITGB7/ITGAD/TNFRSF11B/CRYBG2/XCL1/IL18R1/CXCL9/CCDC102A/SERPINA3/HGFAC/SPP1/CCR5/ADGRG3/ARAP3/ADGRG5/HVCN1/CAPG/IFITM1/TRAF1/IFI30/TF/ZCCHC18/NRGN/CX3CR1/EGR3/SEMA4…
PLASARI_TGFB1_SIGNALING_VIA_NFIC_10HR_UP	PLASARI_TGFB1_SIGNALING_VIA_NFIC_10HR_UP	56	0.739641	1.73306	5.43079e-06	0.000143029	3001	PERP/PARM1/STK26/MPZL2/CYP2J2/OLR1/PCSK5/FGF7/CD38/SPARCL1/IL18RAP/UNC5C/PDK4/PLEKHH2/GVINP1/AIF1L/SERPINA3/COL2A1
REACTOME_SIGNALING_BY_WNT	REACTOME_SIGNALING_BY_WNT	259	0.578184	1.44088	5.63396e-06	0.000147275	6446	HECW1/ROR2/RUNX3/FZD3/GNG2/RSPO2/GNAO1/CAMK2A/TLE2/PIP5K1B/KREMEN1/GNGT2/RSPO3/RSPO4/PRKG2/WNT10B/RAC2/CXXC4/PRKCG/RNF43/SFRP1/SFRP2/WNT11/KREMEN2/WNT7B/TCF7L1/ZNRF3/DACT1/GNGT1/PDE6A/WNT7A/LGR6/CTNNBIP1/WNT9A/SOX4/SOX7/WNT8B/FRAT2/FRAT1/GNG4/AXIN2/PSMB11/PRKCB/ITPR1/ROR1/SOX9/FZD8/PARD6A/GNG7/TLE5
WIERENGA_STAT5A_TARGETS_UP	WIERENGA_STAT5A_TARGETS_UP	193	0.607187	1.50233	5.70309e-06	0.000147275	6578	OLR1/CALB2/CTSZ/CCL5/CXCL10/HOXB5/CH25H/GNG2/SNTA1/CCL3/GPR65/RNF144A/IL18RAP/BTG2/MOB3B/CDKN1C/PCSK9/CCND2/RHAG/GABARAPL1/TNFAIP8L3/IGFBP5/DHRS3/SPAG4/TGM2/ST3GAL5/FBXO6/CSF2/XIRP1/SLC2A10/PIK3IP1/IL18R1/CYSTM1/CTSH/CCDC102A/CCR7/SPP1/KRBA1/LAMP3/NTSR1/PLAU/ADGRG5/COCH/IL3RA/TUBB2B/TGFBR1/LTB/FAM131A/TRAF1/ITGA2/F2RL1/GALC/EGFL6/OSBP2/NAALADL1/SEMA6C/CISH/HSPA6/GBP4/ENPP3/IL4I1/A4GALT/CTXN1/PGM2…
PILON_KLF1_TARGETS_UP	PILON_KLF1_TARGETS_UP	473	0.53351	1.34194	5.70309e-06	0.000147275	5206	A2M/IGSF1/MPZL2/FABP4/IGSF3/LIPG/PRKAR2B/FGB/SEMA5B/TENT5C/PTPRD/NDRG2/KIF26B/ITIH2/CX3CL1/SERPINA6/SLAMF1/TSPAN7/ISLR/SPTA1/AADAC/PLXNA2/SV2B/MLXIPL/DENND2C/PODXL/COL14A1/AK4/COL11A1/CFI/SERPING1/EPB41L5/REPS2/FGG/GPC3/FLT1/PKDCC/SLC6A8/RNF157/VTN/MASP1/DEPTOR/IGFBP2/CTSE/CDH5/WNT11/STON2/TSPAN9/SLC39A8/KEL/HNF4A/ATP1B2/GUCY1A1/STAB2/VWF/ALB/FOXP2/CXADR/COL2A1/ANK3/HGFAC/YPEL4/CGN/CDSN/LGR6/C1QA…
MCBRYAN_PUBERTAL_BREAST_3_4WK_UP	MCBRYAN_PUBERTAL_BREAST_3_4WK_UP	199	0.603238	1.49408	6.04873e-06	0.000154198	7840	PERP/CEACAM1/KCNB1/LIPG/PI16/SERPINA1/TSPAN8/KIT/ATP8A1/PTPN5/ESRP1/HDAC11/TIE1/TFCP2L1/RNASE2/DSP/RASSF2/INHBB/TFAP2C/FGG/PADI2/SDC1/GABARAPL1/P2RX5/CSN3/COL9A1/SFRP1/IGFBP2/CDH5/KRT7/KRT19/SLC39A8/ST14/KRT18/SLC2A5/EDNRA/MAFB/CHI3L1/SPP1/GAS1/CLDN10/FOXA1/EGR2/ANO1/CLU/CABLES1/FBXO32/FADS2/WFDC2/EFEMP1/TMEM51/MYH11/LCN2/GALC/MFGE8/CSPG4/IRF6/GMPR/LTF/GATA3/KRT8/DBP/SOX9/SCD/TMPRSS2/PROM2/KRT14/…
REACTOME_NEUTROPHIL_DEGRANULATION	REACTOME_NEUTROPHIL_DEGRANULATION	443	0.537985	1.35243	6.04873e-06	0.000154198	9227	SVIP/NCKAP1L/CRACR2A/CEACAM1/OLR1/DSC1/CTSZ/PRSS3/DSG1/SERPINB3/PRSS2/FUCA1/SERPINA1/SLPI/ATP8A1/CRISP3/VNN1/CYBB/TMC6/CAMP/RNASE2/PTPRN2/DSP/MMP8/AOC1/RAB37/PADI2/SYNGR1/CD53/LRG1/MMP9/CD14/AGPAT2/SELL/ITGB2/DPP7/SIRPB1/OLFM4/CLEC12A/MS4A3/CREG1/P2RX1/PYCARD/CHIT1/SLC2A5/CHRNB4/CD93/NFAM1/CYSTM1/BPI/CTSH/CHI3L1/SERPINA3/LYZ/IMPDH1/ATP8B4/RAB44/MNDA/LRRC7/GHDC/ADGRG3/C3AR1/KRT1/ITGAL/PTPRC/PLAU/N…
KAYO_AGING_MUSCLE_UP	KAYO_AGING_MUSCLE_UP	225	0.593547	1.47326	6.32524e-06	0.00016022	5079	PDE3B/NCAM1/EYA2/CALB2/SLC30A3/SPRR2A/RTN1/PTPRU/PRSS3/PRKAR2B/EFNB3/CD3D/GZMA/SELP/TPD52/PTPRN2/NMU/MMP8/FGG/NPR2/ENPEP/SH3GL3/MYL2/PTGIS/HRK/GRP/IL18/MPP2/PROC/TNXA/SALL2/CHRM5/SCG2/PLXNB1/GHRHR/RELN/LTK/SGCG/MLC1/FOXO1/GATA1/MC4R/SERPINA3/ONECUT1/ARHGAP4/CCNO/SLC1A1/KRT1/CALCR/HCLS1/MAST1/DLG3/EPHB3/FOXF2/TBR1/PCDHB11/LTC4S
MEBARKI_HCC_PROGENITOR_WNT_UP_CTNNB1_DEPENDENT	MEBARKI_HCC_PROGENITOR_WNT_UP_CTNNB1_DEPENDENT	84	0.689407	1.64744	6.80688e-06	0.000170307	6578	LCP1/EYA2/IGFL3/PCSK5/SLC38A3/CSRP3/NANOS1/GOLGA8G/HAPLN1/EPHB2/MMP13/FBLIM1/NOG/IGFBP5/SLC12A8/CLSTN2/RGCC/RNF43/DPT/ODAPH/SH3GL1P2/PRAG1/LYPD1/DACT1/CLDN2/ST6GAL2/LINC01705/PRR5L/CRISPLD2/RDH10/HMCN1/ARL4C/ENO2/ITGB4/IHH/DLX5/P4HA2
VERHAAK_AML_WITH_NPM1_MUTATED_UP	VERHAAK_AML_WITH_NPM1_MUTATED_UP	166	0.609647	1.50207	6.80913e-06	0.000170307	6864	CPVL/PRKAR2B/TMEM176B/CXCL10/SERPINA1/CHST15/HOXB5/HOXB6/CD86/VNN1/HOXB3/SNCAIP/SELENOP/CCL3/AQP9/CCL20/TREM1/VNN2/SNX10/CD300C/EREG/HCK/RHAG/TNFSF10/HOXB2/CD14/DEFB1/SPINK2/MAFB/FBP1/GGT1/ACSL1/PDGFD/SLC15A3/DPEP2/C1QA/C3AR1/CLU/GDF15/GCH1/PRKCD/IFI30/PLS1/SORT1/CX3CR1/PLEK/HK3/JAG1/TRGC1/C5AR1/PIEZO2/FGR/QPRT/ADCY2/CTSD/VCAN/CD36/TMEM176A
GAZDA_DIAMOND_BLACKFAN_ANEMIA_PROGENITOR_UP	GAZDA_DIAMOND_BLACKFAN_ANEMIA_PROGENITOR_UP	36	0.794505	1.78062	7.27402e-06	0.000180251	2159	FXYD6/FGF9/VNN2/SEMA4D/LST1
SHEDDEN_LUNG_CANCER_GOOD_SURVIVAL_A4	SHEDDEN_LUNG_CANCER_GOOD_SURVIVAL_A4	191	0.602496	1.49051	7.43332e-06	0.000180251	8351	PARM1/RIMS3/CYB5A/CDS1/ATP8A1/AQP4/AQP3/ABCC6/ALDH5A1/ARRB1/LIMCH1/CCNJL/TLE2/EPB41L1/SPTB/BLVRA/PON3/ABCA3/RANBP17/SCEL/APOD/ALDH8A1/SPINK2/ST3GAL5/SLC39A8/ICAM5/GNA14/LTK/EVPL/PSG3/FBP1/CEP112/PSG4/DLEC1/SFTPA2/RASA4/KCNS3/FOLR1/NPR1/EFEMP1/PRKCD/SFTPB/LMO3/CDKL2/SLC34A2/GALNT11/UNC93B1/STBD1/ERBB2/CISH/CYP2B7P/GPD1L/UNC13B/MAP1LC3C/PBXIP1/C1orf116/ITPKA/SFTPD/LRRC20/S100A13/ABCA4/GPRC5A/RBPMS/…
PEREZ_TP53_AND_TP63_TARGETS	PEREZ_TP53_AND_TP63_TARGETS	199	0.60158	1.48998	7.43332e-06	0.000180251	8301	NEFL/NPTX1/ELMOD1/PCSK5/MAF/TENT5C/SHANK3/CX3CL1/RASEF/MAP7/AQP3/ARRB1/SELENOP/OTULINL/PPP1R13B/FRY/COL9A3/MAN1C1/RASSF5/CDKN1C/FAM43A/CGNL1/SLC4A11/AUTS2/NGFR/WHRN/BTBD11/RGCC/DHRS3/RTN4R/SHISAL1/HR/SEMA4D/IGFBP3/CASZ1/NOTCH3/WNT7B/GRHL3/SHC4/SMAD9/EVPL/MAFB/SIPA1L2/LRRC37A4P/C7orf57/BAMBI/PGF/NUAK1/CELF2/KSR1/CHST2/CAPN3/DOK4/FOXF1/RAB11FIP1/ERFE/SPATA13/EPHB3/TOX/CRISPLD2/FOXF2/COL18A1/CKB/GAL…
REACTOME_CLASS_A_1_RHODOPSIN_LIKE_RECEPTORS	REACTOME_CLASS_A_1_RHODOPSIN_LIKE_RECEPTORS	271	0.578943	1.44342	7.43332e-06	0.000180251	5270	CYSLTR2/ACKR1/PNOC/CCL5/GPR55/CXCL10/XCR1/CX3CL1/CHRM3/LPAR5/CCL3L1/BRS3/ACKR3/SSTR3/SUCNR1/CCL3/FFAR3/CCL20/C5AR2/CNR1/GPR65/HTR1F/NPY4R/NMU/APLNR/CHRM2/HTR2A/NTS/CCKAR/LPAR3/GPR17/GRP/ACKR2/NPSR1/HTR2C/CMKLR1/AGT/ADRA1B/CCR2/AVPR1A/SSTR2/PROKR1/PROK1/HRH2/PTGDR/CHRM1/CHRM5/TAC3/CXCL11/EDN2/GPR4/DRD2/CCKBR/OPRK1/AVPR2/KEL/OPN5/NPY1R/HCRTR2/CGA/PDYN/XCL1/MC4R/CXCL9/CXCL16/EDNRA/ADORA1/UTS2R/CCR7/…
NIKOLSKY_BREAST_CANCER_17Q21_Q25_AMPLICON	NIKOLSKY_BREAST_CANCER_17Q21_Q25_AMPLICON	303	0.563204	1.40533	7.43332e-06	0.000180251	7127	HOXB9/HOXB13/DLX3/SYNGR2/HOXB5/HOXB4/HOXB6/LPO/HOXB8/TMC6/MAP2K6/HOXB3/TTLL6/ABCA5/GNGT2/CD300C/PRAC1/DLX4/ABI3/RAB37/NGFR/TTYH2/RNF157/NOG/PPM1E/SSTR2/HOXB2/RNF43/GRIN2C/SAMD14/FAM117A/PHOSPHO1/EPN3/SKAP1/EVPL/UTS2R/CEP112/BAIAP2/TMEM92/SGCA/NXPH3/NOTUM/C1QTNF1/CACNA1G/RGS9/ICAM2/SCN4A/LRRC37A3/TBX4/AXIN2/GALR2/YPEL2/HSF5/CA10/EFCAB3/SDK2/PDK2/TMEM100/SOX9/TSPOAP1/ENGASE/RAB40B/B4GALNT2/ITGB4/PE…
REACTOME_DNA_DOUBLE_STRAND_BREAK_RESPONSE	REACTOME_DNA_DOUBLE_STRAND_BREAK_RESPONSE	44	0.765765	1.74644	7.50377e-06	0.000180856	1338	EYA1/EYA4/EYA2/APBB1
CAIRO_LIVER_DEVELOPMENT_DN	CAIRO_LIVER_DEVELOPMENT_DN	210	0.594303	1.47345	7.57226e-06	0.000181408	5802	A2M/LCP1/ST6GAL1/FGB/SLC38A3/F10/FMO1/ITIH2/SERPINA1/CYBB/ABCC6/CAMP/LBP/AQP1/LGALS9/AQP9/SERPING1/DPYS/FGG/CES1/HSD17B2/PON3/GRIK5/TTPA/LIPC/AGT/VTN/CCR2/SSTR2/PROC/ALDH1L1/TAC3/AMY2A/OLFM4/STAB2/ALOX5AP/HMGCS2/TNFRSF11A/SLC44A4/CTSH/CLDN1/LYZ/HGFAC/MAOB/ACSL1/BDH1/C1QA/CYP27A1/CD302/SLC7A7/C3/MATN2/ITIH4/COL18A1/LCN2/F11/CRP/ASGR2/PRG2/TST/ELANE/KLKB1/CD3G/SERPINC1/LTF
LIN_SILENCED_BY_TUMOR_MICROENVIRONMENT	LIN_SILENCED_BY_TUMOR_MICROENVIRONMENT	100	0.677097	1.63088	7.68746e-06	0.000182537	5404	ADAMTS9/NEBL/CEACAM1/KRT4/GAS2L3/KRT78/AZGP1/DSC2/MYO5B/EPB41L1/GCNT3/IVL/SLC4A11/KRT81/PDK4/SLCO3A1/PLEKHA7/SCEL/KRT13/ELF3/KRT7/GRHL3/PI3/KRT23/AIF1L/DAPP1/SH3TC2/ALDH1A3/S100P/ARHGDIB/RAB11FIP1/VSTM2L/LCN2/EGR3/VTCN1
FARMER_BREAST_CANCER_APOCRINE_VS_LUMINAL	FARMER_BREAST_CANCER_APOCRINE_VS_LUMINAL	316	0.567352	1.4177	7.7112e-06	0.000182537	6396	CYP2J2/RTN1/PRKAR2B/PLCL1/CYB5A/EFHD1/SLPI/CHST15/TSPAN8/KIT/TRPV6/AZGP1/ABCC6/LIMCH1/BLNK/MAP2K6/PKP2/LBP/CSGALNACT1/GFRA1/PLEKHB1/AK4/COL9A3/SYNGR3/BTG2/CES1/HSD17B2/TRIM36/PCSK6/ACE2/SYCP1/CLSTN2/DDC/RAMP1/APOD/FABP7/PLCH1/MTUS1/KRT7/PDZK1IP1/CHN2/PI3/SERPINA5/FCN2/NPY1R/ASS1/TESMIN/CLDN1/HGD/GGT1/MAOB/ACSL1/ST6GALNAC2/STYK1/ALDH1A3/GREB1/AKR1D1/CLU/C3orf52/DNALI1/CRABP2/S100A14/MCF2L/FAM106A/…
MEBARKI_HCC_PROGENITOR_WNT_DN	MEBARKI_HCC_PROGENITOR_WNT_DN	81	0.691293	1.64663	7.87644e-06	0.000185345	5722	JAKMIP2/DIO2/ITGA8/PRKAR2B/SPINK5/KRT4/USP43/ABCD2/PAIP2B/MUCL1/ANKRD30A/TDRD6/SPTB/PNLIPRP3/TTC6/C5orf46/ZFP2/VSIG1/STOX1/FGD3/PDE8B/RAB26/ACACB/DHRS9/BTNL9/BEST2/DOK7/S100P/RASSF4/AGR2/RPGRIP1/GCH1/FGD4/ADARB2/FRAT1/PSG8/ARHGAP20/TMEM8B/PLIN4/RALGPS1/MPV17L/RASGRP2/NUDT8
BOYLAN_MULTIPLE_MYELOMA_PCA1_UP	BOYLAN_MULTIPLE_MYELOMA_PCA1_UP	113	0.66204	1.60081	8.66602e-06	0.000200779	5847	HDC/CCL5/TENT5C/CD3D/IL2RB/CRISP3/SLFN12L/SPON1/CAMP/RNASE2/GIMAP8/MUCL1/GPR160/KLRC1/ZG16B/VAV3/LRG1/CCR2/MMP9/SPAG6/TFEC/AMY2A/CD9/TRDC/TRBC2/IL18R1/HOOK1/SERPINA3/LYZ/CSTA/ZBP1/MFSD4A/LILRB4/ITGAL/CHIA/MS4A4A/CP/CD177/C3/TGFBI/LTB/F2RL1/LCN2/CHST1/PRG2/ARMCX2/ELANE/LTF/GPM6A
HELLER_HDAC_TARGETS_SILENCED_BY_METHYLATION_UP	HELLER_HDAC_TARGETS_SILENCED_BY_METHYLATION_UP	412	0.542865	1.36386	8.68376e-06	0.000200779	6395	EPHA3/NEFL/NCAM1/ALPP/PRKAR2B/KIF5C/ABTB2/PRSS2/FUCA1/CD24/KCTD12/RAI2/SORBS1/CDK18/NXN/SELENOP/SLC17A7/TMOD1/TKTL1/COL14A1/FKBP1B/DUSP2/TFAP2C/CDKN1C/CGREF1/NTS/TUBB4A/ERO1B/SH3GL3/SLC6A8/RCN3/SLC12A8/MARCKSL1/PPM1E/SPAG6/TFEC/PDGFRL/MAPT/SERPINE2/SYN1/LGSN/CXCL11/IGFBP3/MAPRE3/SPINK2/CD9/TSPAN12/DMRT1/KRT18/CGA/NR4A1/NUP62CL/ALPG/MAFB/CGB3/FBP2/BAIAP2/AHNAK2/SPP1/CSTA/ADARB1/APLP1/SMPD3/PGF/ALD…
SENGUPTA_NASOPHARYNGEAL_CARCINOMA_WITH_LMP1_UP	SENGUPTA_NASOPHARYNGEAL_CARCINOMA_WITH_LMP1_UP	383	0.547046	1.37102	9.10057e-06	0.0002092	4242	PARM1/SULF1/SESN3/FABP4/CFTR/PGM5/PRKAR2B/SPINK1/F5/CHRM3/OTX2/KIT/CRISP3/MMP10/KL/SNCAIP/DSC2/MCTP2/CYP4X1/CAPN8/LACTB2/SYBU/SUCNR1/RSAD2/CADPS/CNR1/ODAM/CTTNBP2/BLVRA/SLC44A5/TC2N/LPAR3/MEGF10/TRIM36/DYNC1I1/PTPRR/CATSPERB/ASB9/IGFBP5/CLSTN2/CALB1/PDE5A/TFEC/FABP7/NPAS3/SFRP2/TMTC1/HERC5/SPIC/SLITRK6/ADA/LINC00964/MEST/TNFRSF11B/CHRNA7/ABCA17P/TNFRSF11A/FOXP2/IRAK3/SERPINI1/FXYD2/FOXA1/HEPACAM2…
ZHOU_INFLAMMATORY_RESPONSE_LIVE_UP	ZHOU_INFLAMMATORY_RESPONSE_LIVE_UP	412	0.542477	1.36289	9.37844e-06	0.000214348	4045	NEFL/EYA4/LITAF/CFTR/PNLIP/PGM5/IYD/TLR7/CXCL10/PAX3/RAB6B/MN1/RGS16/SYT9/NOTCH4/SPON1/TMC6/PWWP3B/HAPLN1/CCL20/CADPS/TPD52/ATP2B2/COL11A1/FRY/GABRA1/MMP8/DUSP2/BTG2/LINC02593/GPC3/CA8/SLCO3A1/TTC9/MYL2/PDGFB/KLHL3/TRIM36/IRF8/DYNC1I1/EREG/IL18/RCN3/TNFRSF9/SNN/TNFSF15/P2RX7/NCK2/C5orf47/MAK/CD24P4/SRC/CDH15/MAB21L1/RASGEF1B/STON2/TNP1/KRT19/CFAP65/GIPR/XIRP1/LAMA3/CD80/SNTG1/EDNRA/FOXP2/ACSL1/C2…
GRESHOCK_CANCER_COPY_NUMBER_UP	GRESHOCK_CANCER_COPY_NUMBER_UP	307	0.566487	1.41473	9.65632e-06	0.000218847	3028	IKZF1/LCP1/LMO2/CDX2/BCL11B/HOXC13/LMO1/SMO/MAF/PAX3/MN1/WT1/KIT/TEC/TCL6/ACKR3/PAX7/OLIG2/HOXA13/RANBP17/PDGFB/ALK/CCND2/TLX1/IL21R/MYCL/PAX5/USP6/NTRK3/MSI2/HOXC11/FOXO1/PHOX2B/HOXD13/MAFB/FLT3/TCL1A
WP_CALCIUM_REGULATION_IN_CARDIAC_CELLS	WP_CALCIUM_REGULATION_IN_CARDIAC_CELLS	141	0.628468	1.53916	9.68534e-06	0.000218847	6544	KCNB1/PRKAR2B/CASQ1/CASQ2/GJA3/CHRM3/RGS16/ARRB1/GNG2/ADCY5/GNAO1/KCNJ3/CAMK2A/ATP2B2/ADCY4/CHRM2/GJB2/GJA5/RGS14/RGS6/RYR3/ADRA1B/PRKCG/PRKCZ/CHRM1/CHRM5/ATP1B2/CACNA1D/GNGT1/FXYD2/RGS18/RGS9/PRKCD/ADCY8/GNG4/ATP2B3/RYR2/PRKCB/ITPR1/CAMK2B/PRKCH/PLN/GJB5/GNG7/CACNB3/RGS19/ADCY2/CACNA1E
REACTOME_ION_TRANSPORT_BY_P_TYPE_ATPASES	REACTOME_ION_TRANSPORT_BY_P_TYPE_ATPASES	52	0.74696	1.73767	9.80964e-06	0.000220403	3733	FXYD6/ATP12A/ATP8A1/ATP10B/CAMK2A/ATP13A5/ATP2B2/ATP13A4/ATP2C2/ATP1A2/ATP7B/ATP1B2/ATP8B4/ATP8A2/FXYD2/ATP8B3
MOREAUX_B_LYMPHOCYTE_MATURATION_BY_TACI_UP	MOREAUX_B_LYMPHOCYTE_MATURATION_BY_TACI_UP	77	0.69824	1.66019	1.00565e-05	0.00022468	4639	FMOD/PI16/AZGP1/DMTN/SNTA1/EPHB6/NUP210/DSP/RHPN1/MAN1C1/CDKN1C/PDGFB/HRK/BIRC7/SLC6A8/C1QL1/SNN/NTRK3/MITF/STYK1/NOXA1/C3AR1/SPAG8/RAB11FIP1/TUBB2B/LRMDA/DDR1
MEISSNER_NPC_HCP_WITH_H3K27ME3	MEISSNER_NPC_HCP_WITH_H3K27ME3	65	0.717799	1.69163	1.08252e-05	0.000240503	7432	HOXB9/JHY/CDX2/HOXC13/COL15A1/ATP12A/ALX1/HOXB5/HOXB4/HOXB6/ATP2B2/PAX7/TFAP2C/HCK/SIGIRR/PRKCZ/PDX1/CBLN2/CYP2S1/DRD2/CCKBR/HOXC11/DMRT1/FSTL4/GFI1/POU2F3/RIPK4/VSTM2L/CRB3/HNF1B/CA10/HOXA11/SLC7A14/B4GALNT2/HOXB7/OTP/LHX5/KCNQ1/FEZF2/PRDM13
HELLER_HDAC_TARGETS_SILENCED_BY_METHYLATION_DN	HELLER_HDAC_TARGETS_SILENCED_BY_METHYLATION_DN	271	0.575573	1.43502	1.17404e-05	0.000259387	3826	SULF1/CEACAM1/PDE3B/OLR1/EYA2/KCNN3/FAM149A/ST6GAL1/LAPTM5/MAF/CLEC7A/CD180/CHST15/CCDC69/BLNK/LSAMP/MYOM2/IGKC/KCNK1/CADM1/NUP210/OAS2/ADCYAP1/AUTS2/IRF8/CCND2/SDC1/IL21R/P2RX5/MYCL/CCR2/DEPTOR/MFNG/FMNL1/RAB15/SH2D1A/ITGB7/ST14/GUCY1A1/GALNT14/ANK3/DNAJC15/GGT1/CLEC2B/CD48/LINC00869/NUAK1/PTPRC/CELF2
REACTOME_MAPK_FAMILY_SIGNALING_CASCADES	REACTOME_MAPK_FAMILY_SIGNALING_CASCADES	314	0.560916	1.40125	1.18793e-05	0.000261007	6916	PTPN3/FGF9/NEFL/NCAM1/IL17RD/CSF2RB/FGB/FGF7/RALGDS/IL2RB/TGFA/KIT/SPTA1/MMP10/ARRB1/KL/CAMK2A/GFRA1/MRAS/JAK3/CNKSR2/DUSP2/FGG/SPTB/NRG4/PDGFB/EREG/KALRN/PAK3/PRKG2/FGF20/ACTN2/SPTBN5/SRC/CSF2/FOXO1/VWF/GFRA2/FLT3/GRIN2B/LRRC7/MAPK4/RASA4/KSR1/FGF8/KSR2/ITGA2B/RASAL3/ERBB4/IL3RA/CDC14B/GRIN2D/DLG3/AREG/DAB2IP/SPTBN2/RAG1/DUSP8/CSF2RA/PSMB11/FGF17/FGF18/ERBB2/CAMK2B/BTC/PTPN7/GFRA3/EGF/RASGRP1/HG…
REACTOME_DISEASES_OF_GLYCOSYLATION	REACTOME_DISEASES_OF_GLYCOSYLATION	139	0.6311	1.54521	1.31692e-05	0.00028523	4480	ADAMTS9/ACAN/FMOD/MUC13/SEMA5B/NOTCH4/SPON1/MUCL1/ADAMTSL3/GALNT12/GPC4/GPC3/GPC2/GPC5/ADAMTS14/SDC1/BCAN/ADAMTS3/LARGE1/SBSPON/ADAMTS17/ADAMTSL2/CHST6/NOTCH3/MUC3A/ADAMTS20/THSD1/THSD7A/KERA/MUC4/CSPG5/SDC3/MUC20
BROWNE_HCMV_INFECTION_18HR_UP	BROWNE_HCMV_INFECTION_18HR_UP	171	0.61152	1.50779	1.32687e-05	0.00028523	6102	PTPN3/FGF9/EYA4/PPP1R26/GAP43/E2F5/CDS1/RETREG1/ATP8A1/SORCS3/MRAS/GPC4/SH3GL3/FOXA2/LAMA5/PAK3/SLC29A2/PEX11A/WNT11/NPY1R/IL1RL1/CXADR/MITF/ENPP4/KCNS3/OVGP1/HSD17B6/ADGRL1/ZHX2/PTHLH/FNBP1L/NCF2/HSPA6
XIE_ST_HSC_S1PR3_OE_UP	XIE_ST_HSC_S1PR3_OE_UP	175	0.604886	1.49348	1.32687e-05	0.00028523	7996	CCL5/CXCL10/CD69/TUBAL3/IL2RB/PDE9A/SELP/KRT79/SUCNR1/CD52/RSAD2/OAS2/SPINK4/BMF/GJA5/CLDN16/PKDCC/PDLIM4/KALRN/CMKLR1/AVPR1A/RAMP1/CXCL11/WNT11/HERC5/CPHL1P/BATF2/MTUS1/FBXO6/EPSTI1/LY6E/XIRP1/KDR/DAPP1/ANKRD45/MX2/SPP1/VWA5A/BAMBI/LAMP3/SERPINI1/ATP8A2/ARAP3/FCMR/IL24/SLC7A7/IFITM1/TNFSF18/HPSE/SIGLEC9/PRR5L/TTC24/ANGPTL6/BST2/ARHGAP20/RYR2/RDH10/HMCN1/EGR3/PLEK/OASL/GATA3/ROR1/C1orf116/ISG20/F…
DUTERTRE_ESTRADIOL_RESPONSE_6HR_DN	DUTERTRE_ESTRADIOL_RESPONSE_6HR_DN	91	0.67571	1.62091	1.35117e-05	0.000288891	5962	ZNF704/SESN3/PLA2R1/EFHD1/BLNK/ZNF467/YPEL3/EPB41L5/ITGB6/EGLN3/BMF/TP53INP1/INPP5J/GRB14/EFNA1/GRB7/TSPAN12/GRHL3/SGCG/AHNAK2/DNAJC15/ATP6V0A4/NUAK1/LIPH/ST8SIA4/CTNND2/ERBB4/EFEMP1/RND1/KLHL24/TNS3/CCNG2/CRISPLD2/IRF6/N4BP3/STON1/ERBB2
KEGG_DRUG_METABOLISM_OTHER_ENZYMES	KEGG_DRUG_METABOLISM_OTHER_ENZYMES	45	0.768269	1.75054	1.50656e-05	0.000320392	3864	UGT1A10/UGT1A7/CYP3A4/UGT1A8/UGT1A1/NAT2/CYP3A7/DPYS/CES1/UGT1A6/CYP3A5/UPB1/UGT1A9/UGT2B15/IMPDH1/UGT1A5/CES5A
SCHUETZ_BREAST_CANCER_DUCTAL_INVASIVE_DN	SCHUETZ_BREAST_CANCER_DUCTAL_INVASIVE_DN	81	0.684271	1.62991	1.61159e-05	0.000338794	5003	PERP/KIAA0040/PRKAR2B/SERPINA1/MMP10/PADI2/AUTS2/VAV3/CELSR2/SCNN1A/GPR87/TJP3/DEFB1/CD24P4/PROM1/GRB14/PDZK1IP1/EPN3/LAMA3/MDK/HOOK1/ATP6V0A4/TBC1D8/SHANK2/GDF15/DSC3/ERBB4/RAB11FIP1/AREG/SORT1
ALCALAY_AML_BY_NPM1_LOCALIZATION_UP	ALCALAY_AML_BY_NPM1_LOCALIZATION_UP	131	0.632714	1.54559	1.61377e-05	0.000338794	6147	HOXB9/PPP1R26/HOXB5/HOXB6/WT1/AQP3/ABCC6/HOXB3/CHD7/SNCAIP/ADAMDEC1/DSC2/SELENOP/SNX10/SLC24A3/ECHDC2/HOXB2/IGFBP2/TGIF2/DEFB1/FAM110B/KRT18/SLC29A3/PDGFD/C3AR1/ARHGAP25/CLU/COCH/LTB/PLS1/PLPPR3/BIK/JAG1/NAALADL1/PIEZO2/HOXA11/QPRT/UNC13B
KIM_RESPONSE_TO_TSA_AND_DECITABINE_UP	KIM_RESPONSE_TO_TSA_AND_DECITABINE_UP	125	0.637128	1.55075	1.61864e-05	0.000338794	7701	NEFL/MUC13/FUCA1/MAP7/AQP3/IGKC/FKBP1B/KRT86/SLC6A8/HTATIP2/IL18/CABYR/TFDP3/ARL14/TNXA/CYP3A5/TGM2/GCHFR/TES/KRT7/KRT19/KRT23/NEFM/CXADR/CYP24A1/SMPD3/SERPINI1/LXN/RPP25/S100P/IL24/ADIRF/COLEC11/CLU/GDF15/ICAM2/CD70/DNALI1/CSPG5/HSD17B6/HCLS1/IFI30/S100A2/DBNDD2/F2RL1/RND2/MYO5C/BIK/TM7SF2/HYAL1/TSGA10/PARD6A/TPD52L1/PECAM1/STAG3/RNASET2/ISG20/TSPAN1/DAZL/SST/SSX3/NR1I2/PPL/IL1R2
GAUSSMANN_MLL_AF4_FUSION_TARGETS_A_DN	GAUSSMANN_MLL_AF4_FUSION_TARGETS_A_DN	89	0.677722	1.62535	1.66017e-05	0.000344153	5170	PARM1/LCP1/ALDH1A1/NAT2/C16orf89/SLAMF9/KCNMB1/ASRGL1/ITIH5/LRATD2/COLEC10/PLEKHA7/LAMA5/MYO1D/NPTXR/VAV3/SPEF2/UPK3B/SEMA3D/CSDC2/WNT7B/WSCD2/HOXD13/CXADR/COL2A1/LYZ/APLP1/PPM1L/SH3BGR/MLIP/CABLES1/CDH17/SLC4A10/SLIT3/C1QTNF3
VERHAAK_AML_WITH_NPM1_MUTATED_DN	VERHAAK_AML_WITH_NPM1_MUTATED_DN	233	0.578185	1.43625	1.66155e-05	0.000344153	6796	PDE3B/NCAM1/RUNX3/LDLRAD4/CD69/CD200/CD3D/MN1/GPA33/KIT/DACH1/TSPAN7/SPON1/BLNK/SIDT1/TMOD1/TKTL1/CD38/CSGALNACT1/OTULINL/AK4/SERPING1/SORL1/SYNGR1/CCND2/P2RX5/CCR2/YPEL1/DHRS3/RAMP1/DEPTOR/MMP9/SERPINE2/DNTT/PROM1/ANXA8/MS4A3/TRDC/TRBC2/MEST/FOXO1/ASS1/BPI/CHI3L1/CD48/ABLIM1/THSD7A/KRT1/FCMR/S100P/CSF3R/TNFRSF21/IFITM1/TGFBI/CD19/RUNX1T1/TOX/MYH11/SPRY1/F2RL1/LCN2/GALC/STK32B/LRP3/FCER1A/ZHX2/TR…
WP_INTEGRINMEDIATED_CELL_ADHESION	WP_INTEGRINMEDIATED_CELL_ADHESION	101	0.663571	1.60232	1.68342e-05	0.000346875	4151	CAPN6/ITGA8/SORBS1/MAP2K6/SELENOP/ITGB6/VAV3/PAK3/ITGA9/RAC2/SRC/ITGB2/ITGB7/ITGAD/MAPK4/ITGB8/ITGAL/TNS1/ITGA2B/CAPN3
DAVICIONI_PAX_FOXO1_SIGNATURE_IN_ARMS_UP	DAVICIONI_PAX_FOXO1_SIGNATURE_IN_ARMS_UP	57	0.738679	1.73075	1.7034e-05	0.000349183	5009	NEBL/SULF1/JAKMIP2/KCNN3/PRKAR2B/MN1/ARRB1/ACKR3/NRCAM/ALK/DCX/PAX5/CD9/BMP5/ASS1/VWA5A/PSEN2/RASL10A/KCNS3/TNS3/COL18A1
SEAVEY_EPITHELIOID_HEMANGIOENDOTHELIOMA	SEAVEY_EPITHELIOID_HEMANGIOENDOTHELIOMA	93	0.666669	1.60195	1.7453e-05	0.000354127	7718	FMOD/PRKAR2B/KIF26B/WT1/BMP4/SLC52A3/SELP/FBLN7/TINAGL1/BMP6/SMPDL3B/MYL2/PDLIM4/SH2D1B/SEMA3D/TNFSF15/CACNG6/TMPRSS3/NPAS1/ANKRD1/ANGPT2/C1QTNF2/MYOZ2/LAMP3/SSC4D/SLC6A4/TNFRSF21/MELTF/GDF15/FOXF1/EFEMP1/NRGN/MMRN1/BACE2/PLAT/STON1/ANKRD2/MMP19/NXNL2/MYLK3/OR6B2/ANKRD33/ABCA4/PLCD3/CRLF2
CHIANG_LIVER_CANCER_SUBCLASS_CTNNB1_DN	CHIANG_LIVER_CANCER_SUBCLASS_CTNNB1_DN	160	0.613153	1.50998	1.74533e-05	0.000354127	6124	SULF1/SLC7A2/MUC13/GDA/PRG4/SLPI/CD24/KCTD12/VNN1/ISLR/ASRGL1/CCL20/CD52/ATP2B2/VNN2/SLC25A18/C7/HSD17B2/PKDCC/MAL2/RCAN2/MYOM1/SLC22A15/RDH12/MMP9/SERPINE2/FOXA3/PAPLN/AMIGO2/CXCL16/FBP1/ACP5/DRAIC/CYFIP2/CMTM3/HABP2/SLC2A9/LXN/EGR2/S100P/COLEC11/GPR88/CP/CAPG/SEL1L3/GCH1/EFEMP1/GPR183/ARRDC4/TNFSF13B/CRP/BACE2/CNGA1/RALGAPA2/CD2/PLTP/CYP2B7P/CXCL12
SENESE_HDAC1_AND_HDAC2_TARGETS_DN	SENESE_HDAC1_AND_HDAC2_TARGETS_DN	223	0.584799	1.45156	1.8291e-05	0.000369241	6796	CADM3/SESN3/SCN2B/CALB2/TMEM200C/MAF/TMEM37/MN1/ZNF395/PLEKHH1/PKP2/ACKR3/NANOS1/AQP1/HAPLN1/NRXN3/KRT81/SYTL1/TMEM255A/C5orf46/SCEL/NPTXR/SDC1/SYT12/LINC01638/NOG/IGFBP5/SHOC1/PDGFRL/CSDC2/SBSPON/EDN2/GALNT16/MTUS1/ANXA8/KRT80/SPP1/DACT1/ATL1/EDIL3/ABLIM1/CELF2/TNS1/ZNF219/CLU/ANXA10/FADS2/MMP24/TNS3/KRT15/IMPA2/F8/MATN2/NPPB/MIR1915HG/LRRC1/TRIB2/TMEM100/PPP2R2B/MGAT5B/SYNPO/QPRT/S100A4/SCD/GPC…
PID_HEDGEHOG_GLI_PATHWAY	PID_HEDGEHOG_GLI_PATHWAY	46	0.753886	1.72136	1.91399e-05	0.000384426	1271	SHH/SMO/GNG2/GNAO1/FOXA2
DARWICHE_SKIN_TUMOR_PROMOTER_UP	DARWICHE_SKIN_TUMOR_PROMOTER_UP	127	0.637475	1.55409	1.9806e-05	0.000394476	3314	FABP4/ACAN/SLPI/CX3CL1/TGFA/SPNS3/GNAO1/MAP6/NPTXR/CA3/APOD/CLVS1/CCDC38/SPIC/PATJ/LY6E/CXCL16/CHI3L1/LYZ/BAIAP2/SPP1/FOXL2/ARHGAP4/LTBP4
WP_MICROTUBULE_CYTOSKELETON_REGULATION	WP_MICROTUBULE_CYTOSKELETON_REGULATION	45	0.763951	1.7407	1.98387e-05	0.000394476	2193	MARK1/EPHB2/TESK2/MAPT/SRC
LEE_NEURAL_CREST_STEM_CELL_DN	LEE_NEURAL_CREST_STEM_CELL_DN	116	0.643708	1.55999	2.02292e-05	0.000400241	4932	CAPN6/HDC/BMP7/BEGAIN/SPON1/ACKR3/TKTL1/PLEKHB1/DSP/COL9A3/GALNT12/LGI1/TMEM255A/HTR2C/FABP7/IGFBP3/PROM1/MTUS1/EFNA1/CD9/DOCK3/NOS2/CNTNAP2/ENPP4/FGF8/GDF15/COCH/EFEMP1/NELL2/SPRY1/CD82/COL4A6
YAUCH_HEDGEHOG_SIGNALING_PARACRINE_DN	YAUCH_HEDGEHOG_SIGNALING_PARACRINE_DN	232	0.578205	1.4361	2.0525e-05	0.000404082	4264	A2M/EYA1/CFTR/SMO/PDLIM3/IL16/NEB/PAX9/SERPINA1/CASQ2/CADM2/ZSWIM5/FABP6/MYOM2/GRIP1/CECR2/ELFN2/KCNJ3/HAPLN1/KCNK1/AK4/PIP5K1B/SLC25A27/IKZF3/LIPM/MYBPC1/MMP13/MB/TRIM63/FAM131B/SEMA3E/RHAG/ARPP21/ACTN2/SYT2/SBSPON/NPAS3/TNNI2/RBFOX1/TNP1/CTXN3/SNTG1/HAVCR1/TRAT1/GNGT1/MYLPF/KLHL41/ASCL1/SLC5A12/CHIA/SH3BGR/SERPINB5/SPATA16/RPGRIP1/CPA6
SCHUETZ_BREAST_CANCER_DUCTAL_INVASIVE_UP	SCHUETZ_BREAST_CANCER_DUCTAL_INVASIVE_UP	334	0.552021	1.3797	2.08042e-05	0.000407562	4755	CPVL/SULF1/LMO2/OLR1/LAPTM5/JCAD/COL15A1/TLR7/CCL5/CSF2RB/MAF/CLEC7A/LDLRAD4/PMEPA1/LCP2/KCTD12/CH25H/CILP/ISLR/SPON1/ACKR3/SPARCL1/COL14A1/GPR65/FCGR1A/COL11A1/SERPING1/RASSF2/ESM1/PLXDC1/ENPEP/MMP13/IRF8/CCND2/IL18/RNASE6/RCAN2/RARRES2/CD53/RGCC/TFEC/MERTK/SERPINE2/ENTPD1/IGFBP3/TGM2/CEMIP/TRDC/KDR/CD93/EDNRA/MAFB/AHNAK2/DACT1/GAS1/IRAK3/CLEC2B/LRRC15/MNDA/LRRC17/C1QA/THSD7A/C3AR1/NUAK1/PTPRC/P…
ZHENG_IL22_SIGNALING_UP	ZHENG_IL22_SIGNALING_UP	49	0.745577	1.71488	2.19673e-05	0.000428239	5629	STXBP5L/FREM1/OLR1/RTN1/CCL5/IL33/SLPI/DSC2/CD38/DMKN/TTC9/LRG1/ALDH1L1/CD14/CLDN1/CSTA/C3/SLFN13/ARRDC4/ANOS1/PLAT
RAY_TUMORIGENESIS_BY_ERBB2_CDC25A_UP	RAY_TUMORIGENESIS_BY_ERBB2_CDC25A_UP	177	0.599359	1.4815	2.33175e-05	0.000452341	6727	A2M/NCAM1/RNASE1/NKAIN3/CD200/TNFRSF10A/DMTN/INPP5D/FAIM2/ITIH5/SYBU/TRPV4/KREMEN1/ABCA3/ZG16B/PKDCC/BIRC7/CCND2/CELSR2/PROK1/SEMA3D/DTX1/PERM1/SLC39A8/ODAPH/ATP1B2/ALOX5AP/ST6GALNAC2/ANGPT2/ALDH1A3/CHIA/CORO2B/SPATA19/TMCO5A/GRM5/MATN2/RNF128/ST8SIA6/SYCE2/BTNL3/TM7SF2/KHDRBS3/ANKRD2/SCD/ABCA2/P2RY2/CD36
LIM_MAMMARY_STEM_CELL_UP	LIM_MAMMARY_STEM_CELL_UP	463	0.525816	1.3224	2.35967e-05	0.000455536	6768	SULF1/TSHZ2/CRLF1/KRT75/EDARADD/FMOD/SCN4B/BMP7/IL17RD/ARHGEF25/KANK4/PDPN/TNS4/ARMH4/KRT5/NTRK2/PLXNA2/SORBS1/TIE1/FBLN7/KCNMB1/NXN/LRCH2/PTPRE/AQP9/COL14A1/TINAGL1/CADM1/CACNB4/SERPING1/NRCAM/GPC3/LRP4/SLCO3A1/KRT16/ASPHD2/EPHB1/PDLIM4/SLC6A8/NGFR/CCND2/TTYH2/RCN3/ITGA9/RARRES2/EEPD1/RHOJ/BTBD11/FEZ1/KCNIP3/CSDC2/TRIM9/IGFBP2/TRIM29/GPR87/CCDC3/TSKU/MFNG/COL9A2/SBSPON/IGFBP3/LIMS2/CRISPLD1/TES/…
KAAB_HEART_ATRIUM_VS_VENTRICLE_UP	KAAB_HEART_ATRIUM_VS_VENTRICLE_UP	246	0.572154	1.42385	2.52722e-05	0.00048319	6417	PARM1/ROR2/DSC1/FRMD4B/FMOD/F10/DAPK2/NEB/TBX5/NTRK2/TSPAN7/ISLR/GNAO1/KCNJ3/EPB41L1/FBLN1/KCNK1/CADPS/PTH1R/EPHB2/CIB2/MYBPC1/PTGIS/GJA5/AUTS2/CHL1/PDLIM4/CELSR2/RARRES2/VASH1/FEZ1/SFRP1/GRIN2C/LRRN3/DPT/PDE8B/SLC39A8/RELN/MDK/EDNRA/ADORA1/IL1RL1/COL2A1/GAS1/BAMBI/PLA2G5/ERBB4/EFEMP1/PRKCD/DDR1/RALYL/MYH11/COL4A6/NPPB/SLIT3/TRAC/NMNAT2/SYNPO/TUBB2A/ERBB2/PRUNE2/SLC22A18/PLA2G2A/NR2F1/ENO2/STAT5B…
BOQUEST_STEM_CELL_UP	BOQUEST_STEM_CELL_UP	256	0.573919	1.43021	2.55515e-05	0.000486192	4919	CAPN6/ITGA8/FMOD/TMEM176B/PDLIM3/FGF7/F10/MYOC/ALDH1A1/PTPRD/FMO1/TSPAN8/ASPA/MGP/CILP/NTRK2/ISLR/PID1/FBLN1/KCNK1/COL14A1/C6/MAN1C1/GALNT12/GPC4/C7/GPC3/CES1/VEGFD/PTGIS/CHL1/ATP1A2/DCX/RCN3/APOD/FEZ1/PDGFRL/SERPINE2/TNXA/IGFBP3/DPT/MEST/SERPINA5/NPY1R/SLC2A10/DCLK1/MAFB/SERPINA3/MITF/GAS1/PDGFD/ATP8B4/LRRC17/CELF2/CD302/LRP1B/ADH1B/C3/CRABP2/EFEMP1/FBLN5/SFRP4/MYH11/CRISPLD2
MIKKELSEN_MEF_LCP_WITH_H3K27ME3	MIKKELSEN_MEF_LCP_WITH_H3K27ME3	58	0.718174	1.68071	2.57424e-05	0.000487492	4363	STRA6/HDC/CLSTN3/C16orf89/SLC17A7/CDH7/MYL2/GJA5/RGS14/ATP1A2/CD207/PRND/SLC13A2/KCNIP3/TNFRSF9/CCDC187/ADAMTSL2/PDZK1IP1/NTNG2/SP6/CARD14/ENTPD8/BTNL9/KISS1/LHX4/PKLR/CNTNAP2/GUCY2F
LINDGREN_BLADDER_CANCER_CLUSTER_2B	LINDGREN_BLADDER_CANCER_CLUSTER_2B	366	0.544395	1.36345	2.61099e-05	0.00049211	5009	A2M/ADAMTS9/LCP1/SLC7A2/PNOC/ST6GAL1/LAPTM5/COL15A1/MAF/RUNX3/LCP2/TENT5C/IL16/PDPN/EFHD1/CH25H/MGP/CYBB/ARHGAP30/PARVG/CCN3/AQP1/PODXL/CD52/STMN3/HTRA3/JAK3/SERPING1/APLNR/MOB3B/GJA5/PDE1A/ATP1A2/RNASE6/ELN/RCAN2/WHRN/RARRES2/RAC2/PDGFRL/MFNG/ENTPD1/RBPMS2/SELL/TMTC1/MIAT/TES/CYTH4/BMP5/GUCY1A1/NR4A1/RBP5/ALOX5AP/EDNRA/MAFB/IL32/NES/IL10RA/SERPINA3/LYZ/EDIL3/FLVCR2/EBI3/C3AR1/NUAK1/ITGAL/TBC1D8/…
PLASARI_TGFB1_TARGETS_10HR_DN	PLASARI_TGFB1_TARGETS_10HR_DN	251	0.570956	1.42109	2.94664e-05	0.000552752	5000	PRSS35/EYA1/SESN3/EYA4/SCARA5/PRKAR2B/FGF7/PTPRD/CD24/MBNL3/PLEKHG1/PWWP3B/RSPO2/AQP1/ZNF467/UNC5C/REPS2/RSPO3/PDK4/VEGFD/PLEKHH2/AUTS2/SBK1/PDE1A/IL18/SLC24A3/CAND2/DDIT4L/IGFBP5/DDC/DHRS3/PDE5A/LRRN3/STMN2/MEST/OSR1/DCLK1/CD93/FOXP2/TMEM86A/VWA5A/GAS1/SLC40A1/ANGPT2/LILRB4/ABLIM1/THSD7A/C3AR1/CELF2/TMEM53/PBX1/CPA6/KLHL24/EDNRB/RUNX1T1/TOX/SLC14A1/ARHGAP20/ARHGAP28
KEGG_STEROID_HORMONE_BIOSYNTHESIS	KEGG_STEROID_HORMONE_BIOSYNTHESIS	49	0.741171	1.70474	3.11138e-05	0.000579454	4383	UGT1A10/UGT1A7/CYP3A4/UGT1A8/UGT1A1/CYP11A1/CYP17A1/CYP3A7/HSD17B2/UGT1A6/AKR1C4/CYP3A5/UGT1A9/SULT2B1/UGT2B15/UGT1A5/AKR1D1/SRD5A2/HSD17B6
BYSTRYKH_HEMATOPOIESIS_STEM_CELL_AND_BRAIN_QTL_TRANS	BYSTRYKH_HEMATOPOIESIS_STEM_CELL_AND_BRAIN_QTL_TRANS	147	0.608141	1.49265	3.11813e-05	0.000579454	2253	CAPN6/FGF9/TSPAN33/CRISP3/DMTN/FBLN1/PDK4/HSD17B2/SDC1/UPK3B/STMN2
LEIN_NEURON_MARKERS	LEIN_NEURON_MARKERS	67	0.698087	1.64829	3.14692e-05	0.000582084	5127	NEFL/RTN1/GAP43/CLSTN3/CX3CL1/ADD2/FAIM2/CAMK2A/SYNGR3/REPS2/GRIA4/NDRG4/GABARAPL1/SLC22A17/GPR162/PTPRN/NSG2/GRIN2B/CYFIP2/SYT1/SH3GL2/ATP6V1G2/RYR2/CHST1/BMERB1
CHEMNITZ_RESPONSE_TO_PROSTAGLANDIN_E2_DN	CHEMNITZ_RESPONSE_TO_PROSTAGLANDIN_E2_DN	370	0.536209	1.34324	3.17114e-05	0.000583849	5023	SHH/PAX2/FREM2/BEND7/JHY/NKAIN3/CD200/CCDC198/PTPRD/SLPI/CNTN4/LMTK3/CDS1/RETREG1/HYDIN/PKHD1/MAP7/GBA3/ASRGL1/UBXN10/NRXN3/C6/TINAGL1/PLEKHA7/CHL1/CCND2/SCNN1A/TNFSF10/EFCAB6/TMEM125/INSYN1/IQCA1/SPAG6/TJP3/ELF3/MSI2/PROM1/EDAR/KRT7/ILDR1/SLC39A8/FAM110B/RELN/KCTD16/ST14/MUC3A/AIF1L/TNFRSF10C/FOXP2/SLC44A4/CXADR/MITF/VWA5A/EDIL3/CCDC30/SLC2A9/FHDC1/ITGB8/PGGHG/CACNB2/AP1S3/DNAJA4/SEL1L3/WFDC2/ED…
REACTOME_ANTIMICROBIAL_PEPTIDES	REACTOME_ANTIMICROBIAL_PEPTIDES	43	0.751455	1.71275	3.20445e-05	0.000587262	6205	PRSS3/PRSS2/CAMP/RNASE6/CCR2/DEFB124/DEFB1/EPPIN/PI3/BPI/LYZ/ITLN1/CLU/TLR2/DEFB134/LCN2/DEFB136/ELANE/LTF/PLA2G2A
HOLLERN_EMT_BREAST_TUMOR_DN	HOLLERN_EMT_BREAST_TUMOR_DN	118	0.639573	1.55306	3.31987e-05	0.000602859	5476	MPZL2/CEACAM1/CD24/ESRP1/MAP7/PLEKHH1/DSC2/MYO5B/KCNK1/TMPRSS13/DSP/EPB41L5/TFAP2C/GJB2/TNK1/MAL2/CELSR2/RNF43/TJP3/SPINT1/HIP1R/GRHL2/ILDR1/GRB7/PATJ/ST14/SPINT2/EVPL/RAB25/CLDN1/CXADR/DENND2D/APOC1/ZNF185/ATP6V1C2/RIPK4/KRT15/DDR1/SPTBN2/SORT1/CDH3/CRB3/STAP2/CBLC/EFNA3/IRF6
KAAB_HEART_ATRIUM_VS_VENTRICLE_DN	KAAB_HEART_ATRIUM_VS_VENTRICLE_DN	252	0.564709	1.40588	3.39564e-05	0.000613815	6748	PTPN3/EYA1/CPVL/DIO2/PLCL1/CYB5A/PAIP2B/AZGP1/TMC6/ALDH5A1/PKP2/MYOM2/PODXL/AK4/CDKN1C/PDK4/MYL2/PCSK6/CCND2/RCAN2/NDRG4/ITGA9/VTN/APOD/ACTN2/ALDH1L1/ADAM23/TNNI3/CHN2/ASS1/CXADR/MAOB/BDH1/ABLIM1/FABP3/NUAK1/SH3GL2/GPT/TUBA3E/TBX1/TNNT1/IMPA2/ZHX2/FGF18/HYAL1/CLCN1/GRM1/TSFM/PLN/GPC1/IDH2/LDB3/P2RY2/CD36/CHN1
LEIN_CHOROID_PLEXUS_MARKERS	LEIN_CHOROID_PLEXUS_MARKERS	99	0.657294	1.58192	3.4473e-05	0.000615567	6601	PERP/SULF1/STRA6/F5/SLC4A5/OTX2/MGP/KL/NXN/LBP/TMPRSS11A/TRPV4/COL9A3/KLHDC7A/ACE/INMT/TMEM72/SPINT2/KDR/CLDN1/ACACB/KCNE2/ST6GALNAC2/CLDN2/TCN2/FOLR1/ADH1B/DNALI1/TGFBI/MSX1/WFDC2/TXNIP/FHAD1/VWA3A/CDH3/RSPH9/PLTP/EFS/SOSTDC1/DUSP22/PBXIP1/RNASET2
GRUETZMANN_PANCREATIC_CANCER_DN	GRUETZMANN_PANCREATIC_CANCER_DN	193	0.592366	1.46566	3.45177e-05	0.000615567	7994	RNASE1/PRKAR2B/MAT1A/CYB5A/ALDH1A1/SERPINA6/TRPV6/NTRK2/PTPRN2/C6/LSP1/PTH1R/NRCAM/GPC3/KCNJ4/ABCA3/PAX6/CCND2/RARRES2/PCBD1/GRB14/DRD2/GRB7/PTPRN/MEST/SERPINA5/NPY1R/PHOX2B/CHRNA7/ONECUT1/UGT2B15/PSEN2/APLP1/CLDN10/FXYD2/ACRV1/KCNAB1/CLU/CTNND2/DDT/MXI1/RGN/F11/HNF1B/DPEP1/CXCL12/CCL7/MAPK8IP2/ACSM3/DANCR/ANXA4/EVX1/ICA1/SHC3/KCNJ15/CYBA/ZNF22/F12/NR5A2/CRAT
TONKS_TARGETS_OF_RUNX1_RUNX1T1_FUSION_HSC_DN	TONKS_TARGETS_OF_RUNX1_RUNX1T1_FUSION_HSC_DN	185	0.59113	1.46221	3.45177e-05	0.000615567	5782	LAPTM5/HDC/CSF2RB/RUNX3/LDLRAD4/NCF4/LCP2/S100B/CYBB/AQP3/DMTN/ASRGL1/CD52/CD244/RASSF2/NFE2/RPS6KA1/STAB1/SLCO3A1/RGS14/IRF8/P2RX5/IGFBP5/DOK2/RAMP1/IGFBP2/PLCH1/LST1/MS4A3/TRBC2/GATA1/ANK1/ALOX5AP/IL10RA/CCR7/CSTA/ACSL1/CD48/ITGAL/IL9R/KBTBD11/ITGA2B/C11orf21/CAPG/TGFBI/FADS2/PRKCD/LTB/IL7/GPR183/CD82/EGR3/FCER1A/PRG2/SMOX/TRGC1/GMPR
SMID_BREAST_CANCER_RELAPSE_IN_BONE_UP	SMID_BREAST_CANCER_RELAPSE_IN_BONE_UP	87	0.664465	1.59123	3.73978e-05	0.000663952	7493	EPHA3/KIF5C/ATRNL1/RETREG1/CAMP/FAIM2/GFRA1/REPS2/MB/MATN3/INPP5J/SERPINA5/DCLK1/HMGCS2/SLC44A4/FBP1/PTPRT/ASCL1/TFPI2/SYT1/CCNO/SLC1A1/PGGHG/IL24/LRP1B/ADH1B/AGR2/DNALI1/RND1/TIMP4/NELL2/BCAS1/MAST4/SCUBE2/GATA3/CYP2B7P/NR2F1/C9orf116/HPX/TSPAN1/KAZALD1/TFF3/GP2/PLK2
TSENG_IRS1_TARGETS_DN	TSENG_IRS1_TARGETS_DN	130	0.628327	1.53438	3.86394e-05	0.00068233	4589	CAPN6/FABP4/LITAF/CD40/PAX3/FMO1/ITIH2/LIMCH1/EPHB6/SPARCL1/RSAD2/PIP5K1B/HTRA3/ACTC1/SEMA3E/ADAM23/SFRP2/TRDC/MYLPF/ADARB1/RASA4/CMBL/SH3BGR/TGFBI/DKK3/AOC3
LEE_TARGETS_OF_PTCH1_AND_SUFU_DN	LEE_TARGETS_OF_PTCH1_AND_SUFU_DN	80	0.672582	1.60059	3.87761e-05	0.00068233	3943	NCAM1/ELMOD1/CDS1/NRXN3/KCNK1/ATP2B2/TRPC3/KIF5A/CA8/PTPRR/SEMA3E/RCAN2/NDRG4/C11orf87/CLSTN2/CALB1/MASP1/PRKCG/CSDC2/ALDH1L1/MAPRE3/TSPAN2/GUCY1A1/DCLK1/SEZ6L2/SYT1/ABLIM1/CACNA1G
HSIAO_LIVER_SPECIFIC_GENES	HSIAO_LIVER_SPECIFIC_GENES	228	0.574152	1.42534	3.90077e-05	0.000683381	5895	PCK1/UGT1A10/CYP2J2/CYP3A4/CYB5A/FGB/SLC38A3/F10/ALDH1A1/NAT2/ITIH2/SERPINA1/F5/SERPINA6/CYP3A7/AZGP1/ABCC6/AADAC/SELENOP/CFI/SERPING1/DPYS/FGG/CES1/PON3/PCSK6/F13B/RARRES2/SDS/LIPC/AGT/VTN/PCBD1/PROC/AKR1C4/SERPINA5/FCN2/C4BPB/ASS1/CPN2/HMGCS2/ALB/FBP1/SERPINA3/HGD/HGFAC/UGT2B15/ACSL1/BDH1/APOC1/HABP2/CYP27A1/AKR1D1/DDT/GPT/ADH1B/CP/C3/GCH1/MGST2/TF/ITIH4/RGN/F11/CRP/ASGR2/PZP/CYP2C9/TST/KLKB1/C…
GRYDER_PAX3FOXO1_TOP_ENHANCERS	GRYDER_PAX3FOXO1_TOP_ENHANCERS	429	0.52495	1.32069	4.23752e-05	0.000739121	5153	SULF2/EYA2/IL17RD/KANK4/MN1/CHST15/CADM2/TSPAN7/LIMCH1/PLXNA2/CHD7/ITPKB/TMCC3/PODXL/KREMEN1/MAN1C1/OLIG2/CGNL1/ADAMTS14/ALK/AUTS2/PROX1/SLC24A3/SDC1/SPSB4/PCBD1/CCDC3/DMRT2/MSI2/RBFOX1/CD9/MEST/ARHGEF3/ASS1/TCF7L1/ALOX5AP/RBM20/PRDM12/GAS1/ELMO1/ARHGAP26/PGF/ALDH1A3/PPM1H/ST6GAL2/MEDAG/SCARB1/CELF2/PALD1/RASSF4/KCNS3/CABLES1/GDAP1/CA11/CPA5/PODXL2/TNS3/SOX4/CDON/SPRY1/BMERB1/MYO18B/RIMKLB
WANG_CISPLATIN_RESPONSE_AND_XPC_UP	WANG_CISPLATIN_RESPONSE_AND_XPC_UP	170	0.598226	1.4741	4.4059e-05	0.000765133	5304	A2M/LMO2/CEACAM1/FGB/SERPINA1/MGP/PLEKHH1/TMC6/AP1G2/PTPRN2/RNF144A/NTS/GPC3/ASB9/RNASE6/VTN/IGFBP2/CD9/BMP5/ITGB7/KRT18/CGA/CD247/IL32/ARHGAP4/ST6GALNAC2/GREB1/SCARB1/PRKY/FADS2/MGST2/TF/AREG/BCAS1/COL18A1/PMEL/CX3CR1/CNTN2
BOSCO_TH1_CYTOTOXIC_MODULE	BOSCO_TH1_CYTOTOXIC_MODULE	107	0.653581	1.58049	4.47292e-05	0.000773396	3446	RUNX3/CXCL10/RHBDF2/CH25H/TMEM229B/SLAMF1/IDO1/GIMAP5/RNASE2/GIMAP8/CD38/TXK/FFAR3/KLRD1/CD5/STAB1/ANKRD22/IL15RA/ITGA9/FBXO39/P2RX5/SDS/CMKLR1/SSTR2/MERTK/CXCL11/CEMIP/BATF2/SH2D1A/CXCL9/TRAT1/GZMK/CCR5/SAMD3
REACTOME_PEPTIDE_LIGAND_BINDING_RECEPTORS	REACTOME_PEPTIDE_LIGAND_BINDING_RECEPTORS	162	0.599592	1.47803	4.57427e-05	0.000784102	5270	ACKR1/PNOC/CCL5/CXCL10/XCR1/CX3CL1/CCL3L1/BRS3/ACKR3/SSTR3/CCL3/CCL20/C5AR2/NPY4R/NMU/APLNR/NTS/CCKAR/GRP/ACKR2/NPSR1/AGT/CCR2/AVPR1A/SSTR2/PROKR1/PROK1/TAC3/CXCL11/EDN2/CCKBR/OPRK1/AVPR2/KEL/NPY1R/HCRTR2/PDYN/XCL1/MC4R/CXCL9/CXCL16/EDNRA/UTS2R/CCR7/GPER1/MC5R/CCR5/KISS1/NTSR1/C3AR1/C3/MCHR1/EDNRB/ECE2/F2RL1/QRFPR/BDKRB2/GALR2/CX3CR1/PMCH/NPBWR1
SHETH_LIVER_CANCER_VS_TXNIP_LOSS_PAM4	SHETH_LIVER_CANCER_VS_TXNIP_LOSS_PAM4	263	0.561792	1.40001	4.57427e-05	0.000784102	8883	CYP2J2/PTPRO/UGT3A2/ALDH1A1/PTPRD/NDRG2/NAT2/CHST15/CSRP3/PDE9A/ABCC6/ADAMDEC1/SLC6A12/CD3E/PLEKHB1/SULT1B1/GABRA1/DPYS/PTH1R/ENPEP/CES1/MBL1P/CYP46A1/NGFR/ITGA9/GABARAPL1/IGFBP5/SCNN1A/CA3/DDC/MASP1/SERPINE2/INMT/ALDH8A1/AMY2A/MSI2/CES3/STAB2/SLC2A5/HMGCS2/EDNRA/GAS1/ACSL1/CCR5/TBC1D8/AKR1D1/CELF2/DNASE1L3/TGFBI/PECR/GCH1/EFEMP1/CORIN/IDO2/SUSD4/CD1D/GALC/RDH16/MAST3/GSTK1/GPM6A/CXCL12/CACNA1E/N…
REACTOME_SENSORY_PERCEPTION	REACTOME_SENSORY_PERCEPTION	218	0.576666	1.43115	4.6304e-05	0.000790316	5500	PNLIP/STRA6/SCN2B/SCN4B/RIPOR2/PPEF1/GNAL/LRP2/KCNMB1/EPB41L1/LRAT/ATP2B2/BCO1/GPC4/OR8D1/MYO3B/GPC3/GPC2/CIB2/USH1C/CLIC5/GPC5/LHFPL5/CDH23/SCN1B/SDC1/WHRN/SCNN1A/RDH12/DHRS3/AKR1C4/GUCA1C/OTOG/SYN1/OR51E1/CABP1/TMC2/TMC1/GRM4/OTOF/SCN9A/TAS1R1/DHRS9/CACNA1D/CNGB1/GNGT1/PDE6A/STRC/MYO15A/CACNB2/RGS9/GUCY2F/HSD17B6/SDC3/RPE65/OR10A6/PLS1/OR51E2/KCNQ4/RDH10/TAS1R3/TAS2R3/RDH16/CNGA1/TAS2R50
BILD_E2F3_ONCOGENIC_SIGNATURE	BILD_E2F3_ONCOGENIC_SIGNATURE	233	0.567799	1.41045	4.68652e-05	0.000796477	9024	FGF9/ARFGEF3/NEFL/RUNX3/SHANK3/ATRNL1/RASEF/RETREG1/GNAL/ALDH5A1/CHD7/RAVER2/MRAS/AK4/INHBB/LYPD6/CDKN1C/LRP4/SBK1/HRK/SCNN1A/FAM95C/RTN4R/MAP3K21/RAB15/CCNE1/GPR137B/NOL4L/RAB26/ZDHHC23/FAM222A/CCNO/SH3BGR/EPB41L4A/TMOD2/CHST2/CSPG5/GCH1/ABCG2/GKAP1/ZBTB42/FRAT1/CHST1/ADGRB2/UGT8/KHDRBS3/REEP1/PLXND1/NR2F1/ENO2/FAXC/CAMK2N1/PRRG4/SHISA8/TMEM158/MMP15/INO80C/BCL2L11/PTCH1/SMAD6/STXBP1/RDH13/ABCC1…
BOQUEST_STEM_CELL_CULTURED_VS_FRESH_DN	BOQUEST_STEM_CELL_CULTURED_VS_FRESH_DN	30	0.781436	1.71383	4.86252e-05	0.000822871	2558	CPVL/FABP4/TMEM176B/MYOC/NTRK2/ITIH5/SPARCL1/C7/CHL1/RGCC/APOD/PDGFRL/CD14/WNT11/DPT/SERPINA5/TPPP3
BROWNE_HCMV_INFECTION_20HR_UP	BROWNE_HCMV_INFECTION_20HR_UP	223	0.576065	1.42988	4.91102e-05	0.000827558	6034	NEFL/CHST10/EYA2/PDK3/PLCL1/KIF5C/RUNX3/PTPRD/NTRK2/CCDC181/PDE4A/PTPRE/PIP5K1B/OAS2/SLC6A8/ERC2/PROX1/PAK3/MPP2/ADAMTS3/TFEC/MAPT/IGFBP2/USP6/FOXO1/C4BPB/DOCK3/COL2A1/CHST2/PTPRB/SH2B2/MSX1/NRGN/LCN2/SOX5/DUSP8/ARHGAP44/SULT1A2/LZTS3/EFNB2/DLX2/KHDRBS3
RICKMAN_TUMOR_DIFFERENTIATED_WELL_VS_MODERATELY_UP	RICKMAN_TUMOR_DIFFERENTIATED_WELL_VS_MODERATELY_UP	107	0.651711	1.57597	5.27063e-05	0.000881586	2505	ZNF704/EYA2/PRKAR2B/ACSS1/KRT4/E2F5/ALDH5A1/MAP2K6/CYP4X1/GSTM4/KRT13/IGFBP5/TMEM150C/MSI2/FAM117A
TANAKA_METHYLATED_IN_ESOPHAGEAL_CARCINOMA	TANAKA_METHYLATED_IN_ESOPHAGEAL_CARCINOMA	95	0.659382	1.58244	5.27598e-05	0.000881586	6166	EYA4/LHX1/KRT32/PAX9/TBX20/PRR15/GATA4/FRAS1/PTPRE/SH2D2A/EGLN3/KRT13/PTGDR/CHRM1/KRT38/NES/KRT33B/ONECUT1/UNC5CL/CMTM3/SLC2A9/KRT1/NTRK1/DNAJA4/KRT33A/CRABP2/ONECUT2/ADARB2/FEZF1/KRT34/PCDH19/APOBEC2/CALCA/PRUNE2/CCNA1
TAKEDA_TARGETS_OF_NUP98_HOXA9_FUSION_3D_UP	TAKEDA_TARGETS_OF_NUP98_HOXA9_FUSION_3D_UP	174	0.59401	1.4654	5.47228e-05	0.00091056	3368	FREM1/RTN1/CLSTN3/CXCL10/CD69/ALDH1A1/PTPRD/CH25H/CRISP3/VNN1/MAP7/IDO1/HOXB3/GLYATL2/TXK/FRAS1/RSAD2/OAS2/CCL18/SERPING1/CDKN1C/C3orf80/AUTS2/NKAIN2/REN/RNASE6/SLC12A8/TRIM9/HERC5/SPINK2/EPSTI1/LY6E/GUCY1A1/ARHGEF3/SCN9A/MX2/CLEC2B/ANGPT2/BAMBI
LI_INDUCED_T_TO_NATURAL_KILLER_DN	LI_INDUCED_T_TO_NATURAL_KILLER_DN	130	0.62497	1.52618	5.55616e-05	0.000920665	6296	BCL11B/ST6GAL1/ACSS1/CD3D/CD6/RPS6KL1/TRBV30/PPARGC1B/PDLIM4/PPP1R1C/RGCC/RAMP1/DTX1/CTSE/DNTT/PDXP/NCK2/SH2D1A/NOTCH3/FBP1/GFI1/FAM78A/CELF2/STRBP/C3/KLHL24/PRKCD/SOX4/FRAT2/TXNIP/TMEM108/PRKCB/TRIB2/CD2/CRYL1/CXCL12/TSPAN32/CD27/ARHGAP15
GAUSSMANN_MLL_AF4_FUSION_TARGETS_G_UP	GAUSSMANN_MLL_AF4_FUSION_TARGETS_G_UP	222	0.571556	1.41836	5.69678e-05	0.00094005	6868	PTPN3/SESN3/ROR2/PTPRO/GAP43/CD40/ITIH2/DOCK8/PTPN5/PAQR5/MMP10/SELP/CCN3/ST8SIA5/LRAT/SPARCL1/LYPD6/BMF/LPIN3/P2RX5/SH2D1B/DHRS3/GPR162/MAPT/UBL4B/CCDC187/LYVE1/PGPEP1L/PDZK1IP1/RELN/GRHL3/NOL4L/SYT13/DEPP1/DHH/ST6GALNAC2/CD48/POU3F2/EGR2/TMEM53/TNFRSF25/CTNND2/ADH1B/AGR2/GDPD2/FBXO32/C3/LYRM9/PRXL2B/ZBTB42/MGST2/UROC1/GNG4/PSMB11/PDK2/SCUBE2/CHODL/SORCS1/CRTAM/DUSP22/RNF122/CPSF4L/C1QTNF6/ABTB1…
REACTOME_CGMP_EFFECTS	REACTOME_CGMP_EFFECTS	15	0.877784	1.71963	5.77541e-05	0.000946448	1840	PDE1B/PDE11A/PDE9A/KCNMB4/KCNMB3/KCNMB1/PDE1A/PRKG2/PDE5A
WIERENGA_STAT5A_TARGETS_DN	WIERENGA_STAT5A_TARGETS_DN	180	0.586077	1.44812	5.80958e-05	0.000946448	6617	LDLRAD4/ACOT11/LGALSL/SELP/SPNS3/EFHC2/ITPKB/DENND2C/WFDC1/IRF8/BATF/SLC24A3/VASH1/DEPTOR/SALL2/CD14/LST1/LGALS12/RBPMS2/SAMD14/MS4A3/CD9/SPX/ITGB7/ARHGEF3/CD93/VWF/TMEM163/HGD/LYZ/BAMBI/RGS18/ZNF185/ARAP3/PBX1/C3orf52/ADRA2A/GP6/PROSER2/IL7/ANGPTL6/PRTFDC1/LCN2/CORO1A/FCER1A/PLEK/DNAAF3/CD84/CAPN11/EFNB2/PLEKHO2/GCSAML/TSPAN32/PECAM1/SH3BGRL2/TNNC2
PEDERSEN_METASTASIS_BY_ERBB2_ISOFORM_7	PEDERSEN_METASTASIS_BY_ERBB2_ISOFORM_7	383	0.534153	1.33871	5.80958e-05	0.000946448	9044	PARM1/CYP2J2/PDE3B/RERG/BMP7/LDLRAD4/PMEPA1/EFHD1/TGFA/RGS16/TNFRSF10A/PRR15/C6orf141/PTGES/ALDH5A1/ARRB1/DSC2/ADD3/FAM43A/DSCAM/ITGB6/LONRF2/CA8/ANKRD22/SYTL1/KALRN/IL15RA/FAM131B/BATF/BTBD11/TMEM150C/TJP3/SUSD1/MAPRE3/MTUS1/ENTPD3/FAM110B/TMPRSS3/GNA14/SGCG/GUCY1A1/AIF1L/CYSTM1/CLDN1/FBP1/FAM89A/CACNA1D/DRAIC/KISS1/ALDH1A3/CMBL/ZNF185/ST8SIA4/PBX1/CTNND2/C3orf52/AP1S3/ABCG2/ACSS3/S100A2/DNAJC22…
NAKAYAMA_SOFT_TISSUE_TUMORS_PCA2_DN	NAKAYAMA_SOFT_TISSUE_TUMORS_PCA2_DN	74	0.681342	1.6205	5.83075e-05	0.000946448	4795	PCK1/FABP4/ACKR1/FAM149A/CASQ2/TNMD/ASPA/SEMA3G/NTRK2/ABCC6/IGKC/ITIH5/ADIPOQ/AQP7/GPC3/PDK4/CES1/ATP1A2/SLC24A3/AGT/APOD/SFRP1/MEST/NPY1R/ACACB/MAOB/TFPI2/ADIRF/NPR1/ADH1B/TIMP4/AOC3/BST2
KEGG_CELL_ADHESION_MOLECULES_CAMS	KEGG_CELL_ADHESION_MOLECULES_CAMS	109	0.643983	1.55573	5.89199e-05	0.0009525	5853	CADM3/NCAM1/ITGA8/CD40/F11R/CD6/CD86/SELP/NRXN3/CADM1/NRCAM/CLDN16/CNTN1/SDC1/ITGA9/CLDN23/SPN/NLGN4X/NECTIN1/CDH5/SELL/CDH15/ITGB2/ITGB7/CD80/CLDN1/CLDN2/CLDN10/MAG/SIGLEC1/ITGB8/ITGAL/PTPRC/CLDN22/CNTNAP2/NEO1/CLDN9/ICAM2/SDC3/PDCD1/JAM2/CDH3/CLDN14/CNTN2/SELE/L1CAM/CD2
WP_PHOSPHODIESTERASES_IN_NEURONAL_FUNCTION	WP_PHOSPHODIESTERASES_IN_NEURONAL_FUNCTION	48	0.735293	1.68531	6.16691e-05	0.00099082	4739	PDE3B/PDE1B/PDE11A/PDE9A/NOS1/ADCY5/PDE4A/ADCY4/PDE1A/PDE5A/GRIN2C/DRD2/PDE8B/GUCY1A1/CHRNA7/CHRFAM7A/GRIN2B/PDE6A/PDE7B/ADCY8/GRIN2D
NIKOLSKY_BREAST_CANCER_20Q12_Q13_AMPLICON	NIKOLSKY_BREAST_CANCER_20Q12_Q13_AMPLICON	133	0.618637	1.512	6.17886e-05	0.00099082	4873	PCK1/TSHZ2/SLCO4A1/SULF2/CTSZ/BMP7/PMEPA1/SLPI/STMN3/COL9A3/TFAP2C/RIPOR3/LAMA5/BIRC7/PTK6/PI3/ZNF831/NFATC2/CYP24A1/ZBP1/NTSR1/SNAI1/PARD6B/TP53TG5/KCNG1/BCAS1
TURASHVILI_BREAST_LOBULAR_CARCINOMA_VS_LOBULAR_NORMAL_UP	TURASHVILI_BREAST_LOBULAR_CARCINOMA_VS_LOBULAR_NORMAL_UP	94	0.649387	1.55933	6.24786e-05	0.000997862	2439	PERP/CYP2J2/SERPINA1/PPP4R4/KRT5/NTRK2/AZGP1/CYP4X1/LYPD6/CGNL1/SORL1/PDK4/MYBPC1/CHL1/TM4SF18/RYR3/SFRP1/TRIM29/AMDHD1
ACEVEDO_LIVER_TUMOR_VS_NORMAL_ADJACENT_TISSUE_DN	ACEVEDO_LIVER_TUMOR_VS_NORMAL_ADJACENT_TISSUE_DN	257	0.559407	1.39415	6.3736e-05	0.00101387	4481	A2M/JAML/LIPG/CHST4/NDRG2/NAT2/ZNF395/VNN1/CYP3A7/AZGP1/MYOM2/SLC19A3/RAB3IL1/MLXIPL/PTH1R/C7/STAB1/TRPM8/IRF8/TCIM/LRRC75B/ADRA1B/PEX11A/DGAT2/PROC/CYP3A5/INMT/SPTBN5/ADAMTSL2/IGFBP3/DEFB1/PLEKHG3/DPT/PLXNB1/LY6E/RELN/SERPINA5/SPINT2/STAB2/SKAP1/RAB26/HOOK1/FBP1/HGFAC/DEPP1/LTBP4/CYFIP2/PPARGC1A/PGGHG/DNASE1L3/TNFRSF21/COLEC11/C3/IDO2
SMID_BREAST_CANCER_ERBB2_UP	SMID_BREAST_CANCER_ERBB2_UP	132	0.624422	1.52543	6.63234e-05	0.00104982	7612	FGB/SLPI/TSPAN8/CRISP3/TRPV6/AQP3/ABCC6/CAMP/FAIM2/LBP/TMC5/PLEKHA6/FGG/ITGB6/ATP2C2/CATSPERB/ACE2/SCNN1A/PADI3/DDC/PEX11A/APOD/TSKU/CD24P4/GRB7/SLC2A10/ASS1/HMGCS2/SLC44A4/GGT1/ACSL1/SLC12A1/BIK/EFNA3/SERHL2/TM7SF2/C2orf72/PNMT/ERBB2/QPRT/MAB21L4/SCD/TMPRSS2/ABCA12/HPX/SRPK3/TSPAN1/FFAR2/FA2H/S100A9/MMP15/AKR1B10
REACTOME_GLYCOSAMINOGLYCAN_METABOLISM	REACTOME_GLYCOSAMINOGLYCAN_METABOLISM	123	0.625318	1.52097	6.65238e-05	0.00104982	5136	HS6ST3/ACAN/HPSE2/FMOD/NDST4/CHST15/HS6ST2/HS3ST5/CSGALNACT1/GPC4/GPC3/GPC2/GPC5/B3GNT7/SDC1/BCAN/LYVE1/CEMIP/CHST6/STAB2/CHST13/HS3ST1/KERA/CHST2/CSPG5/CHST5/SDC3/HPSE/SLC26A1/CHST1/CSPG4
EBAUER_TARGETS_OF_PAX3_FOXO1_FUSION_UP	EBAUER_TARGETS_OF_PAX3_FOXO1_FUSION_UP	188	0.580047	1.43416	6.71202e-05	0.00105504	8391	NEBL/NCAM1/PNOC/CXCL10/SYNGR2/TUBAL3/CASQ2/CX3CL1/GNAO1/MRAS/SMPX/EGLN3/MYBPC1/ATP2C2/FAM131B/DCX/MYOM1/CLSTN2/BCAN/SPAG6/PRRX2/TGM2/TNNI2/MAPRE3/GHRHR/SGCG/MUC3A/IL32/AMPD1/AHNAK2/ACSL1/HSPB3/ACHE/ATP6V0A4/MYLPF/CCR5/FABP3/RSPH6A/PLA2G3/TNS1/RASSF4/TXNIP/ARSF/PLEK/TNNT3/APOBEC2/TRAC/CAMK2B/GSTA1/REEP1/EFS/SCD/CHODL/EPS8L1/TPD52L1/LDB3/ACBD4/PBXIP1/TNNC2/CD36/SST/SCN3B/EZR/ALDH1A2/SLN/TP63/IGFBP4…
FURUKAWA_DUSP6_TARGETS_PCI35_UP	FURUKAWA_DUSP6_TARGETS_PCI35_UP	70	0.687296	1.62583	6.91939e-05	0.00108336	4908	ALPP/RNASE1/CD24/AQP3/KCNMB1/KLRC2/LRRC4C/OLFML2A/CLDN16/RCN3/ARHGEF37/PLAAT4/HERC5/PYCARD/SLC2A10/MDK/IL32/PSG6/ST6GALNAC2/SLC15A3/LYPD5/EPB41L4A/FOLR1/IFITM1/PSG1/MUC20/SOX4/SNED1/IFI30/TNFSF13B
BASSO_CD40_SIGNALING_UP	BASSO_CD40_SIGNALING_UP	93	0.651045	1.56441	7.05032e-05	0.00109953	5979	NCKAP1L/LITAF/LAPTM5/CD40/SYNGR2/SLAMF1/TMC6/CCL3/PTPRE/DUSP2/IRF5/BATF/RAC2/SNN/KRT7/NEFM/CCR7/LRRC32/STAT5A/FCMR/CAPG/PHACTR1/TRAF1/GPR183/IFI30/HTR3A/PLEK/CR2/CXCR5/NCF2/KCNN4
CHEBOTAEV_GR_TARGETS_DN	CHEBOTAEV_GR_TARGETS_DN	122	0.631193	1.53513	7.10723e-05	0.00110408	6843	ZNF704/SVIP/NPTX1/PDLIM3/CH25H/ATP8A1/SYT9/LIMCH1/SORCS3/NRXN3/CACNB4/MOB3B/RSPO3/NRCAM/LRP4/CA8/TMEM255A/CNTN1/VAV3/IGFBP5/LRRN3/IGFBP3/AMY2A/TRDC/GNA14/TNFRSF11B/GFRA2/ATP6V1C2/SOX21/HTR1B/GUCA2A/ARSI/SLC14A1/CRISPLD2/PLAT/STBD1/GSTA1/S100A4/CXCL12/TUBA8/PPP1R3C/STAG3/IRF4/IL2RG
KYNG_DNA_DAMAGE_UP	KYNG_DNA_DAMAGE_UP	199	0.58177	1.44091	7.38884e-05	0.00113893	5047	PCSK5/PLCL1/CYB5A/LCP2/EFNB3/IL16/ITIH2/CYBB/TIE1/SLC6A12/ITPKB/DSC2/MYO5B/FBLN1/SLC6A1/CACNA1I/KCNK1/PTPRN2/CYP39A1/NRCAM/DLX4/PCDH1/CHL1/INSL4/LIPC/AVPR1A/ADAMTS3/ENTPD1/ALDH8A1/HPCA/SLCO2A1/SKAP1/IL18R1/RIT2/CHRNA7/PTGFRN/ROPN1L/CXADR/AKAP6/MITF/COL17A1/C3AR1/DNALI1/CRABP2/SOX7/HCLS1/QPCT/ADAM11
REACTOME_IMMUNOREGULATORY_INTERACTIONS_BETWEEN_A_LYMPHOID_AND_A_NON_LYMPHOID_CELL	REACTOME_IMMUNOREGULATORY_INTERACTIONS_BETWEEN_A_LYMPHOID_AND_A_NON_LYMPHOID_CELL	102	0.641235	1.54899	7.60035e-05	0.001167	4931	JAML/CD40/CD200/CD3D/PIANP/TRAV19/SIGLEC6/CD3E/TREM1/FCGR1A/KLRC1/KLRD1/CD300C/ULBP1/SH2D1B/NCR3/SELL/ITGB2/SLAMF7/SH2D1A/ICAM5/ITGB7/CD247/CXADR/COL2A1/CLEC2B/COL17A1/LILRB4/SIGLEC1/ITGAL/ICAM2/IFITM1/C3/SIGLEC9/CD19/TREML2/CD1D
NAKAYAMA_SOFT_TISSUE_TUMORS_PCA1_DN	NAKAYAMA_SOFT_TISSUE_TUMORS_PCA1_DN	66	0.693712	1.63773	7.9578e-05	0.00121719	5795	CAPN6/CRLF1/EFNB3/NTRK2/ALDH5A1/ITIH5/TLE2/COL9A3/ADIPOQ/GPC4/SFRP1/IGFBP2/HIP1R/RIMBP2/SEZ6L2/ACACB/COL2A1/KBTBD11/CACNA1G/SHANK2/RIPK4/ADGRL1/LRRN2/FGF18/HSD11B2
ZHENG_GLIOBLASTOMA_PLASTICITY_UP	ZHENG_GLIOBLASTOMA_PLASTICITY_UP	240	0.559392	1.39114	8.06567e-05	0.00122896	6020	A2M/CRLF1/PTPRD/PDPN/CD24/CADM2/OTX2/GNAO1/TMOD1/CD38/SPARCL1/SMOC1/EPHB2/UNC5C/ROBO2/NRCAM/ALS2CL/CHL1/VAT1L/SCN1B/CCND2/CA3/SPSB4/CSDC2/ALDH1L1/SLC6A11/GPR137B/ASS1/NES/SPP1/WNT7A/APLP1/ST6GAL2/CD302/CLU/CTNNBIP1/CP/RPGRIP1/FBXO32/PRXL2B/TIMP4/EDNRB/SPRY1/BCAS1/RNF128/COL4A6/MFGE8/CSF2RA/TRIB2/SDK2/PSD/JAG1/GPM6A/PPP2R2B/UGT8
MIKKELSEN_IPS_ICP_WITH_H3K4ME3_AND_H327ME3	MIKKELSEN_IPS_ICP_WITH_H3K4ME3_AND_H327ME3	116	0.629451	1.52544	8.51467e-05	0.00128785	4922	OPCML/HOXB13/ISLR2/KLHL1/PDE11A/PLCXD3/TLR5/ISLR/RGS8/NCKAP5/ITIH5/ROBO2/MEGF10/PTPRR/PTH2R/C11orf87/SCNN1A/RHOJ/PHYHIP/KCNK10/TMEM125/PROKR1/TEKT2/FOXS1/EDN2/SPINK2/PDZD7/TPPP3/GUCY1A1/SLC2A10/PDYN/MC4R/CA14/YPEL4/TMEM63C/TRIM15/OR10AC1/TMEM26/KCNAB1/CRABP2/ADARB2/OSBPL5/EXTL1
CAIRO_HEPATOBLASTOMA_DN	CAIRO_HEPATOBLASTOMA_DN	251	0.559467	1.39249	8.51689e-05	0.00128785	4464	PCK1/CYP2J2/UGT1A8/FAM149A/MAT1A/NDRG2/PRG4/NAT2/SLPI/RETREG1/VNN1/AQP3/AZGP1/GBA3/FETUB/C6/CYP39A1/SERPING1/MAN1C1/PTH1R/INHBB/SORL1/STAB1/GAREM1/SIGIRR/CLEC1B/MYOM1/SDS/CYP2C8/CYP3A5/TSKU/CD14/LYVE1/IGFBP3/AGPAT2/FCN2/FOXO1/STAB2/SKAP1/ASS1/SYT17/GRAMD4/FBP1/ACACB/HGD/HGFAC/ACSL1/HABP2/PPARGC1A/SLC1A1/ABCB11/AKR1D1/DNASE1L3/SRD5A2/ANO1/DDT/GPR88/ANXA10/HSD17B6/GCH1/HAO2
SABATES_COLORECTAL_ADENOMA_DN	SABATES_COLORECTAL_ADENOMA_DN	268	0.55637	1.38734	8.85531e-05	0.00132891	6364	EPHA3/PCK1/FABP4/SCARA5/RERG/CYP3A4/ACKR1/RTN1/SPINK5/TLR7/CCL5/KIF5C/LINC01082/CNTN4/KCTD12/ASPA/BTNL8/TSPAN7/GBA3/TRPM6/SV2B/ADAMDEC1/ITIH5/RSPO2/TMCC3/HAPLN1/FBLN1/COL14A1/ENPP6/UNC5C/RSPO3/VIP/C7/TEX11/HSD17B2/GLDN/TMEM255A/PTPRR/ATP1A2/CLDN23/NLGN4X/SFRP1/TNXA/LYVE1/TMEM72/DPT/SPINK2/SCG2/TRDC/BMP5/OSR1/SCN9A/NAP1L2/AMPD1/SCN7A/UGT2B15/USP2/PDE6A/EDIL3/CD48/MFSD4A/SIGLEC1/FCMR/TNS1/TMOD2/CLU…
MCCABE_BOUND_BY_HOXC6	MCCABE_BOUND_BY_HOXC6	402	0.526982	1.32248	8.85531e-05	0.00132891	5761	CAPN6/SULF2/ZBTB7C/UGT1A8/DIO2/BMP7/CSF2RB/LEMD1/CD69/CD6/GAS2L3/ASXL3/ARMH4/ACKR3/RNASE2/TTLL6/ATP13A5/GPR65/FOXB1/NUP210/ATP13A4/NPY4R/PLXDC1/KLRD1/MEGF10/IGFL4/APBB1/CNTN1/NHSL2/CFAP61/ZFHX2/ZFP2/CGB7/BTBD11/PLAAT4/UPB1/EDN2/SULT2B1/STON2/AK8/CHST6/SGSM1/SPX/RIMBP2/PTPN20/TP53AIP1/TIGD4/SKAP1/SCN9A/STX1B/SERPINA3/PHETA2/VWA5A/MC5R/FRG2/ZNF641/IL24/HVCN1/GDPD2/PARD6B/COCH/GLRA3/CRYBB3/TPTE2P6/I…
REACTOME_G_ALPHA_Q_SIGNALLING_EVENTS	REACTOME_G_ALPHA_Q_SIGNALLING_EVENTS	193	0.582614	1.44153	8.96811e-05	0.00133226	7658	CYSLTR2/ARHGEF25/XCR1/CHRM3/RGS16/LPAR5/BRS3/GNG2/FFAR3/GPR65/NMU/GNGT2/TRPC7/TRPC3/HTR2A/NTS/CCKAR/RPS6KA1/LPAR3/GPR17/KALRN/GRP/NPSR1/DAGLA/BTK/HTR2C/AGT/ADRA1B/AVPR1A/PROKR1/PROK1/CHRM1/CHRM5/TAC3/EDN2/GPR4/CCKBR/GNA14/HCRTR2/XCL1/EDNRA/UTS2R/GNGT1/KISS1/DGKG/NTSR1/RGS18/RGSL1/MCHR1/PRKCD/GRM5/EDNRB/GNG4/F2RL1/QRFPR/BDKRB2/PMCH/ITPR1/RASGRP2/GNRH2/PRKCH/GRM1/P2RY6/GNG7/RGS19/RASGRP1/P2RY2/DGKD…
HOSHIDA_LIVER_CANCER_SUBCLASS_S1	HOSHIDA_LIVER_CANCER_SUBCLASS_S1	228	0.565248	1.40324	8.96811e-05	0.00133226	6843	LCP1/LITAF/LAPTM5/RNASE1/COL15A1/CCL5/CD3D/RALGDS/IL2RB/CSRP3/MGP/CYBB/IGKC/AQP1/LGALS9/CCL3/COL11A1/LSP1/BLVRA/IL15RA/CCND2/RNASE6/IGFBP5/CD53/ITGB2/GUCY1A1/SLC2A5/ALOX5AP/CCR7/ACP5/CD48/C3AR1/PTPRC/CELF2/SPAG8/ARHGDIB/CRABP2/EFEMP1/DDR1/HCLS1/IFI30/CORO1A/CRIP2/LTF/KLF5/S100A10/TNFRSF1B/RAB31/LTBP3/VCAN/THY1/CHN1/ANXA4/IL2RG
WP_CARDIAC_PROGENITOR_DIFFERENTIATION	WP_CARDIAC_PROGENITOR_DIFFERENTIATION	45	0.740833	1.68803	8.97811e-05	0.00133226	2742	NCAM1/ROR2/TBX20/TBX5/BMP4/KIT/GATA4/ACTC1/PAX6/MYL2/FOXA2/NOG/TNNI3/KDR
GAUSSMANN_MLL_AF4_FUSION_TARGETS_D_UP	GAUSSMANN_MLL_AF4_FUSION_TARGETS_D_UP	35	0.772435	1.72075	9.18394e-05	0.00135415	4045	HECW1/PERP/FGF9/FABP4/F5/EPHB6/ADCYAP1/SERPINE2/PDXP/DRD2/LXN/CD302/KCNAB1
KEGG_NEUROACTIVE_LIGAND_RECEPTOR_INTERACTION	KEGG_NEUROACTIVE_LIGAND_RECEPTOR_INTERACTION	231	0.560629	1.39191	9.19372e-05	0.00135415	6221	CYSLTR2/PRSS3/PRSS2/GABRA6/CHRM3/BRS3/GZMA/SSTR3/GABRB2/CNR1/SCTR/HTR1F/GABRA1/NPY4R/PTH1R/APLNR/CHRM2/HTR2A/GRIA4/CCKAR/GRIK4/LPAR3/PTH2R/ADCYAP1R1/GRIK5/P2RX5/HTR2C/ADRA1B/AVPR1A/SSTR2/GABRA3/HRH2/PTGDR/CHRM1/CHRM5/GRIN2C/P2RX7/CHRNA5/DRD2/CCKBR/OPRK1/AVPR2/P2RX1/GHRHR/GIPR/GRM4/NPY1R/HCRTR2/CGA/CHRNB4/MC4R/CHRNA7/EDNRA/GRIN3B/ADORA1/UTS2R/MTNR1A/GABRA4/GRIN2B/MC5R/P2RY8/NTSR1/C3AR1/P2RX3/ADRA2…
KEGG_PURINE_METABOLISM	KEGG_PURINE_METABOLISM	149	0.600241	1.47497	9.31583e-05	0.00136204	4663	PDE3B/PDE1B/PDE11A/GDA/PDE9A/ADCY5/PDE4A/AK4/ADCY4/NPR2/PDE1A/FHIT/PDE5A/ENTPD1/PDE8B/ENTPD3/ADA/GUCY1A1/AK7/AMPD1/NT5C1A/IMPDH1/PDE6A/ENTPD8/PKLR/GUCY2C/NPR1/PDE7B/GUCY2F/URAD/ADCY8
WU_CELL_MIGRATION	WU_CELL_MIGRATION	177	0.587406	1.45195	9.41933e-05	0.00137213	6417	PERP/UGT1A10/OLR1/SLPI/CHST15/CD24/ESRP1/PTGES/AQP3/LIMCH1/FBLN1/PODXL/KCNK1/NMU/LAD1/SCNN1A/RAC2/DTX4/TRIM29/GPR87/IGFBP3/SPINT1/TGM2/MTUS1/ANXA8/KRT7/KRT19/MEST/ST14/KRT18/LAMA3/RAB25/CTSH/CXADR/GALNT14/AHNAK2/TFPI2/S100P/TNFRSF21/ADIRF/CLU/AGR2/CAPG/ARHGDIB/TGFBI/EFEMP1/DKK3/S100A14/BST2/TXNIP/S100A2/F2RL1/RNF128/COL18A1/CDH3/JAG1/GATA3/EFNB2/S100A4/ARL4C/SOX9/KLF5/RAB31/ITGB4/PIR/IGFBP6
REACTOME_NITRIC_OXIDE_STIMULATES_GUANYLATE_CYCLASE	REACTOME_NITRIC_OXIDE_STIMULATES_GUANYLATE_CYCLASE	21	0.820574	1.71268	9.46359e-05	0.00137355	3599	PDE1B/PDE11A/PDE9A/KCNMB4/NOS1/KCNMB3/KCNMB1/PDE1A/PRKG2/PDE5A/GUCY1A1/NOS2
GREGORY_SYNTHETIC_LETHAL_WITH_IMATINIB	GREGORY_SYNTHETIC_LETHAL_WITH_IMATINIB	132	0.619826	1.51421	9.57999e-05	0.00138471	3219	CAPN6/CEACAM1/UGT1A7/LDLRAD4/AZGP1/SORBS1/SNTA1/SV2B/CNR1/CRYBB2/SPTB/SNX10/GPC5/ATP2C2/TNFRSF9/CD93/ANK3/HIF3A/ACSL1
FIRESTEIN_PROLIFERATION	FIRESTEIN_PROLIFERATION	161	0.595191	1.46638	9.64494e-05	0.00138471	4214	HECW1/STK26/CD40/ARHGEF25/TGFA/RPS6KL1/TRPV6/MAP2K6/INPP5D/TXK/STK33/EPHB2/RPS6KA6/ALK/EPHB1/HCK/KALRN/BTK/PRKCG/PIK3AP1/MERTK/MAK/KDR/AKAP6/SYT5/PIK3CG/PKLR/NTRK1/TRPV5/GUCY2C/RCSD1
VANTVEER_BREAST_CANCER_ESR1_DN	VANTVEER_BREAST_CANCER_ESR1_DN	215	0.571601	1.41788	9.64494e-05	0.00138471	6855	CCL5/CD180/RAB6B/CX3CL1/TRPV6/LGALSL/CYBB/IDO1/PLEKHG1/CA9/DSC2/DYSF/MRAS/CCL18/DUSP2/LAD1/KRT16/PADI2/IL15RA/FABP7/TRIM29/SNN/DEFB1/ITGB2/PROM1/TES/KRT7/PDZK1IP1/ST14/KRT23/SLC2A5/ASS1/CHI3L1/LAMP3/TNFRSF21/ABRACL/TCN2/CHST2/KRT6B/IMPA2/INHBC/CDH3/EGFL6/HK3/PLTP/KCNN4/UGT8/MYBL2/S100A10/P2RY6/OPTN/FAM20A/THEMIS2/PKP1
KOYAMA_SEMA3B_TARGETS_UP	KOYAMA_SEMA3B_TARGETS_UP	254	0.562176	1.39987	9.75775e-05	0.00139586	6725	EMILIN2/ARFGEF3/KIF5C/CHST4/SERPINA1/PAQR5/RNLS/PKP2/PLEKHG1/CCN3/LRCH2/ST8SIA5/MCOLN3/LPAR3/PAX6/TM4SF18/CNTNAP3/HTATIP2/P2RX5/TMEM216/CSN3/ARVCF/ARL14/TSKU/PDX1/CASZ1/GRB14/KRT18/RAB26/HOXD13/LANCL3/PCDHB6/SH3TC2/PRR5/CYFIP2/ZBED9/CLDN10/SERPINI1/SYT1/LINC01226/PLAU/CD302/KSR1/GDF15/RNF183/ARHGDIB/TGFBI/CRABP2/PRR5L/SUSD4/DLG3/PITX1/INHBC/RNF128/PCDHB11/GALC/TAS2R3/LVRN/TM7SF2/KRT8/KCNN4/TPD52L…
KASLER_HDAC7_TARGETS_1_UP	KASLER_HDAC7_TARGETS_1_UP	184	0.575342	1.4228	9.99334e-05	0.00142444	5078	IKZF1/TMEM273/SESN3/CHST10/LDLRAD4/TMEM37/CD6/BMP4/TEC/GPR65/LSP1/DUSP2/RPS6KA1/SLCO3A1/C4orf54/SEMA4D/P2RX7/HIP1R/ST3GAL5/CD247/NR4A1/CYFIP2/STAT5A/CHST2/CAPN3/CDH17/GPR146/PDCD1/ARHGAP27/NRGN/GALC/MFGE8
RYAN_MANTLE_CELL_LYMPHOMA_NOTCH_DIRECT_UP	RYAN_MANTLE_CELL_LYMPHOMA_NOTCH_DIRECT_UP	144	0.611084	1.50081	0.000101063	0.00143539	8748	IKZF1/CHST10/ST6GAL1/RUNX3/LDLRAD4/IL16/BLNK/CAMP/DUSP2/IRF8/HEY2/BATF/IL21R/P2RX5/PAX5/DTX4/PIK3AP1/DTX1/ENTPD1/SNN/NOTCH3/TMPRSS3/ARHGEF3/NR4A1/IQSEC1/IL10RA/MX2/DENND2D/LY86/BID/ITGAL/DNASE1L3/SH2B2/SFTPB/CD82/CD72/PTPN6/CR2/CD84/RAB11FIP4/CAMKK1/CXCR5/FGR/SH3TC1/MYBL2/CD27/TNFRSF1B/THEMIS2/MPEG1/RHOH/CBFA2T3/TLE3/ZMIZ1/RHOV/FAM167A/LPCAT1/ABHD6/ICAM1/CNR2/IFNAR2/HPCAL1/UBALD2/ZDHHC14/SMAD3/GRN
PURBEY_TARGETS_OF_CTBP1_NOT_SATB1_DN	PURBEY_TARGETS_OF_CTBP1_NOT_SATB1_DN	382	0.531667	1.33237	0.00010209	0.00144482	5812	CPVL/SESN3/CYP3A4/LHX1/JHY/LMO1/KRT4/KRT32/CD69/NEB/PAX9/PDPN/ADGRV1/TNMD/RAI2/FETUB/RNASE2/TMC5/HAPLN1/NRXN3/KCNK1/JAK3/FKBP1B/IL18RAP/TESK2/SLCO3A1/PARP11/MB/PDE1A/SYT12/NDRG4/ARHGEF34P/FHIT/CHRM5/RASD1/TAC3/NGEF/MAPRE3/ACSL5/GRB14/PDE8B/PI3/PHOX2B/SCN9A/FBXW10/TMEM25/NES/ACP5/SLIT1/AP3B2/CNTN3/KISS1/BEST2/DNAI1/BID/TNFRSF25/ARHGAP25/SAGE1/AGR2/CABLES1/CAPG/ADRA2A/TBX1/ABCG2/CPA5/DKK3/SLAMF8/PL…
BLANCO_MELO_COVID19_BRONCHIAL_EPITHELIAL_CELLS_SARS_COV_2_INFECTION_DN	BLANCO_MELO_COVID19_BRONCHIAL_EPITHELIAL_CELLS_SARS_COV_2_INFECTION_DN	54	0.706218	1.64357	0.000105604	0.00148925	6171	MAF/MN1/CD86/ZNF488/BLNK/NANOS1/TFCP2L1/SELENOP/OLFML2A/PDK4/SEMA3E/VAV3/CDH10/PADI3/PDE5A/RAB15/RBM20/IFITM10/PPARGC1A/ALDH3A1/PBX1/CREG2/KRT15/VTCN1/STON1/DBP/CYP2B7P/SYTL5
LEIN_MIDBRAIN_MARKERS	LEIN_MIDBRAIN_MARKERS	79	0.670606	1.59204	0.000106079	0.00149067	4687	COL15A1/KLHL1/KANK4/CACHD1/GFRA1/CARMIL3/GPC5/SLC7A3/HAP1/VAT1L/EPHB1/P2RX5/HTR2C/AGT/DDC/GLRA4/ANKRD55/AMIGO2/AMY1B/OPALIN/ARRDC1/PRPH/GLRA3/ECE2
JI_METASTASIS_REPRESSED_BY_STK11	JI_METASTASIS_REPRESSED_BY_STK11	25	0.810118	1.72713	0.000106969	0.00149517	4966	NPTX1/FGB/TNS4/CD24/MAP7/PON3/CNTN1/LGSN/MTUS1/PBX1/GDF15/AREG/F2RL1/BDKRB2
MEISSNER_BRAIN_HCP_WITH_H3K4ME2_AND_H3K27ME3	MEISSNER_BRAIN_HCP_WITH_H3K4ME2_AND_H3K27ME3	55	0.702027	1.64184	0.000107402	0.00149517	6526	ACAN/GDF6/AQP3/SHISA3/LHX6/HTRA3/LPAR3/RAB37/VGLL2/HCK/ATOH1/SBSPON/CHST6/ILDR1/COL2A1/LRRC15/VSX1/FOXA1/VWA2/SLC6A4/EOMES/PRPH/TNFSF11/MCOLN2/GALR2/SLC34A2/BMP8A/TMPRSS2/ITGB4/IHH
KUMAR_PATHOGEN_LOAD_BY_MACROPHAGES	KUMAR_PATHOGEN_LOAD_BY_MACROPHAGES	240	0.557031	1.38526	0.00010773	0.00149517	6746	ABTB2/NKAIN3/MN1/RALGDS/TNFRSF10A/EFHC2/CPZ/RAB3IL1/LGALS9/PCDH17/SCTR/C12orf54/RASSF5/TFAP2C/GPR158/TTC6/UGT1A6/PKD1L2/TAC3/PRSS33/LST1/HIP1R/HPCA/ZNF831/STX1B/KRBA1/ACSL1/LTBP4/CLVS2/SYT1/KERA/ST8SIA4/SPATA19/KRT6B/RBM44/IL17D/NELL2/ECE2/GPR183/CDH6/NAT16/CDC20B/MIR1915HG/ANO4/TLR8/KLRF1/LRP5L/MAPK10/SYTL5/TLE5/NXNL2/PPY/BTLA
MIKKELSEN_MCV6_ICP_WITH_H3K27ME3	MIKKELSEN_MCV6_ICP_WITH_H3K27ME3	64	0.689463	1.62455	0.000107903	0.00149517	5156	PNOC/FAM149A/ISLR2/CD40/LPO/LINGO4/FFAR3/RTBDN/PCDH12/REN/PAX5/VTN/KCNK10/PROK1/SLC2A10/CHRNB4/PDYN/MOV10L1/SHANK2/KCNAB1/CD177/SCN4A/WNT8B/ARHGAP9/SLC14A1/AIPL1/CORO1A/CLDN14
REACTOME_G_ALPHA_S_SIGNALLING_EVENTS	REACTOME_G_ALPHA_S_SIGNALLING_EVENTS	117	0.617548	1.49824	0.000115887	0.00159469	5072	CYSLTR2/PDE3B/PDE1B/PDE11A/ARRB1/GNG2/ADCY5/PDE4A/SCTR/ADCY4/GPR15/PTH1R/GNGT2/ADCYAP1/VIP/PTH2R/PDE1A/ADCYAP1R1/NPSR1/RAMP1/HRH2/PTGDR/SRC/PDE8B/AVPR2/GHRHR/GIPR/CGA/MC4R/GNGT1/MC5R/CALCB/GPR20/PDE7B/CRH/CALCR/ADCY8/GNG4/GPBAR1/LHCGR/LHB
REACTOME_G_ALPHA_I_SIGNALLING_EVENTS	REACTOME_G_ALPHA_I_SIGNALLING_EVENTS	265	0.552518	1.37752	0.000119033	0.00163232	6457	PNOC/PDE1B/PRKAR2B/CCL5/GPR55/CXCL10/CX3CL1/RGS16/LPAR5/GNAL/GNG2/ADCY5/ACKR3/RGS8/SSTR3/CAMK2A/SUCNR1/PDE4A/CCL20/RGS22/CNR1/ADCY4/HTR1F/NPY4R/NMU/APLNR/GNGT2/CHRM2/LPAR3/GPR17/RGS14/RGS6/PDE1A/AGT/CCR2/SSTR2/PRKCG/CXCL11/SRC/OPRK1/GNA14/OPN5/GRM4/NPY1R/PDYN/CXCL9/CXCL16/ADORA1/CCR7/TAS1R1/MTNR1A/GPER1/GNGT1/CCR5/C3AR1/RGS18/RGS9/RGSL1/ADRA2A/C3/GRM8/HTR1B/MCHR1/PRKCD/ADCY8/GPR183/GNG4/BDKRB2/GA…
ROZANOV_MMP14_TARGETS_UP	ROZANOV_MMP14_TARGETS_UP	251	0.55478	1.38083	0.000123567	0.00168868	6841	ARHGAP36/EMILIN2/SULF2/NCAM1/ST6GAL1/GPR55/FUCA1/CHST15/IL2RB/NXN/CCL20/ADD3/TRPV4/HTRA3/BTG2/CGNL1/SNX10/KRT86/MEGF10/GJB2/ZG16B/CCND2/TTYH2/NDRG4/ECHDC2/SCNN1A/SH2D1B/TMEM74B/SHISAL1/FEZ1/DEPTOR/GPR162/PDGFRL/IGFBP2/PLAAT4/CACNG6/RBPMS2/SLAMF7/ADA/SLCO2A1/SERPINA5/PYCARD/PIK3IP1/AMIGO2/TNFRSF11B/ANKRD1/MDK/IL32/PRAG1/BOC/LYPD6B/LRRC17/ICAM2/IFITM1/HSD17B6/MSX1/EFEMP1/TLR2/HCLS1/SUSD4/RAB20/MATN…
FULCHER_INFLAMMATORY_RESPONSE_LECTIN_VS_LPS_DN	FULCHER_INFLAMMATORY_RESPONSE_LECTIN_VS_LPS_DN	426	0.515422	1.29679	0.000125834	0.00171378	4410	STK26/CYP3A4/JAML/SPINK1/MAF/CXCL10/LCP2/FUCA1/ALDH1A1/RHBDF2/KCTD12/IDO1/PARVG/GIMAP5/ITPKB/DSC2/SELENOP/CD38/MUCL1/DYSF/SUCNR1/RSAD2/ADD3/FCGR1A/OAS2/SERPING1/BLVRA/CES1/STAB1/TRIM14/CCDC152/IL15RA/IL18/SDS/CMKLR1/SPN/TNFSF10/APOBEC3G/PIK3AP1/PDGFRL/CD14/CXCL11/LST1/CEMIP/HERC5/RBFOX1/EPSTI1/SLC39A8/LY6E/CHN2/ADA/CHST13/CXCL9/NFAM1/MAFB/GRAMD4/DAPP1/MX2/DNAAF1/CCR5/MNDA/APOC1/LXN/DPEP2/LY86/SIG…
PASQUALUCCI_LYMPHOMA_BY_GC_STAGE_DN	PASQUALUCCI_LYMPHOMA_BY_GC_STAGE_DN	159	0.591408	1.45601	0.000128102	0.0017387	6549	LCP1/SESN3/PDE3B/ACSS1/BACH2/CD24/TMEM229B/RIPOR2/WDFY4/CECR2/LSP1/FAM43A/SBK1/PAX5/RDH12/PPM1E/SNN/TNNI2/CCR7/CYFIP2/CELF2/RCSD1/ARHGDIB/KLHL24/CD19/FRAT2/CORO1A/PRKCB/DNAH8/ITPR1/TRIB2/RASGRP2/GPD1L/S100A10/ARHGAP15/B3GNT5/RASGRP1
DOANE_RESPONSE_TO_ANDROGEN_UP	DOANE_RESPONSE_TO_ANDROGEN_UP	171	0.589262	1.45291	0.000130369	0.00175154	6224	ST6GAL1/PRKAR2B/BMP7/GPA33/AQP3/AZGP1/ARRB1/SNTA1/CAMP/TMC5/CD3E/TPD52/GAL3ST4/CD5/MYBPC1/SYNGR1/EPHB1/ECHDC2/DDC/MAPT/TSKU/BCAM/LCT/MAFB/AKAP6/GGT1/ARHGAP26/S100P/CNTNAP2/DNASE2B/ARHGDIB/CSPG5/RND1/SEC14L2/TMEM8B/CHRNA3/SERHL2/SIGLEC15/PDK2/HSD11B2/NMNAT2/SCD/TMPRSS2
JINESH_BLEBBISHIELD_TRANSFORMED_STEM_CELL_SPHERES_UP	JINESH_BLEBBISHIELD_TRANSFORMED_STEM_CELL_SPHERES_UP	168	0.587748	1.44827	0.000130369	0.00175154	5023	SLC7A2/OLR1/UGT1A7/ZBTB7C/ALDH1A1/PTGES/AADAC/EGLN3/ZG16B/MFSD6/NDRG4/RGCC/LYPD3/AKR1C4/FEZ1/CABYR/ARL14/CYP3A5/IGFBP3/AGPAT2/DEFB1/CEMIP/ANXA8/KRT23/SLC2A10/ASS1/MFSD1/HMGCS2/TMEM163/AKR1B15/TRIM31/SPP1/DHRS9/SLC40A1/ALDH1A3/LAMP3/LXN/ABLIM1/ALDH3A1/TNFRSF21/ANXA10/CABLES1/FBXO32/TXNIP/SLC14A1/F2RL1/LCN2
DURCHDEWALD_SKIN_CARCINOGENESIS_DN	DURCHDEWALD_SKIN_CARCINOGENESIS_DN	256	0.559274	1.39371	0.000130369	0.00175154	4532	MPZL2/DSG3/FABP4/NPTX1/PMEPA1/DAPK2/PDPN/SLPI/ADD2/AQP3/FETUB/MMP10/MYO5B/TPD52/PIP5K1B/CADM1/GALNT12/ESM1/FBLIM1/KRT13/GKN1/SEMA4D/SNN/DEFB1/PNCK/GPR137B/LAMA3/CD80/HOOK1/TMEM163/CHI3L1/ANK3/HS3ST1/ADARB1/ALDH1A3/LXN/IL36G/AKR1D1/KDM5B/TGFBI/CRABP2/RAB11FIP1/RIPK4
REACTOME_L1CAM_INTERACTIONS	REACTOME_L1CAM_INTERACTIONS	119	0.622522	1.513	0.000133839	0.00179211	4940	NCAM1/SCN2B/SCN4B/GAP43/TUBAL3/CD24/SPTA1/EPHB2/SPTB/RPS6KA6/NRCAM/TUBB4A/RPS6KA1/SHTN1/CHL1/SCN1B/CNTN1/DCX/ITGA9/SPTBN5/SRC/ANK1/SCN9A/ANK3/SCN7A/SH3GL2/ITGA2B/TUBA3E/SCN4A/TUBB2B/ITGA2/DLG3/SPTBN2
MARTORIATI_MDM4_TARGETS_NEUROEPITHELIUM_DN	MARTORIATI_MDM4_TARGETS_NEUROEPITHELIUM_DN	149	0.595511	1.46335	0.000139577	0.00185644	6592	JAKMIP2/ELAVL4/RTN1/CSF2RB/MAF/ACSS1/ABCD2/ALDH1A1/SLC4A5/DACH1/RSPO2/GFRA1/CADPS/CNR1/STMN3/PRMT8/DCX/IGFBP5/CD53/FABP7/LST1/STMN2/ZMAT1/RHBDL3/NAP1L2/ASCL1/LY86/ITGB8/EOMES/ST8SIA4/LINC00461/TMEM26/GDAP1/FGD4/EDNRB/JAM2/ZCCHC18/CD1D/RND2/TBR1/CORO1A/CX3CR1/C1QTNF3/EGFL6/ADGRG1/TAL2/MYT1/MAPK10/GREM2/DLX5/PGM2L1/CADM4/SCARA3
ODONNELL_METASTASIS_UP	ODONNELL_METASTASIS_UP	73	0.657119	1.56083	0.00014054	0.00185898	4926	PRKN/CEACAM21/PMP2/CACNB4/BCO1/CA6/IQCA1/PSG2/TLL2/EPPIN/OPRK1/NR4A1/COL2A1/ONECUT1/CIDEC/THSD1/PSG6/PCDHB6/PDE6A/NXPH3/KSR1/TDRD1/CORO2B/SHANK2/ERBB4/ADCY8/CDH6
REACTOME_CARDIAC_CONDUCTION	REACTOME_CARDIAC_CONDUCTION	119	0.621877	1.51143	0.000140703	0.00185898	6288	FXYD6/SCN2B/SCN4B/TBX5/CASQ1/CASQ2/NOS1/GATA4/CAMK2A/KCNK1/ATP2B2/FKBP1B/NPR2/KCNJ4/SCN1B/FGF14/RYR3/CACNG7/ATP1A2/KCNK10/KCNIP3/KCNK13/SLC8A2/CACNG6/TNNI3/ATP1B2/SCN9A/SCN7A/KCNE2/FXYD2/KCNK6/CACNB2/NPR1/KCNE3/SCN4A/CORIN/ATP2B3/RYR2/ITPR1/KCNJ12/CAMK2B/CACNG8/PLN/NPPC
CHIARADONNA_NEOPLASTIC_TRANSFORMATION_CDC25_UP	CHIARADONNA_NEOPLASTIC_TRANSFORMATION_CDC25_UP	119	0.620715	1.50861	0.000142991	0.00188295	3569	CAPN6/PLA2R1/NCAM1/PDK3/TMEM176B/FGF7/PDPN/MGP/SMOC2/LSP1/GPC4/PDK4/SLC6A8/NGEF/CHI3L1/IL1RL1/ANK3/PRXL2A/MNDA/LXN
HOSHIDA_LIVER_CANCER_SUBCLASS_S3	HOSHIDA_LIVER_CANCER_SUBCLASS_S3	256	0.557325	1.38886	0.000143972	0.00188962	5982	PCK1/SLC7A2/CYP2J2/CYB5A/FGB/ALDH1A1/SLPI/F5/SERPINA6/CYP3A7/AZGP1/ABCC6/SLC6A12/SELENOP/TMOD1/SLC6A1/SPARCL1/TINAGL1/SERPING1/AQP7/FGG/CGREF1/AOC1/SORL1/PDK4/CES1/PON3/SDC1/RARRES2/SDS/CD14/MAPRE3/GCHFR/SLCO2A1/FOXO1/ASS1/RBP5/HMGCS2/IL32/CPA4/SERPINA3/HGD/MAOB/ACSL1/CYFIP2/BDH1/ASCL1/CYP27A1/PKLR/CD302/DNASE1L3/FLT4/GPT/CP/GCH1/MGST2/EDNRB/ITIH4/SLC9A3R2/COL18A1/RGN/F11/ASGR2/CNGA1/CYP2C9/TST/K…
MCCABE_HOXC6_TARGETS_DN	MCCABE_HOXC6_TARGETS_DN	20	0.828585	1.71759	0.00014445	0.00188965	1429	ZBTB7C/GAS2L3/ARMH4/PLXDC1/MEGF10/APBB1/CNTN1
KIM_BIPOLAR_DISORDER_OLIGODENDROCYTE_DENSITY_CORR_DN	KIM_BIPOLAR_DISORDER_OLIGODENDROCYTE_DENSITY_CORR_DN	80	0.653854	1.55602	0.000147358	0.00192138	6582	SLC7A2/CDX2/ALX1/BMP4/CSRP3/CRISP3/TRPV6/CAMP/PAX7/HRK/REN/SCEL/NCR3/GABRA3/WNT11/SULT2B1/CGA/PLA2G1B/FBP2/KISS1/CDSN/CRYBB3/B3GALT5/LHCGR/CD72/LHB/PMCH/CYP2C18/HSD11B2/GRAP2/MSC/CCL7/CADM4
REACTOME_O_LINKED_GLYCOSYLATION	REACTOME_O_LINKED_GLYCOSYLATION	104	0.63315	1.52888	0.000148766	0.00192475	3857	ADAMTS9/ST6GAL1/MUC13/SEMA5B/CHST4/GALNT8/SPON1/ST6GALNAC3/MUCL1/GCNT3/ADAMTSL3/GALNT12/GALNTL5/ADAMTS14/B3GNT7/GCNT4/ADAMTS3/LARGE1/SBSPON/ADAMTS17/ADAMTSL2/GALNT16/MUC3A/ADAMTS20/GALNT14/THSD1/ST6GALNAC2/THSD7A/MUC4
REACTOME_PLATELET_HOMEOSTASIS	REACTOME_PLATELET_HOMEOSTASIS	82	0.654023	1.56155	0.000149069	0.00192475	6422	PDE1B/PDE11A/PDE9A/KCNMB4/NOS1/GNG2/KCNMB3/KCNMB1/ATP2B2/GNGT2/TRPC7/TRPC3/PDE1A/PRKG2/P2RX5/PDE5A/SLC8A2/P2RX7/P2RX1/GUCY1A1/GNGT1/NOS2/P2RX3/GNG4/ATP2B3/PTPN6/ITPR1/FGR/GNG7/PECAM1
BOSCO_EPITHELIAL_DIFFERENTIATION_MODULE	BOSCO_EPITHELIAL_DIFFERENTIATION_MODULE	59	0.699419	1.63584	0.000150278	0.00193378	5023	PTPN3/KRT3/SPRR2A/SPINK5/KRT4/NDRG2/KRT78/IGKC/DENND2C/TMPRSS4/TMPRSS11A/TMPRSS11B/KRT16/SCEL/KRT13/ELF3/KRT18/FBXW10/DUOX2/MUC4/PARD6B/NCCRP1/RDH10/LCN2
MIYAGAWA_TARGETS_OF_EWSR1_ETS_FUSIONS_UP	MIYAGAWA_TARGETS_OF_EWSR1_ETS_FUSIONS_UP	254	0.558564	1.39087	0.000150774	0.00193378	6770	PRSS35/CEACAM1/JCAD/FUCA1/KCTD12/KIT/PAQR5/NANOS1/SLC17A7/HAPLN1/PODXL/ADCY4/EPHB2/FAM43A/HOXA13/CES1/HSD17B2/SH3GL3/GSTM4/PADI2/FAT3/KALRN/NGFR/NPTXR/C1QL1/ELN/RCN3/RARRES2/PRND/IGFBP2/P2RX7/TGM2/ITGB2/HIP1R/ST3GAL5/KRT19/GPR137B/KRT18/PHOSPHO1/MAFB/CLDN1/FOXL2/ADARB1/CMTM3/PGF/MEDAG/KSR1/ICAM2/CABLES1/IFITM1/ARHGDIB/CSPG5/KCNE3/GCH1/IL17D/RAB11FIP1/ERFE/SOX4/TNNT1/FBLN5/IMPA2/SPATA13/EPHB3/HMCN…
BROWNE_HCMV_INFECTION_24HR_UP	BROWNE_HCMV_INFECTION_24HR_UP	139	0.604047	1.47897	0.000151227	0.00193378	8883	FGF9/SYNGR2/RAB6B/E2F5/ATP8A1/PLXNA2/SLC17A7/AK4/SYNGR3/EPHB2/SH3GL3/MAP3K9/NPTXR/MERTK/CHRNA5/TGIF2/WNT11/TSPAN9/ATP1B2/PDYN/CXADR/ADARB1/ALDH1A3/FOXA1/ABLIM1/BID/KBTBD11/NEO1/CSPG5/F2RL1/ADGRL1/PLEK/ZHX2/ADGRG2/UNC13B/TSFM/STAT5B/RASGRP1/DTNB/TACR3/TFF3/SLC25A4/ICAM1/GLS2/MASP2/RORA/BHLHE40/LRP8/HTR7/SPR/IL17RA/ABAT
TAKEDA_TARGETS_OF_NUP98_HOXA9_FUSION_16D_DN	TAKEDA_TARGETS_OF_NUP98_HOXA9_FUSION_16D_DN	115	0.625699	1.51442	0.000152912	0.00194907	5945	PARM1/SVIP/CEACAM1/MAF/CORO2A/TMEM37/SLPI/CD24/ZNF395/ATP8A1/CRISP3/SELENOP/MMP8/ALK/ITGA9/SDS/FAM95C/MMP9/LGALS12/CD24P4/MTUS1/TSPAN2/BPI/ABCB5/CHI3L1/PRXL2A/HS3ST1/KLHL41/ADGRG3/S100P/TNS1/CAPN3/SLFN13/KIF21B/LRP3/ANOS1/RALGAPA2/LTF/PLTP
REACTOME_STIMULI_SENSING_CHANNELS	REACTOME_STIMULI_SENSING_CHANNELS	104	0.632476	1.52725	0.000160298	0.00203255	5335	ANO7/CASQ1/CASQ2/TRPV6/TRPM6/TRPV4/FKBP1B/TRPC7/TRPC3/MCOLN3/SLC9C1/TRPM8/TRPC5/RYR3/TRPM3/TTYH2/SLC9C2/SCNN1A/ASIC1/NALCN/BEST2/ANO1/TRPV5/WNK2/TRPV3/MCOLN2/RYR2/ANO4/WNK3
REACTOME_DEGRADATION_OF_THE_EXTRACELLULAR_MATRIX	REACTOME_DEGRADATION_OF_THE_EXTRACELLULAR_MATRIX	136	0.605121	1.47991	0.000160484	0.00203255	5009	CAPN6/A2M/ADAMTS9/ACAN/COL15A1/PRSS2/COL6A6/MMP10/PHYKPL/CAPN8/COL14A1/COL11A1/COL9A3/MMP8/MMP13/LAMA5/ELN/BCAN/COL9A1/MMP9/COL9A2/TLL2/LAMA3/COL25A1/COL2A1/SPP1/SPOCK3/COL17A1/CAPN13/COL26A1/CAPN3/MMP24/CAPN14/MMP25/COL4A6/COL18A1
CROONQUIST_NRAS_SIGNALING_UP	CROONQUIST_NRAS_SIGNALING_UP	38	0.741448	1.66315	0.000161582	0.00203995	5958	CEACAM1/CCL5/CD86/CYBB/SV2B/CCL3/RNASE6/CCR2/SNN/CD48/LY86/ADORA2BP1/ST8SIA4/TMPRSS15/CX3CR1/NCF2/TUBB2A
PURBEY_TARGETS_OF_CTBP1_NOT_SATB1_UP	PURBEY_TARGETS_OF_CTBP1_NOT_SATB1_UP	274	0.547128	1.36423	0.000164377	0.00206868	4599	CADM3/LITAF/PRSS3/ATP12A/E2F5/AQP2/SV2B/CAMP/INPP5D/DSC2/KLRC2/HAPLN1/WFDC1/NMU/SORL1/NTS/RANBP17/FOXA2/TRPC5/INSL4/ZMYND15/MMP9/SFRP2/TSPAN2/DMRT1/LTK/ITGB7/OTOF/SPATA9/IL18R1/SYT17/CXCL16/BPI/KRT6A/COL2A1/GFI1/LTBP4/SMPD3/KHK/GDF15/PTPRB/MUC20/SLC4A10/AOC3/SOX4
WP_ECTODERM_DIFFERENTIATION	WP_ECTODERM_DIFFERENTIATION	134	0.613434	1.49986	0.000165202	0.0020725	5103	SHH/LHX1/ROR2/PAX3/PLCXD3/BMP4/PLXNA2/PODXL/RHPN1/TFAP2C/PAX6/FOXA2/ASTN1/CELSR2/KCNK10/CLVS1/TSKU/LY6E/TNFRSF11B/MYORG/CDH8/TCF7L1/MAFB/KRT6A/BOC/GREB1/ZNF219/ST8SIA4/PTPRB/CTNND2/CDON/CDH6/ANKS1B/ELOVL4
WP_VITAMIN_D_RECEPTOR_PATHWAY	WP_VITAMIN_D_RECEPTOR_PATHWAY	158	0.592406	1.45861	0.000166645	0.00208402	4063	CRACR2A/CEACAM1/CYP3A4/PNOC/CDX2/CD40/CD200/TRPV6/KL/CAMP/CA9/LGALS9/TREM1/BMP6/IRF5/IGSF9B/HSD17B2/KRT16/ATP2C2/CLMN/IRF8/KRT13/IGFBP5/ADRA1B/SFRP1/CYP3A5/CD14/KRT38/IGFBP3/CYP2S1/CD9/CCNE1/FOXO1/CST1/TNFRSF11B/ALPG/IL1RL1/NFATC2/LRRC25/MX2/SPP1/CYP24A1/CLDN2/LCE1F/CREG2/TRPV5/COLEC11
MULLIGHAN_NPM1_SIGNATURE_3_UP	MULLIGHAN_NPM1_SIGNATURE_3_UP	318	0.536717	1.34102	0.000173446	0.00216228	5509	CPVL/HOXB9/PPP1R26/ALX1/HOXB5/HOXB6/AQP3/HOXB3/ASRGL1/RNASE2/SELENOP/CACNA1I/CNR1/FRY/FKBP1B/NFE2/SNX10/SLCO3A1/TRPM8/ALK/SDS/HOXB2/CHRM5/SPINK2/CREG1/GPR137B/RAPSN/RASSF7/TRIM31/UGT2B15/PDGFD/DGKG/PPARGC1A/DPEP2/KCNS3/RGSL1/SEL1L3/GP6/CHST5/MCHR1/TRAF3IP3/TNS3/FAM131A/PDCD1/TXNIP/PLPPR3/SLIT3/CRP/EGFL6/CD84/TST
GARGALOVIC_RESPONSE_TO_OXIDIZED_PHOSPHOLIPIDS_GREY_DN	GARGALOVIC_RESPONSE_TO_OXIDIZED_PHOSPHOLIPIDS_GREY_DN	76	0.666555	1.58663	0.000179662	0.00223277	3103	SESN3/LMO2/LIPG/ZNF395/DUSP23/SHISA3/ACKR3/PCDH17/PDGFB/GJA5/FRMD3/NYNRIN/HEY2/TCIM/SH2D3C/CRISPLD1/GRAP/LYPD1
ANDERSEN_CHOLANGIOCARCINOMA_CLASS1	ANDERSEN_CHOLANGIOCARCINOMA_CLASS1	57	0.704043	1.6496	0.000187946	0.00232122	6609	PKHD1/PAQR5/KCNF1/ZDHHC1/ITIH5/SCTR/CRYBB2/DCDC2/RGS14/GAREM1/SYT12/DEFB1/KRT23/GOLGA7B/ANKRD1/SPP1/C1QL4/CLDN9/HKDC1/WNK2/CDH6/GAL3ST1/HNF1B/VTCN1/PTHLH/PIEZO2/CTXN1/DBNDD1
MCMURRAY_TP53_HRAS_COOPERATION_RESPONSE_DN	MCMURRAY_TP53_HRAS_COOPERATION_RESPONSE_DN	62	0.684743	1.60906	0.00018952	0.00232621	2383	PERP/MPZL2/HOXC13/ATP8A1/RAI2/GARNL3/CPZ/COL9A3/EPHB2/SBK1/HEY2/UNC45B/RASL11A/SEMA3D/IGFBP2/SFRP2/TEX15/MTUS1/NOTCH3
BANDRES_RESPONSE_TO_CARMUSTIN_MGMT_48HR_DN	BANDRES_RESPONSE_TO_CARMUSTIN_MGMT_48HR_DN	137	0.605027	1.47999	0.000192353	0.00235371	3095	PTPN3/CALB2/SLC30A3/BMP7/MAT1A/GABRA6/ISLR/APLNR/LAD1/ADCYAP1/CA6/KIF5A/ADRA1B/PCBD1/SPRR2B/COL9A1/GRB7/NPAS1/CRYBB1/MDK/STX1B/BAIAP2
REACTOME_TCF_DEPENDENT_SIGNALING_IN_RESPONSE_TO_WNT	REACTOME_TCF_DEPENDENT_SIGNALING_IN_RESPONSE_TO_WNT	168	0.583267	1.43723	0.000198386	0.00241474	4979	HECW1/RUNX3/RSPO2/TLE2/PIP5K1B/KREMEN1/RSPO3/RSPO4/CXXC4/RNF43/SFRP1/SFRP2/KREMEN2/TCF7L1/ZNRF3/DACT1/LGR6/CTNNBIP1/WNT9A/SOX4/SOX7/WNT8B/FRAT2/FRAT1/AXIN2
GUILLAUMOND_KLF10_TARGETS_UP	GUILLAUMOND_KLF10_TARGETS_UP	48	0.716287	1.64175	0.000198554	0.00241474	2290	CADM3/PCK1/SCARA5/IL2RB/ATP8A1/TFAP2C/CELSR2/RDH12/CCR2/SERPINE2/CCKBR
WP_COMPLEMENT_AND_COAGULATION_CASCADES	WP_COMPLEMENT_AND_COAGULATION_CASCADES	55	0.689835	1.61333	0.000199351	0.00241704	5808	FGB/F10/SERPINA1/F5/C6/CFI/SERPING1/C7/F13B/MASP1/PROC/SERPINA5/VWF/C1QA/C3AR1/PLAU/CLU/C3/F8/CR2/PLAT/KLKB1/SERPINC1/C5AR1
WATANABE_COLON_CANCER_MSI_VS_MSS_DN	WATANABE_COLON_CANCER_MSI_VS_MSS_DN	59	0.693894	1.62292	0.000199975	0.00241723	6313	FREM2/CFTR/PDK3/SPINK1/TNMD/DACH1/CADPS/PPP1R14C/ACE2/VAV3/MAB21L3/KRT20/OLFM4/KRT23/HMGCS2/DUOX2/GRM8/MUC20/GNG4/MUC12/REEP1/PCP4/STAT5B
BLANCO_MELO_HUMAN_PARAINFLUENZA_VIRUS_3_INFECTION_A594_CELLS_DN	BLANCO_MELO_HUMAN_PARAINFLUENZA_VIRUS_3_INFECTION_A594_CELLS_DN	104	0.628898	1.51861	0.000201813	0.00243206	6634	RERG/KRT4/TMEM37/SERPINA6/AQP3/ABCC6/ARRB1/CA9/VWA5B2/LINC02593/TUBB4A/USH1C/RAB37/BIRC7/ELN/ENHO/GPR162/HR/TJP3/SEMA6B/BCAM/TMEM191A/SYNGR4/CHST13/RAB26/ANKS4B/IFITM10/HABP2/MIR210HG/ZNF219/BCRP3/MCF2L/EPHB3/BCAS1/SLC26A1/CRB3/GAL3ST1/VPS37D/DBP/CAPS/A4GALT/TIGD3/CACFD1/FOXD2
ZWANG_EGF_INTERVAL_DN	ZWANG_EGF_INTERVAL_DN	210	0.564229	1.39889	0.00020292	0.00243801	4910	CRACR2A/ST6GAL1/ABTB2/RALGDS/SLPI/BMP4/CCDC181/TFCP2L1/LRCH2/YPEL3/TFAP2C/TESK2/PLEKHA7/LAMA5/PDLIM4/INAVA/FAM131B/TNFSF10/TMEM125/ARHGEF37/ARL14/PLAAT4/CDIP1/ELF3/CASZ1/GRB7/LY6E/PYCARD/OSR1/CHRNA7/RAB25/AHNAK2/RPL10P19/NOS2/PLAU/KDM5B/KCNS3/PARD6B/WNT9A/FGD4/RIPK4/PRKCD/SOX4/SOX7/SPATA13/MATN2/MXI1/DAB2IP
VERHAAK_GLIOBLASTOMA_PRONEURAL	VERHAAK_GLIOBLASTOMA_PRONEURAL	168	0.582066	1.43427	0.000218791	0.00262078	5124	FXYD6/FGF9/NCAM1/MVB12B/SORCS3/CHD7/TMEM35A/LRRTM4/OLIG2/DLL3/PURG/GPR17/EPHB1/INAVA/CNTN1/C1QL1/PAK3/DCX/YPEL1/BCAN/CXXC4/MARCKSL1/DUSP26/PPM1E/GABRA3/MAPT/P2RX7/FAM110B/SLCO5A1/FLRT1/ASCL1/SLC1A1/STMN4/CSPG5/PODXL2/SOX4/MAST1/KIF21B/GNG4/SPTBN2/ADGRB3/CKB/RALGPS1
SENGUPTA_EBNA1_ANTICORRELATED	SENGUPTA_EBNA1_ANTICORRELATED	140	0.595768	1.45861	0.000223997	0.00267242	9196	TSPAN33/TNFSF14/SYT9/PHYKPL/GDPD5/OTULINL/CACNA1I/PTPRE/RPS6KA1/CES4A/LINC00494/ACTN2/SLC6A11/FMNL1/LIMS2/CD247/CRYBG2/ARHGAP4/PARP15/ZFYVE28/CYFIP2/SMPD3/TMEM102/RASAL3/TRAF3IP3/KCNG1/MCF2L/ARHGAP27/PITX1/CCDC74A/CFAP221/FCRL1/CCDC141/TRAC/CHRNB1/PWWP2B/CISH/TFEB/PLEKHF1/HPX/KCNAB2/ZFP42/KCTD17/MSRA/B3GALT4/IDS/ANXA9/ZDHHC14/SFXN3/CLEC2D/TMEM225B/ANXA11/FGD2/ARL10
ICHIBA_GRAFT_VERSUS_HOST_DISEASE_35D_UP	ICHIBA_GRAFT_VERSUS_HOST_DISEASE_35D_UP	132	0.61149	1.49384	0.000224447	0.00267242	3809	LITAF/PDK3/LAPTM5/CCL5/NCF4/LCP2/SLPI/SLFN12L/CYBB/SMOC2/CAMP/RNASE2/LBP/CD52/FCGR1A/BTG2/SNX10/HCK/CD53/LRG1/CD14/ITGB2/PROM1/TRBC2/CXCL9/SERPINA3/LYZ/MNDA/LILRB4/C1QA/CHIA/PTPRC
RAO_BOUND_BY_SALL4	RAO_BOUND_BY_SALL4	216	0.560652	1.39087	0.000225593	0.00267805	7626	ZNF704/EYA1/NEFL/SULF2/TBX20/CASQ2/CD24/TSPAN15/OTX2/CHD7/TFCP2L1/DENND2C/FGFBP1/TPD52/TFAP2C/PDE1A/ZFP57/MGAT4C/CCDC38/SPIC/PTGFRN/GCM1/TCL1A/CEP112/FBXO15/SLCO5A1/SEMA4B/EOMES/LIPH/IFITM1/FGD4/JAM2/F2RL1/DNMT3A/CCDC141/GPM6A/PRL/VEGFC/TMPRSS11D/TMEM220/CPSF4L/ZNF182/ADAM5/MYOT/SFTPD/TRIML1/ZIC5/ZSCAN10/ZFP42/ZNF608/PLEKHG5
GAUSSMANN_MLL_AF4_FUSION_TARGETS_A_UP	GAUSSMANN_MLL_AF4_FUSION_TARGETS_A_UP	188	0.567328	1.40271	0.00022786	0.00268891	4482	MARK1/NCAM1/GDA/GAS2L3/CAMK1D/SMOC2/PLXNA2/ZNF467/CSGALNACT1/GPRIN3/ANKRD29/OLIG2/VEGFD/FLT1/GJB2/TTC9/PCSK6/SYT12/ERICH3/TRIM9/SBSPON/TGM2/ANK3/MNDA/PPM1H/FHDC1/CMBL/C3AR1/STRBP/AP1S3/DNAJA4/C1QL3/TUBB2B
IWANAGA_CARCINOGENESIS_BY_KRAS_PTEN_DN	IWANAGA_CARCINOGENESIS_BY_KRAS_PTEN_DN	333	0.531413	1.32825	0.00022786	0.00268891	5098	ABTB2/PDLIM3/ABCD2/ALDH1A1/PTPRD/FMO1/HOXB5/HOXB4/ZMAT4/CRISP3/LGALSL/MAP7/PAQR5/GZMA/CCNJL/SV2B/NXN/ST6GALNAC3/SPARCL1/AK4/YPEL3/ATP13A4/SERPING1/ACTC1/TTC6/IRF8/AMIGO1/FGF14/SEMA3E/TLX1/PDILT/RHOJ/SLC29A2/INMT/TGM2/SELL/CEMIP/TMTC1/STON2/DPT/OPRK1/KRT80/DCLK1/MYT1L/CD93/GAS1/DEPP1/C7orf57/PTPRC/SRD5A2/ARHGAP25/MS4A4A/ADH1B/PROSER2/SOX7/CDON/GRM5/ADCY8/FAM9B/SUSD4/SYN2/FOXF2/CORO1A
YAUCH_HEDGEHOG_SIGNALING_PARACRINE_UP	YAUCH_HEDGEHOG_SIGNALING_PARACRINE_UP	135	0.598501	1.46336	0.000229004	0.00269442	3550	EPHA3/NEBL/MPZL2/SLCO4A1/SCARA5/RERG/PCSK5/BMP7/CADM2/TNMD/ADD2/NTRK2/MAP7/SPON1/IGKC/DMC1/STK33/TRPC3/ZFP2/NOG/IGFBP5/SLC29A2/MASP1/TNFRSF9/SFRP1/L1TD1/SPIC/FAM110B/RELN/SPATA9/CAGE1/ALDH1A3/MFSD4A/SH2D4B
WEI_MIR34A_TARGETS	WEI_MIR34A_TARGETS	144	0.600312	1.47436	0.000230357	0.00270235	1729	ARHGAP36/SLC7A2/BCL11B/E2F5/ZNF395/KIT/ALDH5A1/TMCC3/TMEM35A/TPD52/NUP210/FKBP1B/PROX1/CALB1/MPP2
BIOCARTA_SHH_PATHWAY	BIOCARTA_SHH_PATHWAY	15	0.855166	1.67532	0.000236065	0.00276115	189	SHH/PRKAR2B/SMO
REACTOME_CARGO_RECOGNITION_FOR_CLATHRIN_MEDIATED_ENDOCYTOSIS	REACTOME_CARGO_RECOGNITION_FOR_CLATHRIN_MEDIATED_ENDOCYTOSIS	103	0.623212	1.50502	0.000238254	0.00277859	6496	CFTR/CD3D/TGFA/SYT9/LRP2/ARRB1/KIAA0319/CHRM2/REPS2/SH3GL3/EREG/SYT2/STON2/AVPR2/SYT1/SH3GL2/SNAP91/SLC2A8/TF/AREG/GRK3/CD3G/SYT8/STON1/BTC/EGF
KIM_ALL_DISORDERS_CALB1_CORR_DN	KIM_ALL_DISORDERS_CALB1_CORR_DN	33	0.755456	1.67355	0.000241835	0.00281211	6153	ROR2/CD40/ALX1/DAPK2/INPP5D/SSTR3/AQP7/CHIT1/GFI1/KRT1/ALDH3A1/LHCGR/S100A4/APOBEC3C
MIKKELSEN_NPC_ICP_WITH_H3K27ME3	MIKKELSEN_NPC_ICP_WITH_H3K27ME3	10	0.92553	1.68381	0.000244903	0.00283948	2526	HOXB13/ISLR2/ESRP1/RGS8/TTLL6/CFAP65
MARKEY_RB1_ACUTE_LOF_DN	MARKEY_RB1_ACUTE_LOF_DN	218	0.559098	1.38755	0.000252911	0.0029238	5142	LCP1/NCKAP1L/LMO2/CTSZ/PCSK5/CCL5/NCF4/CXCL10/NDRG2/CH25H/RETREG1/TMEM229B/SLFN12L/MMP10/CCL3/CD52/AK4/FCGR1A/SERPING1/GPC4/CD300C/STAB1/HCK/IGFBP5/RAC2/APOD/CTSE/IGFBP3/LST1/ITGB2/KRT7/CTSH/LYZ/LILRB4/BID/C3AR1/PTPRC/TGFBI/CRABP2/HCLS1/MCOLN2/MXI1/CD72/PTPN6/IRGM
KEGG_RETINOL_METABOLISM	KEGG_RETINOL_METABOLISM	55	0.684213	1.60018	0.000258423	0.00297886	5990	UGT1A10/UGT1A7/CYP3A4/UGT1A8/UGT1A1/ALDH1A1/CYP3A7/LRAT/BCO1/UGT1A6/RDH12/CYP2C8/DHRS3/DGAT2/CYP3A5/UGT1A9/UGT2B15/DHRS9/UGT1A5/ADH1B/RPE65/RDH10/RDH16/CYP2C9/CYP2C18/AWAT2
SCHAEFFER_PROSTATE_DEVELOPMENT_12HR_UP	SCHAEFFER_PROSTATE_DEVELOPMENT_12HR_UP	109	0.625758	1.5117	0.000265742	0.00305437	6390	EPHA3/SHH/FABP4/CEACAM1/MAF/PDLIM3/KCTD12/ADAMDEC1/PID1/SMOC1/TFAP2C/LRP4/KLF15/EGLN3/TP53INP1/AVPR1A/IGFBP2/SFRP2/SYNPR/SLITRK6/SLC39A8/FILIP1/CYS1/MAOB/PDGFD/ALDH1A3/STAT5A/EFEMP1/FAM9B/COL4A6/FOXF2/FAM183A/TMEM100/SOX9/ARHGEF26/ITGB4/ERRFI1
BLANCO_MELO_COVID19_SARS_COV_2_INFECTION_A594_ACE2_EXPRESSING_CELLS_RUXOLITINIB_DN	BLANCO_MELO_COVID19_SARS_COV_2_INFECTION_A594_ACE2_EXPRESSING_CELLS_RUXOLITINIB_DN	75	0.668009	1.59022	0.000267913	0.00307046	7612	SCARA5/KRT4/FGB/ALDH1A1/TSPAN7/CD38/COL11A1/CFI/FGG/CES1/ASB9/INSL4/DDC/PDGFRL/GCHFR/PI3/SPP1/TRAPPC6A/CLDN2/HABP2/SERPINI1/TF/ADGRG2/SUSD2/MSRB1/PBXIP1/CTSD/KCNAB2/RBKS/RBP4/GPX2/CYBA/AKR1B10
DING_LUNG_CANCER_MUTATED_SIGNIFICANTLY	DING_LUNG_CANCER_MUTATED_SIGNIFICANTLY	26	0.7907	1.68877	0.000269079	0.00307495	4279	EPHA3/SLC38A3/PTPRD/PAK3/NTRK3/LTK/KDR/ZMYND10/LRP1B/NTRK1/ERBB4
REACTOME_GLUCURONIDATION	REACTOME_GLUCURONIDATION	21	0.802331	1.6746	0.000273067	0.00311159	3757	UGT1A10/UGT1A7/UGT1A8/UGT3A2/UGT1A1/UGT1A6/UGT1A9/UGT2B15/UGT1A5
GOTZMANN_EPITHELIAL_TO_MESENCHYMAL_TRANSITION_DN	GOTZMANN_EPITHELIAL_TO_MESENCHYMAL_TRANSITION_DN	199	0.56718	1.40477	0.000284809	0.0032269	2330	UGT1A10/CYP2J2/CFTR/CYP3A4/EYA2/ITIH2/WT1/CX3CL1/ANXA8L1/PLXNA2/SELENOP/LBP/LGALS9/FGFBP1/TPD52/IVL/DMBT1/MMP13/FOXA2/PTPRR/PRKG2/CD53/SERPINE2/EDN2/KRT19
FARMER_BREAST_CANCER_APOCRINE_VS_BASAL	FARMER_BREAST_CANCER_APOCRINE_VS_BASAL	319	0.528441	1.32047	0.000284809	0.0032269	6855	STK26/CYP2J2/PRKAR2B/CYB5A/EFHD1/CX3CL1/KIT/CRISP3/TRPV6/AZGP1/ABCC6/LIMCH1/SIDT1/SELENOP/PLEKHB1/TPD52/AK4/CES1/KRT16/TRIM36/ACE2/ECHDC2/SCNN1A/SYCP1/PEX11A/APOD/HOXB2/MAPT/PTK6/HERC5/PROM1/MTUS1/KRT7/FCN2/KRT18/SLC2A10/HMGCS2/KRT6A/HGD/VWA5A/GGT1/ACSL1/LAMP3/AKR1D1/CNTNAP2/TNFRSF21/CLU/DSC3/SEL1L3/ERBB4/KRT6B/RND1/ACSS3/S100A2/CHST1/BMERB1/SERHL2/SIGLEC15/S100A4/HSPA6/GPD1L/KLF5/SCD/MLF1/SLC22A…
MARKEY_RB1_CHRONIC_LOF_DN	MARKEY_RB1_CHRONIC_LOF_DN	116	0.615018	1.49046	0.00029779	0.00336439	4236	PARM1/LMO2/LCP2/SLFN12L/TEC/LGALS9/CCL3/IVL/CADM1/IRF5/CD300C/STAB1/MMP13/SLCO3A1/SYNGR1/NDRG4/GABARAPL1/CA3/CD53/UPK3B/FABP7/IGFBP2/CD14/IGFBP3/MEST/KRT18/LILRB4/C1QA/C3AR1/PTPRC/KDM5B/PSTPIP1/CP
MATSUDA_NATURAL_KILLER_DIFFERENTIATION	MATSUDA_NATURAL_KILLER_DIFFERENTIATION	457	0.51128	1.28596	0.000303037	0.00341396	6164	EPHA3/LITAF/PLA2G2D/PDK3/BCL11B/FRMD4B/CCL5/SMO/PMEPA1/CXCL10/TENT5C/DAPK2/PTPRD/IL2RB/KCTD12/TGFA/RIPOR2/SPON1/PKP2/IGKC/CD38/CADM1/COL11A1/DSP/CACNB4/CD244/GABRA1/KLRC1/KLRD1/SORL1/HOXA13/CA8/VEGFD/MMP13/LGI1/FBLIM1/PDLIM4/DHRS3/MARCKSL1/CSN3/MERTK/SYT7/SFRP2/NTRK3/SLAMF7/TMC1/B4GALNT1/STAB2/CD247/XCL1/TCF7L1/SERPINA3/CXADR/CCR7/LYZ/PRXL2A/IFITM10/GAS1/SLC40A1/CYP24A1/TLR3/EDIL3/CCR5/HABP2/PPAR…
MIKKELSEN_MEF_HCP_WITH_H3_UNMETHYLATED	MIKKELSEN_MEF_HCP_WITH_H3_UNMETHYLATED	202	0.567648	1.40517	0.000307594	0.0034361	8291	IGSF1/KRT4/TBX22/FAM178B/NOS1/TRPM6/CAMK2A/DMC1/COL9A3/JAK3/TRPC3/GPR158/TEX11/ASPHD2/LGI3/HTR2C/SYCP1/RPH3A/SSTR2/CLVS1/SPAG6/BCL2L10/SYNPR/C5orf47/L1TD1/RBFOX1/THEM7P/CHST6/ILDR1/TEX101/KRT18/MAEL/SLC2A5/MTNR1A/ZNF516/HSPB3/ARHGAP4/EZHIP/GTF2A1L/SLC15A3/CLVS2/APOC1/SLC2A9/FXYD2/CCDC110/CES5A/CNTNAP2/SPAG8/TDRD1/GDAP1/CRYBB3/NAA11/RNF17/TNFSF13B/OMP/GPR50/PTPN6/LDHAL6B/HSF5/TAF7L/MSH4/RAB9B/ZNF3…
LU_AGING_BRAIN_UP	LU_AGING_BRAIN_UP	253	0.545765	1.35921	0.000307594	0.0034361	4855	EYA1/NEBL/LITAF/RNASE1/BMP7/IL33/PDLIM3/EFHD1/PAIP2B/S100B/NTRK2/SPON1/ITPKB/SELENOP/PODXL/ADD3/RASSF2/INHBB/OLIG2/LRP4/GPC5/AGT/DHRS3/RAMP1/APOD/SFRP1/TGM2/PLXNB1/ZNF423/GPR137B/MLC1/HCRTR2/TNFRSF11B/VWF/CLEC2B/BAMBI/ASCL1/GREB1/RAPGEF4/CD302/ADIRF/ICAM2/HSD17B6/EFEMP1/TNNT1/DDR1/TXNIP/SLC14A1
POMEROY_MEDULLOBLASTOMA_PROGNOSIS_UP	POMEROY_MEDULLOBLASTOMA_PROGNOSIS_UP	43	0.716262	1.63254	0.000308801	0.00343993	3551	RTN1/GAP43/RALGDS/ELN/APOD/ASIC1/NTRK3/SLCO2A1/AP3B2/ACSL1/RASL10A
YAO_TEMPORAL_RESPONSE_TO_PROGESTERONE_CLUSTER_6	YAO_TEMPORAL_RESPONSE_TO_PROGESTERONE_CLUSTER_6	71	0.665792	1.57664	0.000311757	0.00346315	6441	PERP/EFHD1/C16orf89/TEC/BLNK/PKP2/DSP/HTRA3/ADIPOQ/CDKN1C/GJB2/PTPRR/CA3/EFNA1/KRT18/ARHGEF3/PRXL2A/CAPG/C3/CRIP2/LTF/MAP3K1/EFNB2/CRYL1/ARL4C/ITGB4/FAM107B
REACTOME_DISEASES_ASSOCIATED_WITH_O_GLYCOSYLATION_OF_PROTEINS	REACTOME_DISEASES_ASSOCIATED_WITH_O_GLYCOSYLATION_OF_PROTEINS	64	0.671511	1.58225	0.000313368	0.00347135	3857	ADAMTS9/MUC13/SEMA5B/NOTCH4/SPON1/MUCL1/ADAMTSL3/GALNT12/ADAMTS14/ADAMTS3/LARGE1/SBSPON/ADAMTS17/ADAMTSL2/NOTCH3/MUC3A/ADAMTS20/THSD1/THSD7A/MUC4
SERVITJA_ISLET_HNF1A_TARGETS_UP	SERVITJA_ISLET_HNF1A_TARGETS_UP	159	0.582305	1.4336	0.000321264	0.00354894	4511	NEBL/NEFL/STXBP5L/LAPTM5/RNASE1/PTPRO/GAP43/SPINK1/MAF/RAB6B/NDRG2/SERPINA9/SV2B/SPARCL1/CNR1/ADCYAP1/VIP/CHL1/FGF14/ADCYAP1R1/SDC1/PRKG2/DUSP26/SERPINE2/FABP7/AMY2A/TGM2/ITGB2/DPT/STMN2/RBFOX1/GUCY1A1/PHOX2B/DCLK1/ASS1/NSG2/LYZ/SLC15A3/EGR2/KLK1/MS4A4A/CAPG/IFITM1/ARHGDIB/EFEMP1/DKK3
PASINI_SUZ12_TARGETS_DN	PASINI_SUZ12_TARGETS_DN	314	0.535845	1.33862	0.000325821	0.0035893	3779	PERP/SULF1/NEFL/CRLF1/FRMD4B/GAP43/SMO/KIF5C/ABTB2/PDLIM3/BACH2/CD24/SP5/HS6ST2/BMP4/GNG2/PKP2/PWWP3B/TMCC3/LRATD2/COL11A1/DSP/ACTC1/BTG2/PDGFB/SEMA3E/SDC1/IGFBP5/CA3/CSN3/IGFBP3/PROM1/STMN2/TSPAN9/TES/KRT19/TSPAN2/KRT18/AIF1L/CXADR/CGN/CYFIP2/CMTM3/NUAK1/ARAP3
TSENG_ADIPOGENIC_POTENTIAL_DN	TSENG_ADIPOGENIC_POTENTIAL_DN	44	0.718788	1.6393	0.000333828	0.00366735	4589	CAPN6/FABP4/PAX3/FMO1/ITIH2/EPHB6/SPARCL1/ADAM23/SFRP2/CMBL/TGFBI/DKK3/AOC3
AIGNER_ZEB1_TARGETS	AIGNER_ZEB1_TARGETS	35	0.74694	1.66396	0.000341116	0.0037371	2991	MPZL2/PMEPA1/F11R/CD24/TSPAN15/DSC2/DSP/DMKN/GJB2/SYTL1/SCEL/MAL2/PATJ/CXADR
PYEON_CANCER_HEAD_AND_NECK_VS_CERVICAL_DN	PYEON_CANCER_HEAD_AND_NECK_VS_CERVICAL_DN	20	0.815187	1.68982	0.000342636	0.00374343	3473	DSC1/NEB/PDPN/ADGRV1/MEGF10/FEZ1/DPT/CRISPLD1/LRRC15/CDSN
BLANCO_MELO_COVID19_SARS_COV_2_INFECTION_A594_CELLS_DN	BLANCO_MELO_COVID19_SARS_COV_2_INFECTION_A594_CELLS_DN	69	0.669651	1.58412	0.000349261	0.00380315	5963	SCARA5/DIO2/KRT4/NEB/SERPINA6/PRR15/KLHDC7A/LINC02532/ELN/ENHO/INSL4/DDC/UPK3B/RNF43/RASD1/SYNGR4/CBLN2/NR4A1/LINC01559/FAM222A/ANKS4B/HABP2/CNTNAP2/SFRP4/EPHB3/NRGN/BCAS1/SP9/KRT8/DPEP1
SHEDDEN_LUNG_CANCER_GOOD_SURVIVAL_A12	SHEDDEN_LUNG_CANCER_GOOD_SURVIVAL_A12	260	0.540207	1.34621	0.000353162	0.0038269	7789	NEBL/PCYT1B/PNOC/KCNN3/ST6GAL1/CD180/SERPINB3/TENT5C/GJA3/SERPINB4/NOS1/ADAMDEC1/IGKC/CD38/CNR1/COL9A3/FKBP1B/BTG2/PLXDC1/DLL3/KRT81/KCNJ4/CCND2/C1QL1/PAK3/RHAG/PAX5/NCR3/LZTS1/SNN/LRRC36/CRISP1/SPAG4/SLAMF7/SKAP1/SLC2A5/RAB26/MYL10/TCL1A/TRIM31/GPER1/IRAK3/ZBP1/DTX3/SLC1A1/NXPH3/ACRV1/CHST2/APOBEC3F/ICAM2/SEL1L3/CRYBB3/TRGV5P/CD19/MAST1/FER1L4/L1CAM/TRGC1/TCL1B/DKFZP434A062/NMNAT2/NCR1/PLA2G2A/A…
WP_OXIDATION_BY_CYTOCHROME_P450	WP_OXIDATION_BY_CYTOCHROME_P450	51	0.69859	1.61801	0.000366548	0.00395042	3811	CYP2J2/CYP3A4/CYB5A/CYP11A1/CYP17A1/CYP3A7/CYP27C1/CYP4X1/CYP39A1/CYP46A1/CYP2C8/CYP3A5/CYP2S1/CYP24A1/CYP27A1
MCCLUNG_CREB1_TARGETS_UP	MCCLUNG_CREB1_TARGETS_UP	95	0.633435	1.52017	0.000368161	0.00395707	4990	DIO2/PTPRD/AQP4/ACKR3/CCN3/CADPS/STMN3/GABRA1/ADCYAP1/MOBP/SCN1B/SSTR2/FABP7/SYT2/STMN2/SYT17/SIPA1L2/NEFM/ADARB1/MFSD4A/SERPINI1/SH3GL2/FAM9B/TBR1
STAMBOLSKY_RESPONSE_TO_VITAMIN_D3_UP	STAMBOLSKY_RESPONSE_TO_VITAMIN_D3_UP	80	0.640793	1.52494	0.000370796	0.00397465	5984	PDE3B/DIO2/CA9/CADM1/STMN3/SMOC1/SLC44A5/DNAH17/VTN/MAP3K21/CLDN1/PDGFD/ADARB1/CYP24A1/SGPP2/LXN/TTC39C/CP/ITGA2/AREG/TRIB2/TM7SF2/PNMT/SH3TC1
ZHAN_MULTIPLE_MYELOMA_HP_UP	ZHAN_MULTIPLE_MYELOMA_HP_UP	44	0.715546	1.63191	0.000377687	0.00403764	3522	GBA3/SIDT1/RSAD2/PIP5K1B/OAS2/CCDC85A/EPHB1/TNFSF10/SEMA4D/AMIGO2/CCR5/LAMP3
CHUNG_BLISTER_CYTOTOXICITY_DN	CHUNG_BLISTER_CYTOTOXICITY_DN	45	0.719529	1.63949	0.000382152	0.0040666	3835	STK26/PDK3/RIPOR2/IGKC/ADD3/SNN/SELL/P2RX1/CSTA/IRAK3/SLC40A1/MNDA/RGS18/NBEAL2
REACTOME_POTASSIUM_CHANNELS	REACTOME_POTASSIUM_CHANNELS	86	0.635197	1.52044	0.000382442	0.0040666	4999	KCNA1/KCNB1/KCNN3/KCNMB4/HCN4/KCNF1/GNG2/KCNMB3/KCNMB1/KCNJ3/KCNK1/GNGT2/KCNJ9/KCNJ4/KCNJ6/KCNB2/KCNK10/KCNA10/KCNJ10/KCNK13/KCNH5/KCNH3/KCNH1/GNGT1/KCNK6/KCNS3/KCNAB1/KCNG1/GNG4/KCNQ4
REACTOME_HEPARAN_SULFATE_HEPARIN_HS_GAG_METABOLISM	REACTOME_HEPARAN_SULFATE_HEPARIN_HS_GAG_METABOLISM	54	0.686805	1.59839	0.000388465	0.00411298	5136	HS6ST3/HPSE2/NDST4/HS6ST2/HS3ST5/GPC4/GPC3/GPC2/GPC5/SDC1/BCAN/HS3ST1/CSPG5/SDC3/HPSE/CSPG4
KYNG_DNA_DAMAGE_BY_UV	KYNG_DNA_DAMAGE_BY_UV	53	0.695447	1.61542	0.000388872	0.00411298	3354	CSF2RB/LCP2/CD69/SLC6A12/NRCAM/DLX4/ACE/CD53/ADAMTS3/ALDH8A1/SKAP1/ROPN1L/ST6GALNAC2
STEINER_ERYTHROCYTE_MEMBRANE_GENES	STEINER_ERYTHROCYTE_MEMBRANE_GENES	13	0.870943	1.65351	0.000390091	0.00411493	2604	ADD2/SPTA1/DMTN/TMOD1/ADD3/SPTB/ANK1
LEE_METASTASIS_AND_ALTERNATIVE_SPLICING_UP	LEE_METASTASIS_AND_ALTERNATIVE_SPLICING_UP	72	0.653509	1.54916	0.000391453	0.00411838	5690	CEACAM1/TSPAN33/SMO/MGP/RPS6KL1/PLXNA2/C6/NRCAM/BMF/ELN/LGI3/BTK/NLGN4X/TSPAN9/STAB2/IL12RB1/BID/IL3RA/DDR1/COL4A6/ANKS1B/L1CAM/GRK3
REACTOME_PHASE_II_CONJUGATION_OF_COMPOUNDS	REACTOME_PHASE_II_CONJUGATION_OF_COMPOUNDS	99	0.629513	1.51506	0.000414049	0.00434461	6272	UGT1A10/UGT1A7/UGT1A8/MAT1A/UGT3A2/UGT1A1/NAT2/SULT4A1/GLYATL1/GLYATL2/SULT1B1/GSTM4/UGT1A6/SULT1A1/UGT1A9/SULT2B1/UGT2B15/GGT1/UGT1A5/PODXL2/MGST2/SLC26A1/ACSM2A/SULT1A2/GSTK1/GSTA1/GSTM2
RIGGINS_TAMOXIFEN_RESISTANCE_UP	RIGGINS_TAMOXIFEN_RESISTANCE_UP	62	0.670307	1.57513	0.000418767	0.00438255	3443	TNIK/NDST4/SERPINA1/PTGES/GATA4/CACNA1I/GPC4/SPINK4/LRP4/KRT13/CELSR2/IGFBP3/ST3GAL5/SLCO2A1/HMGCS2/HGD/LRRC15/ARHGAP26
KEGG_CYTOKINE_CYTOKINE_RECEPTOR_INTERACTION	KEGG_CYTOKINE_CYTOKINE_RECEPTOR_INTERACTION	223	0.553398	1.37362	0.000421515	0.00438288	6496	BMP7/CCL5/CSF2RB/CD40/IFNLR1/CXCL10/XCR1/IL2RB/CX3CL1/TNFSF14/KIT/TNFRSF10A/CCL3L1/IL22RA1/CCL3/CCL20/CCL18/IL18RAP/INHBB/VEGFD/FLT1/PDGFB/AMHR2/IL15RA/NGFR/IL18/IL21R/CCR2/TNFSF10/ACVRL1/TNFRSF9/TNFSF15/CXCL11/EDAR/CSF2/IL12RB1/TNFRSF11B/KDR/XCL1/IL18R1/CXCL9/TNFRSF10C/CXCL16/TNFRSF11A/IL10RA/FLT3/CCR7/CCR5/IL22RA2/IL9R/IL24/TNFRSF25/CSF3R/TNFRSF21/FLT4/CD70/TNFSF18/TNFSF11/IL3RA/TGFBR1/LTB/IL7/…
WIERENGA_STAT5A_TARGETS_GROUP2	WIERENGA_STAT5A_TARGETS_GROUP2	52	0.69057	1.60649	0.00042183	0.00438288	5416	OLR1/CCL5/CXCL10/HOXB5/CCL3/GPR65/BTG2/MOB3B/GABARAPL1/CSF2/CCR7/SPP1/LAMP3/PLAU/COCH/TUBB2B/TRAF1/GALC/EGFL6
KOBAYASHI_EGFR_SIGNALING_24HR_UP	KOBAYASHI_EGFR_SIGNALING_24HR_UP	91	0.628153	1.50683	0.000424594	0.00439724	9018	NEBL/AQP3/LIMCH1/EPB41L1/VAV3/SCNN1A/DEPTOR/TJP3/BCAM/RAB15/ANXA8/PIK3IP1/ASS1/PSG3/CTSH/ACP5/PSG4/PSG6/AHNAK2/ACSL1/PSG9/ST6GALNAC2/EDIL3/LXN/S100P/PBX1/PSG1/KLHL24/SOX4/CCNG2/MXI1/ZSCAN31/PSG7/PBXIP1/METTL7A/ANXA4/AKR1B10/PPL/GSN/HEG1/SYNE2/GRN/TSC22D3/CEP68/CEBPD/AOPEP
RAO_BOUND_BY_SALL4_ISOFORM_B	RAO_BOUND_BY_SALL4_ISOFORM_B	486	0.503654	1.26634	0.000426072	0.0044011	5156	EMILIN2/SULF1/PCYT1B/RERG/RTN1/GAP43/CD180/NKAIN3/ACTBL2/BMP4/TEX36/ASPA/KIT/HOXB8/MAP7/SPTA1/DMTN/ASRGL1/SLC19A3/CD38/GAD2/SLC6A1/SPARCL1/KLHL31/LMNTD1/GDAP1L1/HSD17B2/RP1L1/SYPL2/PAX6/INAVA/VAV3/F13B/ITGA9/NECTIN1/ATOH1/SFRP1/ENTPD1/ADAM23/EDN2/SPINK2/MTUS1/TSPAN9/ANKRD55/DPPA4/GRHL3/NPY1R/ARHGEF3/TCF7L1/FBXW10/ZNRF3/SPP1/TAFA4/ELMO1/ABLIM1/IL36G/CHIA/ZNF219/NOSTRIN/TMEM26/DMRT3/FBXO32/GDAP1/AB…
MANNE_COVID19_ICU_VS_HEALTHY_DONOR_PLATELETS_DN	MANNE_COVID19_ICU_VS_HEALTHY_DONOR_PLATELETS_DN	131	0.595127	1.45377	0.000432791	0.00445892	4516	A2M/STK26/PLCL1/BACH2/ALDH1A1/KRT5/ENTHD1/NANOS1/PID1/ATP13A5/TC2N/CLIC5/IRF8/ACKR2/IGFBP5/AVPR1A/DNAH12/CEMIP/ALG1L2/SH2D1A/KDR/COL25A1/TFPI2/RGS18/TNS1/TNFRSF21/STRBP/CTNND2/GPR88/CABLES1/TGFBI/TECTA/TNFSF18/WNT9A/IL3RA/RNF212B
XU_GH1_AUTOCRINE_TARGETS_DN	XU_GH1_AUTOCRINE_TARGETS_DN	126	0.595599	1.44943	0.000434099	0.00446083	6426	PTPN3/SULF1/SULF2/PMEPA1/RETREG1/PODXL/UNC5C/NRCAM/DSCAM/SBK1/LAMA5/RAMP1/TGIF2/RBFOX1/RELN/KRT80/SERPINA5/MUC3A/IL36RN/HOOK1/BAMBI/LXN/KDM5B/CTNND2/AGR2/GDAP1/HPSE/MCF2L/TNNT3/MAP3K1/EFNB2/DNAJC1/RAB31/SLC38A1
KINSEY_TARGETS_OF_EWSR1_FLII_FUSION_DN	KINSEY_TARGETS_OF_EWSR1_FLII_FUSION_DN	326	0.524735	1.31164	0.0004443	0.00454673	3819	A2M/EPHA3/RORB/EYA1/JAKMIP2/LMO2/SULF2/HOXB13/IL17RD/ALDH1A1/KIF26B/GJA3/MGP/KCNMB4/DAPL1/LIMCH1/SELENOP/CCN3/PID1/SPARCL1/YPEL3/PTH1R/PPP1R9A/LINC02593/FAT3/NYNRIN/MFSD6/TP53INP1/MYOM1/IGFBP5/PRND/EMCN/LRRN3/DPP7/EFNA1/ZNF423/MLC1/FOXO1/DCLK1/AMIGO2/SEZ6L2/SIPA1L2/BAIAP2/KLHL41/SLC40A1/CLEC2B/BOC/LRRC17/DACT3/NUAK1/PLAU
OHGUCHI_LIVER_HNF4A_TARGETS_DN	OHGUCHI_LIVER_HNF4A_TARGETS_DN	153	0.58232	1.43165	0.000444744	0.00454673	6488	PERP/CEACAM1/IYD/UGT3A2/SERPINA1/ABCC6/AADAC/SUCNR1/C6/CFI/SULT1B1/CES1/HSD17B2/GJB2/MBL1P/SLCO2B1/F13B/ENHO/RARRES2/LIPC/ADRA1B/DDC/MASP1/ALDH8A1/GCHFR/THEM7P/CES3/CPN2/HAVCR1/CTSH/CLDN1/SERPINA3/ACP5/ENTPD8/BDH1/CLDN2/TFPI2/TTC39C/ARHGAP9/SOAT2/F11/PZP/RDH16/HYKK/B3GALT1/MTTP/SLCO1A2/QPRT/ENPP3/S100A10/TNFAIP8L1/FAM107B/SLC45A3
DIAZ_CHRONIC_MYELOGENOUS_LEUKEMIA_DN	DIAZ_CHRONIC_MYELOGENOUS_LEUKEMIA_DN	110	0.621552	1.50249	0.00044598	0.00454768	5110	IL16/MN1/BLNK/PTPRE/ADD3/FCGR1A/OAS2/BTG2/SORL1/IRF8/CD53/CCR2/DNTT/SELL/HERC5/PROM1/ADA/GPR137B/MAFB/IL10RA/FLT3/CCR7/ANK3/DACT1/CSTA/MNDA/LILRB4/LY86/CAPN3/MS4A4A/TGFBI/TLR2/IFI30/JAM2/MYO5C
DEURIG_T_CELL_PROLYMPHOCYTIC_LEUKEMIA_UP	DEURIG_T_CELL_PROLYMPHOCYTIC_LEUKEMIA_UP	322	0.532049	1.33003	0.000448857	0.0045653	5009	PARM1/MPZL2/UGT1A10/PLA2R1/SLC7A8/ALPP/PTPRO/CD40/CYB5A/CHST4/TSPAN15/KCTD12/ESRP1/SPON1/ALDH5A1/SNTA1/TLE2/TPD52/MCOLN3/MYBPC1/SHTN1/MOBP/RPL29P7/CELSR2/IGFBP5/ADAMTS3/MARCKSL1/MMP9/MERTK/SLC22A14/ADAM23/LRRN3/LST1/DRD2/TSPAN2/MEST/KRT18/ANK1/RAB25/CTSH/TCL1A/AKAP6/CEP112/ZNF516/GGT1/CYP24A1/SLC1A1/PGGHG/ACRV1/NEO1/PDE7B/HKDC1/DDR1/FAM131A/CCNG2/CRISPLD2/SORT1/COL18A1
JAZAG_TGFB1_SIGNALING_VIA_SMAD4_DN	JAZAG_TGFB1_SIGNALING_VIA_SMAD4_DN	61	0.675507	1.58551	0.000452359	0.00458918	4363	ACKR1/PNOC/CYB5A/LCP2/SYNGR2/TNFRSF10A/CDK18/KCNMB1/SNX10/PAK3/HRH2/MFNG/DRD2/CCNE1/ITGB7/ST6GALNAC2/PKLR/GUCY2F
LEE_LIVER_CANCER_SURVIVAL_UP	LEE_LIVER_CANCER_SURVIVAL_UP	174	0.57378	1.41549	0.00045797	0.00463429	3878	PCK1/CYP2J2/CYP3A4/TMEM176B/DSG1/SLC38A3/F10/NDRG2/SLC6A12/HYDIN2/MLXIPL/AQP9/SERPING1/DPYS/CGREF1/CES1/PCSK6/TTPA/CAND2/F13B/TTBK1/UGT1A6/ECHDC2/DHRS3/ALDH1L1/TSKU/WNT11/SPINK2/AMDHD1/CES3/C4BPB/CPN2/RBP5/HGD/UGT2B15/ACSL1/BDH1/KHK/CSAG2/PKLR
LE_EGR2_TARGETS_DN	LE_EGR2_TARGETS_DN	102	0.618548	1.49419	0.000463996	0.00468335	2358	PCK1/RTN1/FGF7/IL16/EFHD1/TGFA/S100B/LIMCH1/ITPKB/EPHB6/GFRA1/KCNK1/ADIPOQ/SLCO3A1/MYO1D/CA3/RGCC/SULT1A1/CD9
PANGAS_TUMOR_SUPPRESSION_BY_SMAD1_AND_SMAD5_UP	PANGAS_TUMOR_SUPPRESSION_BY_SMAD1_AND_SMAD5_UP	123	0.605348	1.4724	0.000466254	0.00469422	8918	LCP1/EYA4/LITAF/LAPTM5/BMP7/CLEC7A/ARHGEF25/HS6ST2/TMCC3/PLXDC1/VEGFD/NHSL2/TCIM/PCBD1/TMEM178B/TGM2/ZNF423/GNA14/FAM110C/LYZ/MNDA/C1QA/NUAK1/CELF2/TGFBI/FBLN5/MCF2L/MATN2/GMPR/PLTP/EFS/PRUNE2/SORCS2/LBH/UNC13D/TMEM204/CADM4/IL2RG/GMFG/TP63/GSN/CAVIN3/S100A16/TYRO3/LRIG1/GXYLT2/SARDH/STOX2/GLI1/OTUD1/SMCO4
WP_GLUCURONIDATION	WP_GLUCURONIDATION	22	0.803256	1.68855	0.000471249	0.00473253	3757	UGT1A10/UGT1A7/UGT1A8/PGM5/UGT1A1/UGT1A6/UGT1A9/UGT2B15/UGT1A5
NIKOLSKY_BREAST_CANCER_7Q21_Q22_AMPLICON	NIKOLSKY_BREAST_CANCER_7Q21_Q22_AMPLICON	73	0.64032	1.52092	0.000473889	0.00474706	4468	CYP3A4/CYP3A7/AZGP1/PPP1R9A/PDK4/ASB4/PON3/DYNC1I1/TMEM130/CYP3A5/GNGT1/TFPI2/HEPACAM2/BAIAP2L1/CALCR
KEGG_AXON_GUIDANCE	KEGG_AXON_GUIDANCE	127	0.600336	1.46355	0.000492958	0.00491333	6124	EPHA3/SEMA5B/EFNB3/SEMA3G/PLXNA2/LRRC4C/EPHB6/EPHB2/UNC5C/ROBO2/EPHB1/SEMA3E/PAK3/RAC2/SEMA3D/SEMA4D/SEMA6B/NCK2/NGEF/ABLIM2/PLXNB1/UNC5D/EFNA1/NFATC2/SLIT1/NTN3/ABLIM1/SEMA4B/RND1/EPHB3/SLIT3/SEMA4A/EFNA3/L1CAM/SEMA6C/EFNB2/CXCL12
BASAKI_YBX1_TARGETS_DN	BASAKI_YBX1_TARGETS_DN	381	0.514993	1.29031	0.000499162	0.00496272	5065	NEBL/MPZL2/UGT1A10/PDK3/TMEM37/SERPINA1/SLPI/GAS2L3/PDE9A/IDO1/SMOC2/ARRB1/SLC6A12/SELENOP/TMC5/TMOD1/TPD52/AK4/ABCA5/STMN3/JAK3/ZNF320/ANKRD29/PPP1R9A/SLC25A27/FAM43A/CGNL1/PTER/PCSK6/CNTNAP3/VAV3/TP53INP1/GABARAPL1/TNFSF10/DHRS3/MARCKSL1/DEPTOR/ARL14/STOX1/DNAH12/CASZ1/MSI2/GRB14/GRB7/SLC2A10/ASS1/FAM110C/SEZ6L2/TNFRSF11A/CXADR/GALNT14/HGD/SPP1/CYS1/TRAPPC6A/SLC40A1/SLC1A1/SEMA4B/FAM83A/CD302/G…
REACTOME_HS_GAG_BIOSYNTHESIS	REACTOME_HS_GAG_BIOSYNTHESIS	31	0.753465	1.65875	0.000504322	0.00500152	1544	HS6ST3/NDST4/HS6ST2/HS3ST5/GPC4/GPC3/GPC2/GPC5/SDC1
SCHAEFFER_PROSTATE_DEVELOPMENT_6HR_UP	SCHAEFFER_PROSTATE_DEVELOPMENT_6HR_UP	155	0.582168	1.43187	0.000508829	0.00503366	5725	FABP4/CFTR/HDC/ATRNL1/SEMA3G/PLEKHS1/GIMAP5/C8orf34/TMEM35A/SPARCL1/LHX6/VIP/CD300C/VEGFD/SLC7A3/FNDC1/LRRC75B/RHOJ/SYNPR/AMY2A/SPINK2/VWA5A/CSTA/LRRC17/ZNF185/PTPRB/AOC3/QPCT/MMRN1/PRKCB/FGF18
ZHAN_MULTIPLE_MYELOMA_MF_UP	ZHAN_MULTIPLE_MYELOMA_MF_UP	45	0.714477	1.62798	0.000513688	0.00506912	5107	LCP2/TMEM37/NTRK2/NMU/TMEM255A/RNASE6/WHRN/SYNDIG1/SFRP2/ITGB7/SPP1/GREB1/ABLIM1/NUAK1/RASSF4/TUBB2B/TMPRSS15/CX3CR1
CREIGHTON_ENDOCRINE_THERAPY_RESISTANCE_2	CREIGHTON_ENDOCRINE_THERAPY_RESISTANCE_2	421	0.508978	1.27985	0.000517479	0.0050939	8486	JHY/FAM149A/FANK1/EFHC2/TTLL6/CFAP43/RSAD2/MAP6/C2orf50/PIFO/PCSK6/MIR646HG/TOGARAM2/MYCL/EFCAB6/PPM1E/SPEF2/DNAH6/STOX1/TEKT2/DNAH12/MAK/RAB15/NGEF/ABLIM2/STON2/AK8/PPIL6/TTC29/TSPAN2/GPR137B/TPPP3/CCDC40/AK7/ADGB/ROPN1L/CEP112/DNAAF1/DRAIC/C7orf57/KLHL41/FBXO15/WDR38/TAFA2/TTC7B/CCDC30/DNAI1/CCNO/C4orf47/ZMYND10/CCDC78/SHANK2/STRBP/MELTF/RAB36/CFAP70/CAPSL/COCH/DNALI1/MEIG1/CFAP157/DYNLRB2/CCDC…
KEGG_PORPHYRIN_AND_CHLOROPHYLL_METABOLISM	KEGG_PORPHYRIN_AND_CHLOROPHYLL_METABOLISM	36	0.725634	1.62627	0.000544293	0.00534461	4236	UGT1A10/UGT1A7/UGT1A8/UGT1A1/BLVRA/UGT1A6/UGT1A9/UGT2B15/UGT1A5/CP
EBAUER_MYOGENIC_TARGETS_OF_PAX3_FOXO1_FUSION	EBAUER_MYOGENIC_TARGETS_OF_PAX3_FOXO1_FUSION	48	0.696412	1.59619	0.000549307	0.00538056	3280	NEBL/CXCL10/SYNGR2/CASQ2/MRAS/SMPX/MYBPC1/MYOM1/BCAN/TNNI2/SGCG/MYLPF
JAZAG_TGFB1_SIGNALING_VIA_SMAD4_UP	JAZAG_TGFB1_SIGNALING_VIA_SMAD4_UP	102	0.615439	1.48668	0.000552126	0.00539488	6255	SPINK5/PAX9/TP53I11/HCN4/GATA4/ARHGEF5/LSP1/DNAH2/PADI3/RAMP1/KRT38/PDZK1IP1/TPPP3/CGA/MYLPF/PTPRC/CELF2/CDH6/CBX2/C5AR1/CAMK2B/MYBL2/TSPOAP1/CD27
REACTOME_POTENTIAL_THERAPEUTICS_FOR_SARS	REACTOME_POTENTIAL_THERAPEUTICS_FOR_SARS	85	0.622718	1.48881	0.00055437	0.00540354	3597	FXYD6/TLR7/JAK3/ACE2/ATP1A2/ATP1B2/IMPDH1/ZBP1/FXYD2
REACTOME_DEGRADATION_OF_DVL	REACTOME_DEGRADATION_OF_DVL	57	0.687809	1.61156	0.00055868	0.00543223	5	HECW1
RIGGINS_TAMOXIFEN_RESISTANCE_DN	RIGGINS_TAMOXIFEN_RESISTANCE_DN	217	0.555938	1.37886	0.000563273	0.00546353	4384	NEBL/UGT1A10/KIF5C/PDLIM3/EFHD1/RETREG1/RAI2/AZGP1/SYBU/PLEKHB1/CNR1/DSP/NRCAM/SHTN1/ATP2C2/VAV3/IGFBP5/SCNN1A/TNFSF10/APOD/PLAAT4/NCK2/SERPINA5/NPY1R/ALB/TESMIN/SERPINA3/DNAJC15/ATP8A2/SYT1/GREB1/SLC1A1/CD302/CTNND2/MSX1
MIKKELSEN_IPS_ICP_WITH_H3K27ME3	MIKKELSEN_IPS_ICP_WITH_H3K27ME3	50	0.702316	1.62378	0.000573005	0.00554279	5067	CXCL10/ZDHHC22/ESRP1/HOXB3/LRRC4C/LINGO4/RTBDN/KCNJ9/TRPC5/FGF14/BATF/INPP5J/PAX5/VTN/DEFB124/EPN3/KRT1/CNTNAP2/VRTN/SLAMF8/CFAP57/CD72/CHST1
FUJII_YBX1_TARGETS_UP	FUJII_YBX1_TARGETS_UP	42	0.705774	1.60203	0.000574232	0.00554279	5532	SULF1/CEACAM1/CCL5/SELENOP/LGALS9/PDK4/SYTL1/CPNE4/GPR87/PLAAT4/MX2/MAOB/GPER1/EDIL3/ASCL1/CAPG/SERHL2/TRIB2
BILBAN_B_CLL_LPL_UP	BILBAN_B_CLL_LPL_UP	58	0.668738	1.56502	0.000586718	0.0056496	3381	KIAA0040/CEACAM1/ST6GAL1/IGSF3/TLR7/BACH2/FRY/OAS2/PNMA2/CCR7/ELMO1
BOCHKIS_FOXA2_TARGETS	BOCHKIS_FOXA2_TARGETS	407	0.512923	1.28812	0.000590749	0.00566666	6686	PCK1/MPZL2/CYP2J2/LHX1/MAT1A/CYB5A/FGB/ALDH1A1/NDRG2/SERPINA1/ZNF395/SERPINA6/CYP17A1/GIMAP5/SLC6A12/MLXIPL/C6/COL11A1/EXPH5/CFI/PLEKHA6/FAM43A/KLF15/PDK4/TC2N/CES1/TRPM8/FOXA2/MAL2/F13B/GABARAPL1/LIPC/LRG1/SLC13A2/PIK3AP1/MERTK/THPO/AACS/PLEKHG3/EFNA1/CD9/RAPSN/KBTBD12/FOXP2/HAVCR1/FBP1/SERPINA3/COL2A1/HGD/PSEN2/GAS1/DEPP1/ACSL1/APOC1/HABP2/SCARB1/CTNNBIP1/DNASE2B/NRROS/GPT/COCH/UROC1/ARRDC4/CD8…
SMIRNOV_CIRCULATING_ENDOTHELIOCYTES_IN_CANCER_UP	SMIRNOV_CIRCULATING_ENDOTHELIOCYTES_IN_CANCER_UP	154	0.584671	1.43756	0.00059134	0.00566666	6332	PERP/SLCO4A1/DAPK2/ZNF395/RGS16/KIT/PTGES/TIE1/RNASE2/AQP9/CCL20/SYNGR3/BLVRA/HCK/IL21R/DHRS3/MARCKSL1/CD14/UPB1/IGFBP3/CD9/P2RX1/SERPINB13/CD93/FBP1/CHI3L1/HS3ST1/ACSL1/IRAK3/LRRC17/C3AR1/CYP27A1/PLAU/KDM5B/TNS1/CLU/TGFBI/HPSE/TLR2/DKK3/CD1D/CKB/TLR8/CSF2RA/C5AR1/NCF2/HSPA6/ADAP2/TNFRSF1B
LIU_TOPBP1_TARGETS	LIU_TOPBP1_TARGETS	13	0.860864	1.63437	0.000600906	0.00574449	2103	MPZL2/E2F5/AQP3/TCL6/TP53INP1/PAX5/IGFBP3
GRAESSMANN_RESPONSE_TO_MC_AND_SERUM_DEPRIVATION_UP	GRAESSMANN_RESPONSE_TO_MC_AND_SERUM_DEPRIVATION_UP	207	0.556037	1.37741	0.000618225	0.00588178	7274	CAPN6/TSPAN33/PMEPA1/CXCL10/DAPK2/MYOC/HOXB5/KCTD12/SLFN12L/HOXB8/SELENOP/AQP1/CNTNAP4/RSAD2/OAS2/INHBB/KALRN/SLC24A3/ELN/TP53INP1/COL9A1/GRHL2/MEST/OSR1/CEP112/TLR3/BOC/MNDA/ZBP1/CP/C3/TLR2/DKK3/CDON/UROC1/BST2/TXNIP/ELOVL4/IRGM/COL5A3/TRIB2/PTHLH/CXCR5/HSD11B2/CD2/DMP1/CCL7/EGF/IHH/NXNL2/METTL7A/N4BP2L1/IGFBP7/HOXB7/THEMIS2/POU3F4/PRF1/ABCC8
REACTOME_ECM_PROTEOGLYCANS	REACTOME_ECM_PROTEOGLYCANS	75	0.65325	1.55509	0.000622753	0.00591072	3001	NCAM1/ITGA8/ACAN/FMOD/COL6A6/HAPLN1/DSPP/COL9A3/LRP4/ITGB6/LAMA5/MATN3/ITGA9/TNN/VTN/BCAN/COL9A1/COL9A2/LAMA3/COL2A1
HANN_RESISTANCE_TO_BCL2_INHIBITOR_DN	HANN_RESISTANCE_TO_BCL2_INHIBITOR_DN	40	0.71184	1.61102	0.00062734	0.00594008	4384	LITAF/PRSS3/PRSS2/FRAS1/LRATD2/FOXA2/GRP/IGFBP5/NCK2/SYNGR4/ASS1/BAMBI/SH3GL2/MSX1
RICKMAN_HEAD_AND_NECK_CANCER_E	RICKMAN_HEAD_AND_NECK_CANCER_E	79	0.642273	1.52477	0.000635363	0.00598611	6511	UGT1A10/UGT1A8/KRT4/PAX9/ALDH1A1/GDA/KRT78/VNN1/NTRK2/AADAC/TMPRSS11B/C12orf54/NTS/CES1/SCEL/PADI3/LINC01133/SERPINB13/SPRR2C/MFSD4A/DUOX2/ALDH3A1/MUC4/FAM83C/NMRAL2P/CP/CD177/RPTN/MUC20/SUSD4/VTCN1/CYP2C18/TMPRSS11E/PRSS27/GSTA1/SYTL5/TMPRSS2/CDH26/TMPRSS11D/ADGRF1
REACTOME_CLASS_B_2_SECRETIN_FAMILY_RECEPTORS	REACTOME_CLASS_B_2_SECRETIN_FAMILY_RECEPTORS	79	0.642203	1.52461	0.000635363	0.00598611	6526	SHH/CYSLTR2/SMO/FZD3/GNG2/SCTR/PTH1R/GNGT2/ADCYAP1/VIP/PTH2R/ADCYAP1R1/WNT10B/RAMP1/WNT11/WNT7B/GHRHR/GIPR/GNGT1/DHH/WNT7A/CALCB/WNT9A/CRH/CALCR/WNT8B/GNG4/PTHLH/CALCA/FZD8/GNG7/IHH
VANTVEER_BREAST_CANCER_ESR1_UP	VANTVEER_BREAST_CANCER_ESR1_UP	144	0.585847	1.43883	0.000637179	0.00598611	9055	PPP1R26/CHRD/RETREG1/HDAC11/GFRA1/SYBU/LONRF2/ABCA3/SYNGR1/PCSK6/VAV3/TP53INP1/INPP5J/GPR162/FGD3/KRT18/CCDC74B/FAM110C/FBP1/PTPRT/GREB1/FOXA1/PBX1/ERBB4/DNALI1/DBNDD2/CCNG2/SEC14L2/MYO5C/MAST4/SCUBE2/BTBD9/GATA3/CISH/GPD1L/MYLIP/TFF3/IGFBP4/CCDC106/BHLHE40/LRIG1/KIF13B/SPDEF/KDM4B/SLC9A3R1/C3orf18/ABAT/MYB/NAT1
AMBROSINI_FLAVOPIRIDOL_TREATMENT_TP53	AMBROSINI_FLAVOPIRIDOL_TREATMENT_TP53	104	0.613442	1.48129	0.000638223	0.00598611	4009	NEBL/COL15A1/KIF5C/RALGDS/SERPINA1/RETREG1/SCAMP5/TFCP2L1/OLFML2A/ADD3/DMC1/ABCA5/CELSR2/IL21R/PDGFRL/ACACB/ACSL1/GPER1/FCMR/KHK/NEO1/CACNA1G/CCDC85C
HOOI_ST7_TARGETS_DN	HOOI_ST7_TARGETS_DN	115	0.605755	1.46615	0.000645572	0.00604079	6371	PDK3/TENT5C/TSPAN8/ZNF395/ARMH4/MMP10/GPR160/CSGALNACT1/NPR2/MCOLN3/MMP13/ALK/PDLIM4/CNTNAP3/FAM131B/PAK3/TP53INP1/NOG/IGFBP5/APOBEC3G/CEMIP/TMTC1/KDR/SYT17/CXCL16/ANK3/VWA5A/DEPP1/BAMBI/FOXA1/C4orf47/ITGB8/EPHB3/CCNG2/SLC14A1/WNK3/ITPR1/TRIB2/CCDC141/STON1/WHAMMP3/ENO2/EXOC6
BAELDE_DIABETIC_NEPHROPATHY_UP	BAELDE_DIABETIC_NEPHROPATHY_UP	85	0.621108	1.48496	0.00064754	0.00604498	6422	UGT1A10/CD24/CCDC69/NOTCH4/ATP10B/TIE1/GDPD5/AQP1/TLE2/CCL3/AOC1/PTGIS/IGFBP5/ACVRL1/ADAMTSL2/LTK/SLCO2A1/ASS1/CTSH/FBP1/LYZ/GGT1/FXYD2/CLU/PTPRB/CAPN3/ICAM2/IMPA2/ADGRG1/ACSM2A/HYAL1/DPEP1/EML1/PECAM1
WP_COMPLEMENT_SYSTEM	WP_COMPLEMENT_SYSTEM	92	0.620907	1.49057	0.000665497	0.00619808	5808	CD40/FGB/F10/LRP2/SELP/C5AR2/C6/CFI/ADIPOQ/SERPING1/FGG/C7/LAMA5/VTN/MASP1/SELL/ITGB2/FCN2/CD93/ALB/SPP1/SFTPA2/C3AR1/ITGA2B/ICAM2/C3/TLR2/CD19/ITGA2/F11/CRP/CR2/SELE/ELANE/KLKB1/C5AR1
WP_GPCRS_OTHER	WP_GPCRS_OTHER	73	0.636863	1.51271	0.000670947	0.00622679	4721	ACKR1/SMO/GPR55/ADGRV1/CHRM3/C5AR2/CNR1/HTR1F/CHRM2/HTR2A/GPR17/CELSR2/SSTR2/GPR162/OR2A20P/CCKBR/GHRHR/EDNRA/UTS2R/MIR4793/CCR5/LGR6/NTSR1/GPR62/OR8G1/GPR88/GRM8/GPR183
SHETH_LIVER_CANCER_VS_TXNIP_LOSS_PAM1	SHETH_LIVER_CANCER_VS_TXNIP_LOSS_PAM1	254	0.543864	1.35427	0.000673178	0.00622679	5078	NEBL/TSPAN33/RFTN2/F11R/CD24/LHX8/CRISP3/SCAMP5/ACKR3/SIDT1/RNASE2/PTPRE/TPD52/BCO1/SH3GL3/SCN1B/SLC6A8/RPH3A/SSTR2/LYPD3/LYVE1/DEFB1/TGM2/IGSF8/HIP1R/DPP7/SPIC/FBXO6/ILDR1/CD9/KRT18/FAM110C/CLDN1/GNGT1/GREB1/SEMA4B/SCARB1/PLAU/EPB41L4A/BOK/SRD5A2/SH3GL2/C3orf52/KCNE3/SOX4/DBNDD2/NRGN/AIPL1/MFGE8
LIM_MAMMARY_LUMINAL_PROGENITOR_UP	LIM_MAMMARY_LUMINAL_PROGENITOR_UP	57	0.685698	1.60661	0.000673278	0.00622679	5307	TSPAN33/RFTN2/KIT/RPS6KL1/LBP/GJB2/CSN3/SLC13A2/ASIC1/CD14/PDZK1IP1/WFDC3/DAPP1/CLDN1/FOXI1/ACSL1/CYP24A1/ALDH1A3/ATP6V1C2/C1QTNF1/MELTF/FOLR1/C3/QPCT/PIGR/SLC34A2
WANG_BARRETTS_ESOPHAGUS_AND_ESOPHAGUS_CANCER_DN	WANG_BARRETTS_ESOPHAGUS_AND_ESOPHAGUS_CANCER_DN	34	0.721334	1.60123	0.000675593	0.00623371	4818	KRT4/SERPINB3/PAX9/TRIM29/SULT2B1/ANXA8/SPRR2C/RELN/KRT6A/CSTA/KRT1/CRABP2/S100A2
REACTOME_POST_TRANSLATIONAL_MODIFICATION_SYNTHESIS_OF_GPI_ANCHORED_PROTEINS	REACTOME_POST_TRANSLATIONAL_MODIFICATION_SYNTHESIS_OF_GPI_ANCHORED_PROTEINS	80	0.63158	1.50302	0.000679635	0.0062524	4333	OPCML/CNTN4/VNN1/LSAMP/CD52/VNN2/PRND/LYPD3/TECTB/PIGZ/IZUMO1R/VNN3/TEX101/LY6E/NTNG2/ALPG/LYPD1/RTN4RL1/CNTN3/LYPD6B/LYPD5/MELTF/OTOA/TECTA
BONOME_OVARIAN_CANCER_SURVIVAL_OPTIMAL_DEBULKING	BONOME_OVARIAN_CANCER_SURVIVAL_OPTIMAL_DEBULKING	226	0.546903	1.35739	0.000682336	0.0062524	6125	EXD2/MTUS2/EYA4/PDE3B/PCSK5/DACH1/CILP/AQP3/CCDC181/TKTL1/TLE2/GFRA1/C6/CFI/LRP4/TUBB4A/RGS14/PLAAT4/CEMIP/PLXNB1/ANKRD55/SV2C/LY6E/DPPA4/SLC29A3/GGT1/CLDN10/SYT1/CP/MFSD9/SLC14A1/COL4A6/TMEM8B/STK32B/ADCK2/CCDC170/GMPR/SLCO1A2/EFS
WP_MALIGNANT_PLEURAL_MESOTHELIOMA	WP_MALIGNANT_PLEURAL_MESOTHELIOMA	420	0.503977	1.2674	0.000682336	0.0062524	6236	FGF9/FABP4/TNIK/ROR2/CCL5/CXCL10/FGF7/FZD3/TGFA/KIT/NTRK2/IDO1/MAP2K6/LGALS9/PODXL/KREMEN1/RASSF2/RASSF5/ACTC1/ANGPT4/CDH7/RPS6KA1/VEGFD/FLT1/PDGFB/LAMA5/FGF14/MAP3K9/NGFR/CCND2/PAK3/WNT10B/CDH10/CXXC4/FGF20/DEPTOR/MMP9/SFRP1/SFRP2/CDH5/WNT11/SRC/CDH15/ITGB2/EFNA1/WNT7B/CCNE1/CSF2/FOXO1/LAMA3/PRB1/KDR/CDH8/TCF7L1/MDK/CDH22/RASSF7/FLT3/PDGFD/ANGPT2/WNT7A/PGF/PPARGC1A/PIK3CG/NOTUM/PLAU/FGF8/RASSF4/…
TORCHIA_TARGETS_OF_EWSR1_FLI1_FUSION_UP	TORCHIA_TARGETS_OF_EWSR1_FLI1_FUSION_UP	261	0.526807	1.31244	0.000691495	0.00632176	9227	PCYT1B/KIAA0040/NDRG2/SHANK3/GDA/FMO1/CAMK1D/TGFA/SLAMF1/ALDH5A1/ST6GALNAC3/TMCC3/DENND2C/PPP1R13B/FRY/NFE2/PLXDC1/C3orf80/ERO1B/CA8/PON3/HEY2/PPM1E/MAPT/DEF6/TNNI3/P2RX1/GNA14/ITGB7/MEST/NOL4L/SERGEF/IL18R1/HMGCS2/IL1RL1/PRXL2A/UNC5CL/ZNF185/KDM5B/ST8SIA4/TMEM26/FOLR1/ICAM2/DNAJA4/LYRM9/LTC4S/YPEL2/PCBP3/RNF227/FNBP1L/NMNAT2/CISH/UGT8/TSPOAP1/PRKCH/TSPAN32/DIP2C/PECAM1/TMEM184A/SLC45A3/MXD4/PGM2…
SCHLINGEMANN_SKIN_CARCINOGENESIS_TPA_UP	SCHLINGEMANN_SKIN_CARCINOGENESIS_TPA_UP	34	0.720244	1.59881	0.00069561	0.0063448	4551	RORB/PDPN/RALGDS/SLPI/KBTBD11/RRAD/GCH1/TMCO5A
NABA_SECRETED_FACTORS	NABA_SECRETED_FACTORS	282	0.535303	1.33535	0.000700654	0.00637618	6958	FGF9/SHH/CRLF1/FGFBP2/BMP7/CCL5/CXCL10/FGF7/GDF6/IL16/CHRD/CX3CL1/TNFSF14/BMP4/TGFA/S100B/CCL3/CCL20/FGFBP1/BMP6/CCL18/INHBB/ANGPT4/BRINP2/VEGFD/NRG4/MEGF10/PDGFB/EREG/FGF14/IL18/IL36B/WNT10B/TNFSF10/FGF20/SFRP1/MEGF11/TNFSF15/THPO/SFRP2/CXCL11/CBLN2/WNT11/WNT7B/BMP5/CSF2/PIK3IP1/XCL1/CXCL9/IL36RN/MDK/HGFAC/PDGFD/DHH/ANGPT2/WNT7A/PGF/IL36G/EBI3/S100P/IL24/FGF8/GDF15/RPTN/TNFSF18/WNT9A/IL17D/MSTN/…
REACTOME_CLATHRIN_MEDIATED_ENDOCYTOSIS	REACTOME_CLATHRIN_MEDIATED_ENDOCYTOSIS	142	0.580392	1.42363	0.000711234	0.00645678	6496	CFTR/CD3D/TGFA/SYT9/LRP2/ARRB1/KIAA0319/AMPH/CHRM2/REPS2/SH3GL3/EREG/SYT2/HIP1R/STON2/AVPR2/SYT1/SH3GL2/SNAP91/SLC2A8/TF/AREG/GRK3/CD3G/FNBP1L/SYT8/STON1/BTC/EGF
WP_G_PROTEIN_SIGNALING_PATHWAYS	WP_G_PROTEIN_SIGNALING_PATHWAYS	86	0.62431	1.49438	0.000712759	0.00645678	6457	PDE1B/PRKAR2B/GNAL/ADCY5/GNAO1/KCNJ3/PDE4A/ADCY4/GNGT2/PDE1A/PRKCG/PRKCZ/PDE8B/GNA14/AKAP6/GNGT1/PDE7B/PRKCD/ADCY8/GNG4/PRKCB/ITPR1/PRKCH/GNG7/ADCY2
WP_22Q112_COPY_NUMBER_VARIATION_SYNDROME	WP_22Q112_COPY_NUMBER_VARIATION_SYNDROME	112	0.603814	1.45993	0.000729909	0.00659712	4434	SHH/PRKN/PAX3/CHRD/CCDC188/RORC/ACTC1/FOXA2/RTN4R/ARVCF/TMEM191A/CDH15/DRD2/RELN/VWF/CLDN1/MAG/AIFM3/FGF8/TBX1
GU_PDEF_TARGETS_DN	GU_PDEF_TARGETS_DN	36	0.719038	1.61149	0.000734042	0.00661943	6387	KRT75/KRT3/INHBB/ITGB6/KRT7/KRT19/KRT18/FOXO1/KRT6A/FOXA1/ITGB8/KRT6B/KRT33A/CDH3/KRT34/KRT8/VEGFC/PIP4K2C/ITGB4
BAKKER_FOXO3_TARGETS_DN	BAKKER_FOXO3_TARGETS_DN	163	0.572023	1.40908	0.000746448	0.00671607	3115	EXD2/TSHZ2/CYP2J2/PNOC/SLPI/CHST15/MGP/PTPRE/SPEF2/PNCK/P2RX1/BMP5/OTOF/ANK1/TCF7L1/DAPP1/ANKS4B
WP_GENES_CONTROLLING_NEPHROGENESIS	WP_GENES_CONTROLLING_NEPHROGENESIS	43	0.701609	1.59914	0.000757487	0.00680001	2742	EYA1/SHH/PAX2/LHX1/ITGA8/WT1/ROBO2/PDGFB/NCK2/KDR
MIKKELSEN_IPS_WITH_HCP_H3K27ME3	MIKKELSEN_IPS_WITH_HCP_H3K27ME3	88	0.621533	1.49146	0.000767101	0.00687081	6955	CRLF1/HPSE2/MPPED1/TFAP2D/INSRR/TBX5/HOXB5/HOXB6/HOXB8/SORCS3/HOXB3/DUOXA2/EREG/HTR2C/CALB1/RPH3A/HOXB2/OSR1/PHOX2B/IL10RA/ACHE/GFI1/DUOX2/ZMYND10/SLC6A4/CACNA1G/TDRD1/GRM8/TBX4/CA10/ALOX15/TAF7L/HOXA11/CACNA1E/HOXC9/HOXB7/KCNIP1/OTP
REACTOME_AQUAPORIN_MEDIATED_TRANSPORT	REACTOME_AQUAPORIN_MEDIATED_TRANSPORT	47	0.690549	1.58056	0.0007932	0.0070809	992	PRKAR2B/AQP2/AQP4/AQP3/GNG2/ADCY5/AQP1/MYO5B/AQP9/ADCY4/AQP7/GNGT2
MEBARKI_HCC_PROGENITOR_WNT_DN_BLOCKED_BY_FZD8CRD	MEBARKI_HCC_PROGENITOR_WNT_DN_BLOCKED_BY_FZD8CRD	62	0.658622	1.54768	0.000794118	0.0070809	5722	JAKMIP2/ITGA8/SPINK5/USP43/ABCD2/PAIP2B/MUCL1/TDRD6/TTC6/C5orf46/ZFP2/STOX1/FGD3/PDE8B/RAB26/ACACB/DHRS9/BTNL9/BEST2/RASSF4/RPGRIP1/PARD6B/GCH1/FGD4/ADARB2/FRAT1/TMEM8B/RALGPS1/RASGRP2/NUDT8
CONCANNON_APOPTOSIS_BY_EPOXOMICIN_DN	CONCANNON_APOPTOSIS_BY_EPOXOMICIN_DN	162	0.565433	1.39383	0.0008014	0.00712985	7846	LMO1/IGSF3/RTN1/CYB5A/CD24/DACH1/PPEF1/MAP2K6/CADPS/AK4/CADM1/C7/SORL1/RPH3A/MARCKSL1/PDGFRL/TENM4/LRRN3/MAB21L1/MTUS1/PHOX2B/TRAPPC6A/ELMO1/ASCL1/SLC1A1/RAPGEF4/KHK/DOK4/IL7/LMO3/MXI1/CHRNA3/S100A4/TSPOAP1/ABCA12/TMSB15A/METTL7A/VCAN/ICA1/TMEM158/VSNL1/HMGN3/TBC1D30/GM2A/SMAD6
ABE_INNER_EAR	ABE_INNER_EAR	39	0.716633	1.61608	0.000808651	0.0071783	4472	MGP/ISLR/PLEKHB1/COL9A3/USH1C/ATP1A2/APOD/COL9A1/OTOR/CA14/CLU/COCH/WNK2
REACTOME_PLATELET_ACTIVATION_SIGNALING_AND_AGGREGATION	REACTOME_PLATELET_ACTIVATION_SIGNALING_AND_AGGREGATION	245	0.532853	1.32541	0.000810559	0.00717921	8968	A2M/SYTL4/FGB/LCP2/PDPN/SERPINA1/F5/ISLR/ARRB1/SELP/GNG2/SELENOP/SERPING1/GNGT2/TRPC7/TRPC3/FGG/VEGFD/PDGFB/VAV3/DAGLA/CLEC1B/RARRES2/RAC2/PRKCG/ACTN2/PRKCZ/THPO/SRC/CD9/GNA14/VWF/ALB/SERPINA3/GNGT1/DGKG/PIK3CG/RAPGEF4/CLU/ITGA2B/ADRA2A/GP6/PRKCD/F8/TF/ITIH4/GNG4/PTPN6/PLEK/MMRN1/PRKCB/ITPR1/RASGRP2/PRKCH/VEGFC/GNG7/PECAM1/EGF/RASGRP1/HGF/CD36/DGKD/GP5/SYK/F2RL3/LCK/TIMP1/RAB27B/APOH/PCYOX1L/IGF1…
LINDSTEDT_DENDRITIC_CELL_MATURATION_C	LINDSTEDT_DENDRITIC_CELL_MATURATION_C	59	0.670469	1.56813	0.000817378	0.00722352	4274	FGF9/PRKAR2B/CD200/CX3CL1/CD86/LGALS9/COL14A1/SYNGR3/LAD1/AOC1/FOXO1/TNFRSF11B/TNFRSF11A/FLT3/DEPP1/STAT5A/ENPP4/CAPG
KEGG_CALCIUM_SIGNALING_PATHWAY	KEGG_CALCIUM_SIGNALING_PATHWAY	168	0.568168	1.40002	0.000819718	0.00722813	6896	CYSLTR2/PDE1B/CHRM3/NOS1/GNAL/ITPKB/CD38/CAMK2A/CACNA1I/ATP2B2/ADCY4/CHRM2/HTR2A/CCKAR/RYR3/PDE1A/P2RX5/HTR2C/ADRA1B/AVPR1A/PRKCG/HRH2/CHRM1/SLC8A2/CHRM5/GRIN2C/P2RX7/CCKBR/P2RX1/GNA14/CHRNA7/EDNRA/CACNA1D/NOS2/NTSR1/CACNA1G/P2RX3/ERBB4/GRM5/ADCY8/EDNRB/GRIN2D/PLCZ1/ATP2B3/BDKRB2/LHCGR/RYR2/PRKCB/ITPR1/PLCD4/ERBB2/CAMK2B/GRM1/PLN/ADCY2/CACNA1E/TNNC2/MYLK3/ITPKA/TACR3
TURASHVILI_BREAST_LOBULAR_CARCINOMA_VS_DUCTAL_NORMAL_DN	TURASHVILI_BREAST_LOBULAR_CARCINOMA_VS_DUCTAL_NORMAL_DN	88	0.61927	1.48603	0.00082289	0.0072314	5107	PERP/CYP2J2/CX3CL1/KRT5/SERPINA6/MGP/NTRK2/AZGP1/CYP4X1/LYPD6/CGNL1/SORL1/TTC6/PDK4/MYBPC1/TM4SF18/SFRP1/TRIM29/TES/KRT23/HOOK1/CP/LINC02035/KRT6B/KRT15/ITGA2/CX3CR1
KIM_MYC_AMPLIFICATION_TARGETS_DN	KIM_MYC_AMPLIFICATION_TARGETS_DN	95	0.620463	1.48904	0.000823725	0.0072314	3040	NEBL/IL17RD/F11R/GAS2L3/ZMAT4/PLXNA2/PLEKHG1/PTPRN2/ILDR2/ERO1B/GRP/RMST/SCNN1A/SPAG6/ELF3/GRHL2/PATJ/DCLK1/NFATC2
REACTOME_CELL_CELL_COMMUNICATION	REACTOME_CELL_CELL_COMMUNICATION	124	0.595242	1.44773	0.000836396	0.00732647	5173	CADM3/F11R/CADM2/KRT5/SIRPG/CADM1/CDH7/FBLIM1/CLDN16/CLDN23/CDH10/NECTIN1/ACTN2/NCK2/CDH5/SRC/CDH15/LIMS2/SIRPB1/PATJ/LAMA3/CDH8/ACTN3/CLDN1/SFTPA2/CLDN2/CLDN10/COL17A1/SDK1/CLDN22/CLDN9/PARD6B/CDH17/CDH6/CDH3/CRB3/PTPN6/CLDN14/PARVB
SENESE_HDAC2_TARGETS_DN	SENESE_HDAC2_TARGETS_DN	127	0.594166	1.4485	0.000843089	0.00736886	6796	NEFL/SESN3/TMEM200C/TMEM37/LPAR5/PKP2/ACKR3/NANOS1/AQP1/NRXN3/COL11A1/LSP1/SORL1/KRT81/GSTM4/MYL2/TMEM255A/SCEL/NPTXR/LINP1/BCAM/FOXS1/EDN2/SPX/MPP7/SPP1/DACT1/RASA4/CLU/FADS2/MMP24/TNS3/MATN2/NPPB/TMEM100/PPP2R2B/CHRNB1/S100A4/SCD/LBH/IGFBP6/EGF/CTXN1/SCARA3/KRT14/SSBP2/IGFBP7
ZHAN_MULTIPLE_MYELOMA_LB_UP	ZHAN_MULTIPLE_MYELOMA_LB_UP	46	0.693324	1.58308	0.000851594	0.00742687	6549	CSF2RB/CGREF1/PLEKHA7/HRK/P2RX5/LINC01088/C1orf226/COL9A2/KIAA0895/BOC/PARP15/SAMD3/LYPD6B/PLS1/BIK/MAST4/CACNB3/PECAM1/RASGRP1
PID_CXCR3_PATHWAY	PID_CXCR3_PATHWAY	40	0.707379	1.60092	0.000864441	0.00752242	3731	CXCL10/ARRB1/GNG2/MAP2K6/GNAO1/CXCL11/SRC/ITGB2/CXCL9/ITGAL
CASTELLANO_NRAS_TARGETS_UP	CASTELLANO_NRAS_TARGETS_UP	69	0.655869	1.55151	0.000909263	0.00787798	2528	PERP/UGT1A10/ITIH2/CX3CL1/KCTD12/ANXA8L1/MGP/VNN1/LBP/LSP1/ENPEP/PON3/MMP13/SDC1/SERPINE2/MEST
TONKS_TARGETS_OF_RUNX1_RUNX1T1_FUSION_HSC_UP	TONKS_TARGETS_OF_RUNX1_RUNX1T1_FUSION_HSC_UP	177	0.560079	1.38441	0.000929623	0.00803688	7901	NPTX1/CEACAM1/TMEM176B/CD69/CD200/ALDH1A1/E2F5/HOXB6/CH25H/RIPOR2/WFDC1/ADD3/NRCAM/NTS/GSTM4/DEPTOR/NTRK3/GUCY1A1/AMIGO2/IL1RL1/ANK3/PSG9/CLEC2B/BAMBI/THSD7A/GDF15/COCH/KLHL24/SOX4/DDR1/RNF17/TOX/TXNIP/CCNG2/MXI1/F2RL1/SORT1/ARMCX2/TRIB2/PLAT/FNBP1L/QPRT/TUBA1A/VCAN/OPTN/UCHL1/TCN1/ALDH1A2/CYP1A1/EVI2A/JUP/GSN/RBPMS/SOCS2
WONG_ENDMETRIUM_CANCER_DN	WONG_ENDMETRIUM_CANCER_DN	72	0.639362	1.51562	0.00093753	0.00808765	4919	RORB/PARM1/SCARA5/JPH4/F10/WT1/PWWP3B/PID1/KLRC2/RIPOR3/PLEKHH2/SLC24A3/RAMP1/MASP1/TNXA/FOXL2/LTBP4/ATP8A2/FBXO32/EFEMP1/EDNRB/SFRP4/RUNX1T1/CRISPLD2
SANA_RESPONSE_TO_IFNG_UP	SANA_RESPONSE_TO_IFNG_UP	59	0.667894	1.56211	0.000941657	0.00809702	4795	CEACAM1/LIPG/CXCL10/CX3CL1/APOL4/IDO1/LGALS9/OAS2/SERPING1/TNFSF10/PLAAT4/CXCL11/BATF2/CXCL9/ATP6V0A4/ST8SIA4/MMP25/BST2
WP_VASOPRESSINREGULATED_WATER_REABSORPTION	WP_VASOPRESSINREGULATED_WATER_REABSORPTION	41	0.711461	1.60771	0.000943475	0.00809702	2376	AQP2/AQP4/AQP3/CREB3L3/DYNC1I1/AVPR2
LIEN_BREAST_CARCINOMA_METAPLASTIC_VS_DUCTAL_DN	LIEN_BREAST_CARCINOMA_METAPLASTIC_VS_DUCTAL_DN	105	0.599712	1.44966	0.000944723	0.00809702	9055	EFHD1/DACH1/AZGP1/MUCL1/TPD52/PLEKHA6/MB/ZG16B/VAV3/MAL2/INPP5J/TMEM125/GRHL2/KRT19/SPINT2/KRT18/EPN3/ITGAD/TMEM25/TESMIN/RTN4RL1/REEP6/LRRC17/FOXA1/TSTD1/ADIRF/AGR2/DNALI1/DYNLRB2/CRB3/MYO5C/BIK/GATA3/ERBB2/P2RY2/FRZB/RET/TFF3/SLC25A4/LAMP5/DHCR24/MANEAL/SPDEF/SLC9A3R1/ABAT/MYB/NAT1
DOANE_RESPONSE_TO_ANDROGEN_DN	DOANE_RESPONSE_TO_ANDROGEN_DN	236	0.536955	1.33476	0.000948031	0.00809858	6396	RTN1/KIF5C/EFNB3/PAX9/MN1/MGP/FBLN1/TINAGL1/DSP/PLEKHA6/NMU/GASK1B/IGFBP5/YPEL1/DHRS3/ARVCF/ACTN2/IGFBP2/IGFBP3/RAB15/FAM110B/KREMEN2/PYCARD/ARHGEF3/DCLK1/AMIGO2/SLC29A3/CACNA1D/BAMBI/CYFIP2/DTX3/KHK/EPB41L4A/CTNND2/IFITM1/CRABP2/PRKCD/SUSD4/IFI30/ASAP3/CKB/CHST1/VTCN1/ITPR1/MAST4/GATA3/TUBB2A/ADGRB2/EFNB2/PLXND1/GPC1/NR2F1/ENO2/IDH2
LU_AGING_BRAIN_DN	LU_AGING_BRAIN_DN	147	0.567967	1.39405	0.000948979	0.00809858	5098	PARM1/KCNB1/SCN2B/CALB2/PTPRO/ATP8A1/SLC17A7/CAMK2A/ATP2B2/KCNJ9/HTR2A/DYNC1I1/CNTN1/CALB1/PPM1E/PRKCG/MAPT/PRKCZ/CCKBR/CDH22/GFRA2/SLC1A1/CACNB2/TNFRSF21/CRH/SYN2/ATP6V1G2/CORO1A
WP_GPCRS_CLASS_A_RHODOPSINLIKE	WP_GPCRS_CLASS_A_RHODOPSINLIKE	182	0.565796	1.39837	0.000966438	0.00821131	5270	CYSLTR2/XCR1/CHRM3/LPAR5/BRS3/ACKR3/SSTR3/SUCNR1/FFAR3/C5AR2/CNR1/GPR65/HTR1F/GPR15/NPY4R/APLNR/CHRM2/NPY6R/HTR2A/CCKAR/GPR12/GPR17/ACKR2/HTR2C/CMKLR1/ADRA1B/CCR2/AVPR1A/SSTR2/HRH2/GPR87/PTGDR/CHRM1/CHRM5/GPR4/DRD2/CCKBR/OPRK1/AVPR2/NPY1R/HCRTR2/MC4R/EDNRA/ADORA1/CCR7/MTNR1A/GPER1/MC5R/CCR5/NTSR1/C3AR1/GPR20/ADRA2A/HTR1B/MCHR1/EDNRB/F2RL1/BDKRB2/LHCGR/GPR50/GALR2/CX3CR1/NPBWR1
SERVITJA_LIVER_HNF1A_TARGETS_DN	SERVITJA_LIVER_HNF1A_TARGETS_DN	155	0.574712	1.41353	0.000967405	0.00821131	3571	LCP1/CYP2J2/SCARA5/UGT3A2/SERPINA1/CAMK1D/DOCK8/SERPINA9/PKHD1/FRAS1/C6/CFI/BCO1/SERPING1/RASSF5/ERO1B/HSD17B2/MBL1P/SIGIRR/F13B/ADRA1B/SPSB4/DDC/AKR1C4/CABYR/ALDH1L1/LY6E/SLCO2A1/CES3/CXCL9/ONECUT1/SLCO1B3/ARHGAP26/CLDN2/HABP2/SYT1
WINTER_HYPOXIA_DN	WINTER_HYPOXIA_DN	46	0.690489	1.5766	0.000968383	0.00821131	4630	IKZF1/PARM1/NCKAP1L/LMO2/TLR7/IL16/ATP8A1/RIPOR2/INPP5D/IRF8/CD48/PTPRC/CELF2/ICAM2/FBLN5
FIGUEROA_AML_METHYLATION_CLUSTER_5_DN	FIGUEROA_AML_METHYLATION_CLUSTER_5_DN	44	0.699922	1.59628	0.00097459	0.00824637	3728	PCK1/FMOD/CD3D/TMEM37/ASXL3/GIMAP5/GPR17/C10orf82/ITGB2/SYT13/KRT82/CD48/KRT76
LINDVALL_IMMORTALIZED_BY_TERT_UP	LINDVALL_IMMORTALIZED_BY_TERT_UP	63	0.648143	1.52624	0.000981364	0.00828605	7809	A2M/CTSZ/PGM5/COL15A1/BMP4/PIANP/EREG/SLC6A8/PDE5A/TMTC1/CD9/KRT18/ASS1/NES/ADIRF/EFEMP1/FOXF2/RNF150/SLC22A18/DANCR/IGFBP7/UCHL1/ARID5A/FDFT1/KDELR3/RGS10/MKX
PASQUALUCCI_LYMPHOMA_BY_GC_STAGE_UP	PASQUALUCCI_LYMPHOMA_BY_GC_STAGE_UP	278	0.527555	1.31586	0.000984846	0.00829783	6514	MPZL2/EYA4/CRLF1/CTSZ/TENT5C/TSPAN15/SLAMF9/BLNK/CDK18/DSP/SMOC1/BTG2/DLL3/SMPDL3B/MYO1D/CCND2/SDC1/TP53INP1/MYOM1/ECHDC2/SLC12A8/PEX11A/CLVS1/SPAG6/ENTPD1/SPINT1/TGM2/PPEF2/ADA/ST14/SPINT2/CYSTM1/FOXP2/FILIP1/GABRA4/USP2/MFSD4A/CORO2B/FADS2/PECR/SDC3/PGAM2/RAB20/MATN2/IRF6/ARMCX2/TST/GPM6A/KCNN4/UNC13B/PLEKHF1/DUSP22/CACNB3/FAXC/SH3BGRL2
WP_CONSTITUTIVE_ANDROSTANE_RECEPTOR_PATHWAY	WP_CONSTITUTIVE_ANDROSTANE_RECEPTOR_PATHWAY	30	0.72996	1.60093	0.00100575	0.00844256	3541	CYP3A4/UGT1A1/UGT1A6/CYP3A5/SULT1A1/UGT1A9/FOXO1/PPARGC1A
BOSCO_ALLERGEN_INDUCED_TH2_ASSOCIATED_MODULE	BOSCO_ALLERGEN_INDUCED_TH2_ASSOCIATED_MODULE	140	0.575188	1.40823	0.00100627	0.00844256	3830	IKZF1/CEACAM1/CYSLTR2/JAML/PLCL1/LCP2/CD69/DCDC1/CNKSR2/PLXDC1/NRCAM/SLCO3A1/CES4A/MEOX1/BATF/RASL11A/DHRS3/TNFRSF9/TMEM71/SLC39A8/SPINT2/DACT1/GFI1/LRRC32/KRT1/EOMES
REACTOME_ROS_AND_RNS_PRODUCTION_IN_PHAGOCYTES	REACTOME_ROS_AND_RNS_PRODUCTION_IN_PHAGOCYTES	34	0.711596	1.57961	0.00101589	0.0084899	7598	NCF4/LPO/CYBB/NOS1/ATP6V0D2/RAC2/ATP6V0A4/NOS2/ATP6V1C2/HVCN1/ATP6V1G2/NCF2/ATP6V1G3/ATP6V0E2/CYBA
REACTOME_ION_HOMEOSTASIS	REACTOME_ION_HOMEOSTASIS	51	0.681239	1.57782	0.00101618	0.0084899	2531	FXYD6/CASQ1/CASQ2/NOS1/CAMK2A/ATP2B2/FKBP1B/RYR3/ATP1A2/SLC8A2/TNNI3/ATP1B2
LEE_LIVER_CANCER_DENA_DN	LEE_LIVER_CANCER_DENA_DN	69	0.653445	1.54578	0.00103212	0.00860502	3219	PCK1/PNLIP/MAT1A/KRT4/ALDH1A1/NDRG2/RORC/LACTB2/DMBT1/DPYS/LIPC/WNT10B/CA3/PEX11A/TNNI2/PLA2G1B/ACSL1
REACTOME_FORMATION_OF_FIBRIN_CLOT_CLOTTING_CASCADE	REACTOME_FORMATION_OF_FIBRIN_CLOT_CLOTTING_CASCADE	33	0.72639	1.60916	0.00103714	0.00862871	5761	A2M/FGB/F10/F5/SERPING1/FGG/F13B/PROC/SERPINE2/SERPINA5/VWF/CD177/F8/F11/KLKB1/SERPINC1
LIANG_HEMATOPOIESIS_STEM_CELL_NUMBER_LARGE_VS_TINY_DN	LIANG_HEMATOPOIESIS_STEM_CELL_NUMBER_LARGE_VS_TINY_DN	40	0.702143	1.58907	0.00104246	0.00863997	3569	NPTX1/ACSS1/ALDH1A1/PKP2/IL1RL1/MNDA/LXN
FERRANDO_LYL1_NEIGHBORS	FERRANDO_LYL1_NEIGHBORS	15	0.82526	1.61674	0.00104283	0.00863997	2373	LMO2/LGALS9/LSP1/CCND2/SELL/TRDC
DOANE_BREAST_CANCER_CLASSES_UP	DOANE_BREAST_CANCER_CLASSES_UP	67	0.642421	1.51685	0.00105106	0.0086602	7172	TNIK/CYB5A/CRISP3/AZGP1/ABCC6/SIDT1/ECHDC2/PEX11A/APOD/TNXA/HMGCS2/HGD/GGT1/RASL10A/AGR2/RND1/BMERB1/SERHL2/SULT1A2/TRGC1/SCUBE2/GPD1L/ABCA12/HPX/FA2H/TFF3
RUAN_RESPONSE_TO_TROGLITAZONE_UP	RUAN_RESPONSE_TO_TROGLITAZONE_UP	22	0.783713	1.64747	0.00105181	0.0086602	5092	PCK1/SORBS1/AQP7/DHRS3/RASD1/CIDEC/ACSL1/SCARB1/PLIN4
FOSTER_TOLERANT_MACROPHAGE_DN	FOSTER_TOLERANT_MACROPHAGE_DN	400	0.504656	1.26628	0.00105848	0.0086971	6488	IKZF1/OLR1/LIPG/HDC/CD40/PMEPA1/ABTB2/IL33/F11R/LCP2/CD69/RHBDF2/PTPRD/GDA/CDS1/CD86/CH25H/RGS16/TMEM229B/IGSF9/SELP/SHISA3/CHD7/ITPKB/KREMEN1/DUSP2/MOB3B/SNX10/MMP13/SLCO3A1/IL15RA/CCND2/IL18/MTMR7/TNFSF10/SNN/CXCL11/SRC/BATF2/MTUS1/PDZK1IP1/ARHGEF3/SERPINA3/ZNRF3/MPP7/JDP2/TLR3/ARHGAP26/MNDA/NOS2/ITGB8/STAT5A/CP/PRR5L/RND1/MGAT4A/TRAF1/MCF2L/SPATA13/SLFN13/GNG4/DLL1/DENND6B/COL18A1/IRGM/ZBTB32/…
RICKMAN_HEAD_AND_NECK_CANCER_F	RICKMAN_HEAD_AND_NECK_CANCER_F	54	0.668471	1.55572	0.00108789	0.00890517	3282	NEB/CASQ2/CSRP3/SMPX/ACTC1/PDK4/MYBPC1/MYL2/MB/PTGIS/DDIT4L/APOD/ACTN2/TNNI2/DCLK1/CST1/HSPB3/MYLPF/KLHL41
WP_BMP_SIGNALING_IN_EYELID_DEVELOPMENT	WP_BMP_SIGNALING_IN_EYELID_DEVELOPMENT	20	0.792031	1.64182	0.00108828	0.00890517	1888	SHH/BMP4/TGFA/INHBB/SFRP1
BLANCO_MELO_BRONCHIAL_EPITHELIAL_CELLS_INFLUENZA_A_INFECTION_DN	BLANCO_MELO_BRONCHIAL_EPITHELIAL_CELLS_INFLUENZA_A_INFECTION_DN	78	0.634512	1.50998	0.00112105	0.00914349	6630	LMTK3/TGFBR3L/ARHGAP40/YPEL3/RHPN1/CALB1/TMEM125/UPK3B/TJP3/ELF3/GCHFR/SLC25A29/GRHL3/OSR1/AIF1L/DHRS9/PADI1/NOXA1/ADIRF/TBX1/MUC20/RCOR2/CCDC74A/TM7SF2/NUDT8/HYAL1/CAPS/TMPRSS2/ACBD4/VSIG2/CCDC88B
REACTOME_APOPTOTIC_CLEAVAGE_OF_CELL_ADHESION_PROTEINS	REACTOME_APOPTOTIC_CLEAVAGE_OF_CELL_ADHESION_PROTEINS	11	0.867707	1.59887	0.001122	0.00914349	900	DSG3/DSG1/DSP
SHEPARD_BMYB_MORPHOLINO_DN	SHEPARD_BMYB_MORPHOLINO_DN	192	0.553653	1.37035	0.00113211	0.00920699	6387	PCK1/CPVL/SULF1/ELAVL4/LHX1/STRA6/LIPG/KRT32/AQP3/AQP1/FGG/SYNGR1/SLC29A2/VTN/SFRP1/FABP7/IGFBP2/PTPRN/TSPAN2/SLC2A5/PRB1/MDK/CLDN1/CIDEC/POU3F2/ASCL1/EOMES/TCN2/SOX21/C3/GCH1/CDC14B/TXNIP/CCNG2/GALC/ANOS1/PRKCB/TM7SF2/SERPINC1/DLX2/S100A10/NR2F1/ITGB4
HUANG_GATA2_TARGETS_DN	HUANG_GATA2_TARGETS_DN	67	0.641358	1.51434	0.00114575	0.00929891	4083	PARM1/LMO2/ACKR1/SLAMF1/PODXL/PDGFB/GUCY1A1/TMEM132A/SEMA4B/PBX1/CLU
HAN_SATB1_TARGETS_DN	HAN_SATB1_TARGETS_DN	374	0.50626	1.26806	0.00115052	0.00931858	8027	CAPN6/MPZL2/CALB2/PMEPA1/F11R/PRSS2/FUCA1/EFHD1/CCDC69/ZNF395/CDS1/ATP8A1/AQP3/MMP10/ARRB1/LIMCH1/SELENOP/KLRC2/DYSF/AK4/HTRA3/KRT81/ZG16B/TNK1/ASTN1/C1QL1/TCIM/RCAN2/INSL4/HTR2C/RGCC/PTK6/TNFSF15/SPAG4/MTUS1/CCNE1/PI3/SPINT2/NPY1R/IL32/NES/SLCO1B3/CSTA/SH3TC2/WNT7A/CYFIP2/TFPI2/SYT1/TMEM132A/PLAU/S100P/SNAI1/TNS1/SHANK2/CLU/AGR2/TGFBI/CRABP2/EFEMP1/SOX4/MATN2/BST2/S100A2/AREG/CCNG2/QPCT/SEC14L2/…
BOYAULT_LIVER_CANCER_SUBCLASS_G3_DN	BOYAULT_LIVER_CANCER_SUBCLASS_G3_DN	49	0.683525	1.57215	0.00115653	0.00934175	6061	FXYD6/TMEM176B/SLC38A3/ALDH5A1/GIMAP5/SERPING1/APLNR/PCSK6/RARRES2/MASP1/TNXA/CPN2/CYP27A1/CD302/TF/COL18A1/ASGR2/PRG2/TST/FMO4/CRYL1
PEDERSEN_METASTASIS_BY_ERBB2_ISOFORM_6	PEDERSEN_METASTASIS_BY_ERBB2_ISOFORM_6	28	0.742313	1.61025	0.00115808	0.00934175	3470	SYTL4/IL2RB/MGP/PDK4/BRINP2/ITGB2/SLITRK6/AMIGO2/PRAG1/SERPINA3/FAM83B
MALONEY_RESPONSE_TO_17AAG_UP	MALONEY_RESPONSE_TO_17AAG_UP	39	0.708735	1.59827	0.00116663	0.0093793	3917	KCNB1/PTPRU/CPZ/IGFBP2/NEFM/CTSH/MNDA/KSR1
KEGG_PROXIMAL_TUBULE_BICARBONATE_RECLAMATION	KEGG_PROXIMAL_TUBULE_BICARBONATE_RECLAMATION	22	0.780642	1.64101	0.00116745	0.0093793	3597	PCK1/SLC38A3/AQP1/ATP1B4/ATP1A2/ATP1B2/FXYD2
KEGG_HEDGEHOG_SIGNALING_PATHWAY	KEGG_HEDGEHOG_SIGNALING_PATHWAY	51	0.677673	1.56956	0.00117102	0.00938907	4646	SHH/BMP7/SMO/BMP4/LRP2/BMP6/WNT10B/WNT11/WNT7B/BMP5/GAS1/DHH/WNT7A/WNT9A/WNT8B
KLEIN_PRIMARY_EFFUSION_LYMPHOMA_DN	KLEIN_PRIMARY_EFFUSION_LYMPHOMA_DN	52	0.672576	1.56463	0.00118416	0.00944367	6446	ST6GAL1/CD40/NCF4/CD24/RIPOR2/ALDH5A1/BLNK/CD52/VNN2/RASSF2/BTG2/IRF8/CTSH/CAPG/SEL1L3/CD19/CD72/PTPN6/ZHX2/CXCR5/CD27/TLE5
CERVERA_SDHB_TARGETS_2	CERVERA_SDHB_TARGETS_2	111	0.594243	1.4372	0.00118551	0.00944367	4926	A2M/FMO1/F5/ESRP1/PKHD1/CSGALNACT1/ATP2B2/LRATD2/LYPD6/GPC4/NTS/FAT3/LINC02532/SYT12/DDC/SERPINE2/NOTCH3/METTL7B/CGA/SIPA1L2/CTSH/SERPINI1/FXYD2/NUAK1/MELTF/HKDC1/SUSD4/MATN2/TF/AREG/CDH6
LIM_MAMMARY_LUMINAL_MATURE_UP	LIM_MAMMARY_LUMINAL_MATURE_UP	106	0.604771	1.46259	0.00118671	0.00944367	7589	ARFGEF3/SLC7A2/SPINK1/ACOT11/RASEF/HDAC11/ZDHHC1/PON3/LAMA5/ZFHX2/BATF/HOXB2/PLEKHG3/TGM2/CASZ1/SULT2B1/WNT7B/HMGCS2/MEIS3/SLC44A4/SLC40A1/REEP6/FLVCR2/FOXA1/TNFSF11/FER1L4/SORT1/PTPN6/DNAAF3/GMPR/HSD11B2/SLC22A18/EPS8L1/CACNB3/TANGO2/PROM2/TSPAN1/C1orf210/GPRC5C/ABCC8/ATP6V0E2/LMNTD2
BROWN_MYELOID_CELL_DEVELOPMENT_UP	BROWN_MYELOID_CELL_DEVELOPMENT_UP	158	0.568446	1.39962	0.00118733	0.00944367	6275	CEACAM1/OLR1/ACKR1/ABCD2/F10/SLFN12L/CYBB/NOS1/CAMP/CD52/FCGR1A/MMP8/AOAH/EREG/HCK/CCND2/TP53INP1/CCR2/EMCN/DGAT2/ITGB2/EDAR/TEX101/ARHGEF3/CD80/NFAM1/CLDN1/TCL1A/CSTA/EDIL3/SLC15A3/NXPE4/LILRB4/CAPN3/CAPG/C3/TGFBI/TLR2/FHAD1/LCN2/CSF2RA/PZP/TNNT3/SERPINC1/FGR/IL4I1/MSRB1
KIM_GLIS2_TARGETS_UP	KIM_GLIS2_TARGETS_UP	78	0.633641	1.50791	0.00119641	0.00949691	5009	COL15A1/CCL5/CXCL10/CX3CL1/MGP/SPON1/SPARCL1/COL14A1/LSP1/LAD1/SYCP1/CCR2/PDGFRL/IGFBP2/DPT/PYCARD/CIDEC/CMTM3/BOK/C3/TGFBI/TLR2/LTB/MATN2/TNFSF13B/COL18A1
HINATA_NFKB_TARGETS_KERATINOCYTE_UP	HINATA_NFKB_TARGETS_KERATINOCYTE_UP	82	0.621238	1.48327	0.00121031	0.00958803	5010	SLC7A2/LITAF/CCL5/CXCL10/CCL20/ESM1/ITGB6/GABARAPL1/MMP9/CXCL11/KRT7/EFNA1/CD9/CSF2/IL32/STAT5A/PLAU/NPR1/ARHGDIB/WFDC2/TRAF1/CDH3
SCHLESINGER_METHYLATED_DE_NOVO_IN_CANCER	SCHLESINGER_METHYLATED_DE_NOVO_IN_CANCER	75	0.643158	1.53106	0.00121401	0.00959829	6166	NPTX1/CDX2/HOXB13/WT1/NTRK2/GATA4/PPP1R13B/PAX7/RASSF5/TFAP2C/GPC3/GJB2/PAX6/FOXA2/HRK/PAX5/FEZ1/SFRP1/PYCARD/LAMA3/SLIT1/TNFRSF25/CACNA1G/DSC3/TBX1/EGR3/PTHLH/CALCA/CXCL12/CCNA1
WP_TYROBP_CAUSAL_NETWORK_IN_MICROGLIA	WP_TYROBP_CAUSAL_NETWORK_IN_MICROGLIA	57	0.676759	1.58567	0.00121885	0.00961739	7370	NCKAP1L/MAF/RUNX3/GAL3ST4/RPS6KA1/IL18/RNASE6/ITGB2/PYCARD/LGALS9C/CXCL16/IL10RA/SPP1/STAT5A/SLC7A7/NRROS/CAPG/C3/KCNE3/TGFBR1/HCLS1/PLEK/CD84/NCF2/ADAP2/TNFRSF1B/BIN2/C1QC/LGALS9B
LI_WILMS_TUMOR_VS_FETAL_KIDNEY_1_UP	LI_WILMS_TUMOR_VS_FETAL_KIDNEY_1_UP	180	0.554684	1.37055	0.00122415	0.00964009	4857	CPVL/FGF9/MAF/CYB5A/SYNGR2/FUCA1/ALDH1A1/CX3CL1/CDS1/KCTD12/SELENOP/OLFML2A/PODXL/FRY/CDKN1C/ENPEP/MERTK/CDH5/KRT19/GUCY1A1/KDR/CTSH/ANK3/MITF/SPP1/ACSL1/THSD7A/LRRC32/PLAU/CLU/ERBB4/IMPA2/MATN2/PLS1
LU_IL4_SIGNALING	LU_IL4_SIGNALING	88	0.611835	1.46819	0.00124277	0.0097674	3345	TLR7/CCL5/CD69/WT1/CD86/GNG2/GCSAM/ZBED2/RGS6/IRF8/ANKRD33B/BATF/SELL/SLC39A8/SPINT2/TNFRSF11A/TLR3
LEE_CALORIE_RESTRICTION_NEOCORTEX_UP	LEE_CALORIE_RESTRICTION_NEOCORTEX_UP	64	0.649986	1.53154	0.00124685	0.00978009	2419	HOXB9/PTPRD/GJA3/AQP4/SELP/HOXB3/GATA4/CES1/EDN2/PPEF2
ALFANO_MYC_TARGETS	ALFANO_MYC_TARGETS	234	0.538614	1.33834	0.00126096	0.00985197	6207	PCYT1B/RUNX3/LDLRAD4/DSG1/SYNGR2/SLPI/E2F5/BMP4/KCTD12/ATP8A1/ACKR3/GAD2/AK4/PTPRN2/ADD3/DUSP2/CDKN1C/ENPEP/ABCA3/PDLIM4/SDC1/LARGE1/TGM2/LY6E/NPAS1/HS3ST1/IMPDH1/MAG/LRRC17/PLAU/SLC12A1/CACNB2/RASSF4/MSTN/DKK3/PGAM2/MXI1/CD1D/RND2/CRIP2/KCNN4/MYBL2/GPD1L/SOX9/CCNA1/ASB13/S100A10
ZHENG_BOUND_BY_FOXP3	ZHENG_BOUND_BY_FOXP3	479	0.495152	1.24525	0.00126096	0.00985197	5537	CADM3/PARM1/LCP1/BCL11B/ST6GAL1/FRMD4B/PRKAR2B/LDLRAD4/ABTB2/TENT5C/CD69/CD200/CCDC198/SLAMF1/DAPL1/TEC/SELP/GNG2/CHD7/OTULINL/BICDL1/CADPS/GPRIN3/ADD3/AMPH/GPR65/COL11A1/CACNB4/ENPP6/SHTN1/GLDN/PARP11/TP53INP1/CDH10/CD53/DTX4/SPEF2/SBSPON/NCK2/TMEM71/SELL/GRB14/ANKRD55/GVINP1/SH2D1A/ARHGEF3/XCL1/VWF/PRAG1/FLT3/CCR7/TRAT1/SPP1/ELMO1/PIK3CG/ATP8A2/ABLIM1/PTPRC/AKR1D1/CELF2/KBTBD11/ST8SIA4/ARHGAP25…
COATES_MACROPHAGE_M1_VS_M2_UP	COATES_MACROPHAGE_M1_VS_M2_UP	82	0.619972	1.48025	0.0012666	0.00987658	4813	ARFGEF3/MAF/ACSS1/FAM124A/GDA/PIANP/CADM1/NRCAM/SLCO2B1/MARCKSL1/KCNJ10/PIK3AP1/NAT8L/ADA/RAPSN/LAMA3/SLC7A7/TGFBI/TUBB2B/FAM9B/TXNIP
HERNANDEZ_MITOTIC_ARREST_BY_DOCETAXEL_2_UP	HERNANDEZ_MITOTIC_ARREST_BY_DOCETAXEL_2_UP	55	0.660032	1.54362	0.00127378	0.00991312	4859	LCP1/MAF/CD69/CD3D/MAP7/SPTSSB/SELENOP/MARCKSL1/IL32/IL1RL1/ELMO1/PLAU/FOLR1/S100A2/ARRDC4
MULLIGHAN_NPM1_MUTATED_SIGNATURE_1_UP	MULLIGHAN_NPM1_MUTATED_SIGNATURE_1_UP	250	0.533604	1.3281	0.00127937	0.00993723	6795	HOXB9/ALX1/HOXB5/HOXB6/AQP3/HOXB3/ASRGL1/SELENOP/CACNA1I/CNR1/FRY/FKBP1B/NFE2/SNX10/TRPM8/ALK/SDS/HOXB2/CHRM5/SPINK2/CREG1/GPR137B/RAPSN/RASSF7/UGT2B15/PPARGC1A/RGSL1/SEL1L3/TECTA/GP6/CHST5/MCHR1/TRAF3IP3/TNS3/FAM131A/PDCD1/TXNIP/PLPPR3/SLIT3/CRP/EGFL6/CD84/TST/CYP2C18/MAPK10/LINC02637/HMGN5/METTL7A/ACSM3/GP5
HOELZEL_NF1_TARGETS_DN	HOELZEL_NF1_TARGETS_DN	111	0.592809	1.43373	0.00129752	0.00998415	6533	LDLRAD4/FAM124A/CD200/CD24/ZNF395/CAMK1D/FBLN1/AMPH/YPEL3/PLEKHA6/ROBO2/C7/PDK4/FAT3/HRK/IGFBP5/SSTR2/CCDC3/NTRK3/MIAT/TES/SLITRK6/SLC39A8/ZNF423/GFRA2/DNAJC15/JDP2/BOC/HOTAIR/ST6GAL2/CP/SNAP91/EDNRB/MATN2/MYRF/ARHGAP28/HMCN1/LIX1/GATA3/GREM2/NR2F1/TMEM204/RASA4B
SANSOM_APC_TARGETS	SANSOM_APC_TARGETS	201	0.543594	1.34553	0.00129778	0.00998415	9018	ROR2/RNASE1/PRSS3/NEB/SP5/AQP4/VNN1/SLFN12L/PHF21B/EPHB2/TC2N/SYTL1/CCND2/RNF157/MYCL/RGCC/RNF43/TRIM9/TENM4/ILDR1/KRT23/EPN3/CD80/HMGCS2/CAGE1/HS3ST1/HAGHL/MAPK4/KLK1/RASSF4/CPA1/TUBB2B/LRMDA/SOX4/ADCY8/EPHB3/AXIN2/PLA2G2F/AFAP1L1/SHISA2/DMP1/SOX9/TPD52L1/FGFRL1/TRMT9B/LECT2/PRSS1/MMP15/PLCD3/IGFBP4/IFFO2/RGS12/BCL11A/EDN1/ZNF101/MBOAT1/TNFRSF19/HOPX/SLC7A5/AOPEP
ZHOU_INFLAMMATORY_RESPONSE_FIMA_DN	ZHOU_INFLAMMATORY_RESPONSE_FIMA_DN	262	0.524126	1.30619	0.00129778	0.00998415	6752	PTPRO/MAF/FGF7/TUBAL3/NDRG2/HOXB6/ZNF395/CDS1/LPAR5/MCTP2/NRXN3/KREMEN1/CNKSR2/INHBB/CCDC85A/CDKN1C/SMPDL3B/TRPM3/SDC1/ENHO/CPNE6/PDE5A/TINAG/FGD3/TNNI2/CYTH4/ARHGEF3/SLC29A3/ACACB/SCN7A/YPEL4/DHRS9/USP2/CLEC2B/STYK1/ASCL1/DNAI1/ARAP3/FAM78A/LINC00632/CACNB2/PSTPIP1/C11orf21/FBXO32/KCNE3/FGD4/MCHR1/ZNF555/FRAT2/CA10/EFCAB3/LRRC1/RAB11FIP4/MLYCD/IER5L/REEP1/TNFAIP8L1/RAB40B/CEP19/GPAM/TLR10/ORAI3/…
RODRIGUES_NTN1_TARGETS_DN	RODRIGUES_NTN1_TARGETS_DN	153	0.568992	1.39889	0.00129908	0.00998415	4057	CDX2/PRSS3/GDA/TNS4/HOXB5/TSPAN8/CDK18/CACNA1I/PIP5K1B/USH1C/PCDH1/IRF8/EREG/SIGIRR/HTATIP2/KRT13/DDC/CTSE/CHRM1/BCAM/TNFSF15/SULT1A1/KRT18/NR4A1/SEZ6L2/ADORA1/RAB25/DAPP1/ARHGAP26/CLDN2/PGF/KLK1/TNFRSF25/TNFRSF21/FOLR1
MUELLER_METHYLATED_IN_GLIOBLASTOMA	MUELLER_METHYLATED_IN_GLIOBLASTOMA	40	0.699288	1.58261	0.00130059	0.00998415	7578	LAPTM5/KRT4/RUNX3/F11R/TKTL1/KRT81/MMP13/SPINT1/TES/KRT19/CGB3/LXN/S100P/IL24/HSD17B6/TLR2/AREG/LCN2/SPANXB1/MAST3/S100A4/STAG3/DAZL/SSX3/CLDN4
REACTOME_APOPTOTIC_EXECUTION_PHASE	REACTOME_APOPTOTIC_EXECUTION_PHASE	46	0.685237	1.56461	0.00130082	0.00998415	1880	STK26/DSG3/DSG1/DSP/MAPT
GOZGIT_ESR1_TARGETS_UP	GOZGIT_ESR1_TARGETS_UP	137	0.580064	1.41892	0.00130299	0.00998415	4056	NPTX1/ALPP/PRKAR2B/CLSTN3/KCTD12/CYP11A1/KRT5/LIMCH1/BLNK/GDPD5/DSC2/FRY/RNF144A/PKDCC/IL18/C11orf86/HTR2C/VTN/IGFBP3/ACSL5/ANXA8/ZNF831/ACACB/CACNA1D/GAS1/MMRN2/REEP6/DPEP2/THSD7A/CSF3R/ADIRF
GRAESSMANN_APOPTOSIS_BY_SERUM_DEPRIVATION_DN	GRAESSMANN_APOPTOSIS_BY_SERUM_DEPRIVATION_DN	224	0.535671	1.32933	0.00131619	0.0100566	11658	USP43/EFHD1/GZMA/PKP2/CA9/TPD52/C16orf74/IL15RA/NDRG4/MPP2/MASP1/DGAT2/PROC/DEPTOR/CSDC2/TENM4/EDN2/CDH5/TGM2/TES/SLC25A29/ASS1/MYORG/THSD1/CYP24A1/NOS2/RSPH6A/KLK1/KHK/CACNA1G/CLDN9/CAPG/GPR146/SPATA13/OMP/RALGPS1/HYAL1/ENO2/TNFRSF1B/ZNF385A/PPP1R3C/ABCA2/P4HA2/ISG20/GALK1/ABTB1/KRT14/PKP1/ZBTB46/ELF5/LCK/RAB27B/GPR35/KDELR3/KLF9/PORCN/NPHP1/S100A16/SERPINB1/ABHD6/BCL11A/HSPB8/METRN/CROCC/SPDEF/…
IBRAHIM_NRF2_DOWN	IBRAHIM_NRF2_DOWN	150	0.571544	1.4048	0.0013175	0.0100566	6182	SFMBT2/HOXB9/TSHZ2/TNIK/LINC02381/HOXB6/CADM1/RHPN1/SMOC1/NOG/CXXC4/DHRS3/SHOC1/PDE5A/DPP7/CES3/RAB26/RASSF7/LYPD1/DACT1/DEPP1/NOXA1/HAGHL/NBEAL2/DDT/TRAF1/SLC2A8/TXNIP/TRIB2/PLAT/NEURL1B/SEMA6C/SAPCD2/PLD1/ENGASE
REACTOME_RAC1_GTPASE_CYCLE	REACTOME_RAC1_GTPASE_CYCLE	179	0.561034	1.38719	0.0013346	0.0101481	6840	NCKAP1L/ARHGEF25/NCF4/DOCK8/CYBB/ARHGAP30/PLEKHG1/ARHGEF5/PREX2/KALRN/VAV3/PAK3/FMNL1/FGD5/PLEKHG3/NGEF/DEF6/CHN2/AMIGO2/DOCK3/BAIAP2/MPP7/ARHGAP4/CYFIP2/ARHGAP26/NOXA1/ARAP3/ARHGAP25/ARHGEF39/ARHGDIB/BAIAP2L1/MCF2L/SPATA13/ARHGAP9/ARHGAP27/ARHGAP20/ARHGAP44/ARHGEF19/JAG1/NCF2/PLD1/PARD6A/ARHGAP15/CHN1/PAK5/TAGAP
KEGG_REGULATION_OF_ACTIN_CYTOSKELETON	KEGG_REGULATION_OF_ACTIN_CYTOSKELETON	204	0.546325	1.35301	0.0013346	0.0101481	4115	FGF9/NCKAP1L/ITGA8/FGF7/INSRR/CHRM3/MRAS/PIP5K1B/CHRM2/ITGB6/MYL2/PDGFB/FGF14/VAV3/PAK3/ITGA9/RAC2/FGF20/ACTN2/CHRM1/CHRM5/CD14/FGD3/ITGB2/ITGB7/ITGAD/ACTN3/MYL10/BAIAP2/PDGFD/MYLPF/CYFIP2/PIK3CG/ITGB8/ITGAL/FGF8/SSH3/ITGA2B
VART_KSHV_INFECTION_ANGIOGENIC_MARKERS_UP	VART_KSHV_INFECTION_ANGIOGENIC_MARKERS_UP	153	0.568103	1.3967	0.00137278	0.0104186	6742	EPHA3/COL15A1/CCL5/CXCL10/TNMD/NOTCH4/TIE1/SH2D2A/PLXDC1/DLL3/ANGPT4/STAB1/VEGFD/FLT1/PDGFB/EPHB1/IL18/WNT10B/MMP9/SYN1/SFRP2/CXCL11/PROM1/EFNA1/GRB7/TNNI3/STAB2/KDR/CXCL9/SPP1/PDGFD/ANGPT2/CCR5/PGF/KRT1/PLAU/FLT4/NPR1/HPSE/TGFBR1/TNNT1/ANGPTL6/SFRP4/EPHB3/DLL1/COL18A1/EFNA3/PLAT/SERPINC1/JAG1/ERBB2/EFNB2/PRL/CXCL12/VEGFC/MMP19/PECAM1/HGF/FRZB
GAVIN_FOXP3_TARGETS_CLUSTER_P7	GAVIN_FOXP3_TARGETS_CLUSTER_P7	90	0.612201	1.46859	0.00137778	0.0104201	8709	TLR7/LDLRAD4/PRG4/MBNL3/SELP/ITIH5/MAP6/KLRD1/PDLIM4/XKRX/RGCC/SNN/DNAH12/NTRK3/CYP2S1/GATA1/GUCY1A1/AMIGO2/FAM89A/GZMK/KCNK6/ARHGAP20/QPCT/SHE/GSTA1/SOSTDC1/FASLG/PRF1/TMEM158/EVI2A/SOCS2/MSRA/AHCYL2/ST3GAL6/ABCB1/USP27X/APOBR
REACTOME_SENSORY_PROCESSING_OF_SOUND_BY_OUTER_HAIR_CELLS_OF_THE_COCHLEA	REACTOME_SENSORY_PROCESSING_OF_SOUND_BY_OUTER_HAIR_CELLS_OF_THE_COCHLEA	54	0.664666	1.54687	0.00139596	0.0105231	4999	RIPOR2/KCNMB1/EPB41L1/ATP2B2/MYO3B/CIB2/USH1C/CLIC5/LHFPL5/CDH23/WHRN/OTOG/TMC2/TMC1/STRC/MYO15A/PLS1/KCNQ4
EBAUER_TARGETS_OF_PAX3_FOXO1_FUSION_DN	EBAUER_TARGETS_OF_PAX3_FOXO1_FUSION_DN	48	0.679672	1.55782	0.00139714	0.0105231	5127	JAKMIP2/MTUS2/ARRB1/CNR1/NRCAM/BMP5/VWA5A/ATP6V0A4/ARHGAP26/ARHGAP25/RASSF4/ADRA2A/FOXF1/DISC1/CDH3/BMERB1
WANG_THOC1_TARGETS_DN	WANG_THOC1_TARGETS_DN	17	0.797274	1.60141	0.00140653	0.0105539	4083	WT1/KIT/GATA4/INHBB/AMHR2/GATA1/TESMIN/DHH/CLU
PURBEY_TARGETS_OF_CTBP1_AND_SATB1_DN	PURBEY_TARGETS_OF_CTBP1_AND_SATB1_DN	156	0.565898	1.39171	0.00142806	0.0106952	3362	DIO2/PLCL1/SPINK1/ALX1/CNTN4/TSPAN8/GCSAM/TMPRSS4/CNKSR2/KLRC1/TRIM14/PON3/PTGIS/CLEC1B/RHOJ/GPR4/HIF3A/ITLN1
LIN_NPAS4_TARGETS_DN	LIN_NPAS4_TARGETS_DN	62	0.65083	1.52937	0.00144316	0.010788	6804	LMO2/NPTX1/KCNA1/ELAVL4/SORCS3/SV2B/ARPP21/GPR4/HPCA/TMEM86A/EGR2/LINC00461/MLIP/FAM131A/EGR3/SHISA2/GALNT18/RAB40B/ERRFI1/VGF/ITPKA
LI_WILMS_TUMOR_VS_FETAL_KIDNEY_1_DN	LI_WILMS_TUMOR_VS_FETAL_KIDNEY_1_DN	156	0.565636	1.39106	0.00144649	0.0107926	6748	EYA1/ROR2/ST6GAL1/MN1/ADD2/CADM1/LRP4/CCND2/MEOX1/SALL2/ZNF423/COL2A1/ZNF516/GREB1/CRABP2/FADS2/NELL2/CHST1/GPC1/TMSB15A/CACNB3/ABCA2/CHN1
YAMANAKA_GLIOBLASTOMA_SURVIVAL_UP	YAMANAKA_GLIOBLASTOMA_SURVIVAL_UP	11	0.860988	1.58649	0.00145918	0.010858	147	EMILIN2/FGFBP2
HORIUCHI_WTAP_TARGETS_UP	HORIUCHI_WTAP_TARGETS_UP	288	0.519929	1.2977	0.00146345	0.010858	5763	SESN3/CEACAM1/CD200/TGFA/DUSP23/LGALSL/ARRB1/LIMCH1/OLAH/PCDH17/RSAD2/PIK3C2B/CFI/MAN1C1/FLT1/MOBP/FRMD3/KALRN/HTATIP2/TCIM/NDRG4/EMCN/TFEC/SERPINE2/ENTPD1/PLAAT4/ADAM23/ACSL5/ST3GAL5/CRISPLD1/GVINP1/EPSTI1/SLC2A12/CREG1/CHN2/CXCL16/MAFB/PTGFRN/TNFRSF11A/SIPA1L2/ACP5/ATL1/SLC40A1/TLR3/BAMBI/ARHGAP26/LINC00869/LAMP3/TFPI2/LINC01943/LRRC32/TCN2/CHST2/GDAP1/DKK3/EDNRB/TXNIP/QPCT/DIRAS3/HMCN1/MID2/LR…
YAGI_AML_WITH_INV_16_TRANSLOCATION	YAGI_AML_WITH_INV_16_TRANSLOCATION	390	0.506275	1.27027	0.00146345	0.010858	6207	OPCML/MTUS2/FRMD4B/ATP12A/ALX1/KRT4/KRT32/MN1/WT1/LGALS9/PTPRE/CD52/EXPH5/AQP7/GRIP2/DUSP2/CCKAR/FLT1/LGI1/KRT16/HAP1/CCND2/KRT13/CYP2C8/DHRS3/RAMP1/SLC6A11/BCAM/ELF3/TLL2/NCK2/CD9/GHRHR/LY6E/ICAM5/MEST/FOXO1/NR4A1/RIT2/ADAM28/ALB/SPP1/DLEC1/CACNA1D/FLRT1/RRAD/MELTF/NTRK1/SH3GL2/PRKY/ERBB4/SCN4A/TUBB2B/GPR183/S100A2/MYH11/AOC4P/TBR1/CD72/EGR3/TST/PTHLH/SELE/NAALAD2/HSPA6/ARL4C/PRKCH/PCP4/S100A10
WP_GDNFRET_SIGNALING_AXIS	WP_GDNFRET_SIGNALING_AXIS	20	0.782537	1.62214	0.00146864	0.0108762	1083	EYA1/PAX2/LHX1/BMP4/GFRA1/ROBO2
RUTELLA_RESPONSE_TO_CSF2RB_AND_IL4_DN	RUTELLA_RESPONSE_TO_CSF2RB_AND_IL4_DN	302	0.519279	1.29599	0.00148186	0.0109538	6796	LMO2/ST6GAL1/CXCL10/CHST15/CCDC69/ZNF395/VNN1/CYBB/IDO1/PID1/CCL3/AQP9/CD52/RSAD2/TREM1/FCGR1A/CDKN1C/SNX10/SORL1/AOAH/CES1/EREG/SIGIRR/IL18/CMKLR1/RGCC/ENTPD1/CD14/PLAAT4/SELL/TBC1D16/ADAM28/MAFB/FBP1/MX2/MITF/VWA5A/IRAK3/RPS4XP2/CCR5/CD48/DPEP2/LILRB4/LY86/C1QA/C3AR1/ITGAL/ZNF185/CYP27A1/SLC7A7/PSTPIP1/ICAM2/MS4A4A/C3/PHACTR1/IMPA2/RAB20/F2RL1/GALC/CX3CR1/PRKCB/ITPR1/RASGRP2/C5AR1/PLTP/CCRL2/TF…
MORI_SMALL_PRE_BII_LYMPHOCYTE_UP	MORI_SMALL_PRE_BII_LYMPHOCYTE_UP	72	0.633011	1.50057	0.00148663	0.0109686	4931	EPHA3/ACSS1/ACKR3/TXK/BTG2/SLAIN1/RHOJ/RELN/CSF2/ACHE/TTC7B/PTPRB/ADRA2A/FRAT2/CCNG2/CD1D
ROSS_AML_WITH_MLL_FUSIONS	ROSS_AML_WITH_MLL_FUSIONS	76	0.630381	1.50052	0.00151516	0.0111401	4274	CCL5/DACH1/RNASE2/FCGR1A/SNX10/CES1/FEZ1/COL9A2/ELF3/PYCARD/MFSD1/SYT17/ALOX5AP/FBP1/LY86/SAGE1/CAPG
MCGARVEY_SILENCED_BY_METHYLATION_IN_COLON_CANCER	MCGARVEY_SILENCED_BY_METHYLATION_IN_COLON_CANCER	36	0.703433	1.57652	0.00151548	0.0111401	6248	EYA4/GATA4/NEURL1/INHBB/CHL1/CABYR/SFRP1/MOV10L1/FOXL2/TFPI2/EFEMP1/DKK3/SFRP4/HDGFL1/INHA
WIELAND_UP_BY_HBV_INFECTION	WIELAND_UP_BY_HBV_INFECTION	87	0.609124	1.4587	0.00156364	0.011473	6839	LAPTM5/CCL5/CXCL10/CD3D/GZMA/GIMAP5/CD38/FCGR1A/TRBC1/RAC2/CD53/PLAAT4/CXCL9/IL10RA/LYZ/DENND2D/GZMK/CD48/C3AR1/SLC7A7/ARHGDIB/IFI30/RAB20/TRGC1/S100A10/RAB31/RNASET2/ISG20/THEMIS2
REACTOME_EPHRIN_SIGNALING	REACTOME_EPHRIN_SIGNALING	19	0.792567	1.62568	0.0015785	0.0115188	2193	EFNB3/EPHB6/EPHB2/EPHB1/PAK3/NCK2/SRC
XU_GH1_EXOGENOUS_TARGETS_UP	XU_GH1_EXOGENOUS_TARGETS_UP	41	0.70075	1.58351	0.00157857	0.0115188	3529	SERPINA1/CASQ2/NOS1/ST6GALNAC3/SPARCL1/EPHB2/SLCO3A1/EFCAB6/LINC01150/TNFRSF11A/SYT5/GABRA4/NXPE4
KEGG_VASOPRESSIN_REGULATED_WATER_REABSORPTION	KEGG_VASOPRESSIN_REGULATED_WATER_REABSORPTION	41	0.700597	1.58316	0.00157857	0.0115188	2376	AQP2/AQP4/AQP3/CREB3L3/DYNC1I1/AVPR2
LEIN_CEREBELLUM_MARKERS	LEIN_CEREBELLUM_MARKERS	82	0.616726	1.4725	0.00158559	0.0115488	7487	LHX1/CALB2/IL16/GABRA6/CASQ2/KIT/CHD7/EXPH5/SLC25A18/PLXDC1/PREX2/DHRS3/ARHGEF37/AFAP1L2/NPR1/MMP24/COL18A1/TST/PRL/CRTAM/TMEM266/B3GNT5/GPR63/LHX5/DMRTC2/ETV4
REACTOME_SENSORY_PROCESSING_OF_SOUND	REACTOME_SENSORY_PROCESSING_OF_SOUND	74	0.623949	1.484	0.00159207	0.0115748	4999	RIPOR2/KCNMB1/EPB41L1/ATP2B2/MYO3B/CIB2/USH1C/CLIC5/LHFPL5/CDH23/WHRN/OTOG/SYN1/CABP1/TMC2/TMC1/OTOF/CACNA1D/STRC/MYO15A/CACNB2/PLS1/KCNQ4
MATTIOLI_MULTIPLE_MYELOMA_WITH_14Q32_TRANSLOCATIONS	MATTIOLI_MULTIPLE_MYELOMA_WITH_14Q32_TRANSLOCATIONS	34	0.703238	1.56106	0.00159925	0.0116058	5107	MAF/NTRK2/CYBB/PKP2/CCND2/SRC/ITGB7/GUCY1A1/MAFB/ABLIM1/NUAK1/SORT1/CX3CR1
REACTOME_CHAPERONE_MEDIATED_AUTOPHAGY	REACTOME_CHAPERONE_MEDIATED_AUTOPHAGY	21	0.769203	1.60546	0.00160734	0.0116432	163	CFTR/RNASE1
TING_SILENCED_BY_DICER	TING_SILENCED_BY_DICER	29	0.736094	1.60156	0.00161619	0.011686	3287	RTN1/LIPG/SERPINA1/GNG2/NANOS1/RGCC/APOBEC3G/HOXB2/CCDC144B/DEPP1/SLC40A1
KOYAMA_SEMA3B_TARGETS_DN	KOYAMA_SEMA3B_TARGETS_DN	337	0.514022	1.28452	0.00162912	0.0117582	6508	ZNF704/SLCO4A1/CALB2/CTSZ/PRKAR2B/TSPAN33/SMO/CD40/PMEPA1/EFHD1/KLHL26/ARRB1/CHD7/LACTB2/NEURL1/LHX6/SYNGR3/TDRD9/GSTM4/RIMKLA/SYNGR1/SLC6A8/ANKRD33B/CXXC4/DHRS3/PPM1E/PRRX2/ELFN1/EFNA1/AMIGO2/AIF1L/TCF7L1/GRAMD4/CTSH/ROPN1L/CXADR/CGN/KRBA1/ATL1/ATP8B3/RRAD/ANKRD7/DPY19L2P2/CD70/FBXO32/COCH/SLFN11/PRR5L/TNS3/KCNG1/IMPA2/TRAF1/GNG4/MIR1915HG/SLIT3/C1QTNF3/PARVB/CBX7/JAG1/BTBD9/ROR1/KHDRBS3/S100A10…
WP_TOLLLIKE_RECEPTOR_SIGNALING_PATHWAY	WP_TOLLLIKE_RECEPTOR_SIGNALING_PATHWAY	90	0.609551	1.46223	0.00164021	0.0118168	3560	TLR7/CCL5/CD40/CXCL10/CD86/TLR5/MAP2K6/LBP/CCL3/IRF5/CD14/CXCL11/CXCL9/CD80/SPP1/TLR3/PIK3CG
REACTOME_VASOPRESSIN_REGULATES_RENAL_WATER_HOMEOSTASIS_VIA_AQUAPORINS	REACTOME_VASOPRESSIN_REGULATES_RENAL_WATER_HOMEOSTASIS_VIA_AQUAPORINS	39	0.703479	1.58642	0.00164523	0.0118315	3245	PRKAR2B/AQP2/AQP4/AQP3/GNG2/ADCY5/AQP1/MYO5B/ADCY4/GNGT2/AVPR2/GNGT1
KUNINGER_IGF1_VS_PDGFB_TARGETS_UP	KUNINGER_IGF1_VS_PDGFB_TARGETS_UP	78	0.625797	1.48924	0.00164859	0.0118343	4615	PARM1/NCAM1/FMO1/HDAC11/MYOM2/CNR1/SMPX/ACTC1/UNC45B/DDC/FNDC5/SGCG/TMEM38A/XIRP1/DCLK1/ACTN3/USP2/KLHL41/SRL/SGCA/PGAM2/TNNT1
HUMMEL_BURKITTS_LYMPHOMA_UP	HUMMEL_BURKITTS_LYMPHOMA_UP	38	0.70104	1.57251	0.00165238	0.0118401	1932	PRKAR2B/BMP7/BACH2/ALDH5A1/TCL6/RGCC/LZTS1
DARWICHE_PAPILLOMA_RISK_LOW_UP	DARWICHE_PAPILLOMA_RISK_LOW_UP	147	0.558541	1.37091	0.0016676	0.0119277	4421	FABP4/ACAN/PMEPA1/SLPI/SERPINB4/CX3CL1/TGFA/SPNS3/RNASE2/SIGLEC6/MAP6/SCN1B/INAVA/CA3/CCDC38/SPIC/LY6E/CHI3L1/CSTA/TNFRSF25/RPTN/WFDC2
REACTOME_APOPTOTIC_CLEAVAGE_OF_CELLULAR_PROTEINS	REACTOME_APOPTOTIC_CLEAVAGE_OF_CELLULAR_PROTEINS	38	0.699819	1.56977	0.00169244	0.0120444	1880	STK26/DSG3/DSG1/DSP/MAPT
KEGG_TOLL_LIKE_RECEPTOR_SIGNALING_PATHWAY	KEGG_TOLL_LIKE_RECEPTOR_SIGNALING_PATHWAY	89	0.610312	1.46369	0.001693	0.0120444	3560	TLR7/CCL5/CD40/CXCL10/CD86/TLR5/MAP2K6/LBP/CCL3/IRF5/CD14/CXCL11/CXCL9/CD80/SPP1/TLR3/PIK3CG
GAL_LEUKEMIC_STEM_CELL_UP	GAL_LEUKEMIC_STEM_CELL_UP	117	0.579904	1.40692	0.00170478	0.0120997	8478	TNIK/MAF/SERPINB4/LGALSL/PPP1R9A/ALS2CL/GRIK5/MFSD6/AGT/NECTIN1/SALL2/NTRK3/GPR4/MTUS1/TSPAN9/KEL/GATA1/EVPL/PIK3IP1/AMELX/ABLIM1/GP6/DLG3/MID2/IRF6/SLC1A2/ITGB4/TMPRSS11D/ISG20/SRPK3/IGF1R/RBPMS/SMAD6/TMEM140/CYP2R1/ANXA9/COL7A1/AKR1C1/BCL11A
YAO_HOXA10_TARGETS_VIA_PROGESTERONE_UP	YAO_HOXA10_TARGETS_VIA_PROGESTERONE_UP	73	0.620721	1.47437	0.00170686	0.0120997	6755	NCAM1/NDRG2/PDPN/AQP1/ADIPOQ/CDKN1C/FLT1/ATP1A2/ELN/RARRES2/CA3/REM1/INMT/IGFBP3/SLC25A48/NR4A1/KLK1/CSF3R/KCNAB1/LCN2/RNF227/CRIP2/LTF/DBP/IDH2/TNXB
KLEIN_TARGETS_OF_BCR_ABL1_FUSION	KLEIN_TARGETS_OF_BCR_ABL1_FUSION	45	0.68914	1.57024	0.00172073	0.0121763	4968	IKZF1/CD40/NCF4/BLNK/CD38/BTK/PAX5/DNTT/PROM1/GATA1/MNDA/ITGAL/PTPRC/CSF3R/IL3RA/CD19/RAG1
ICHIBA_GRAFT_VERSUS_HOST_DISEASE_35D_DN	ICHIBA_GRAFT_VERSUS_HOST_DISEASE_35D_DN	48	0.677756	1.55343	0.00172932	0.0122154	3219	PAX3/VNN1/IGKC/CES1/LIPC/AVPR1A/CTSE/INMT/RELN/CES3/HMGCS2/CA14/GAS1/ACSL1
TAKEDA_TARGETS_OF_NUP98_HOXA9_FUSION_10D_UP	TAKEDA_TARGETS_OF_NUP98_HOXA9_FUSION_10D_UP	180	0.549069	1.35668	0.00173957	0.0122453	5052	PRKAR2B/SCN4B/CXCL10/ALDH1A1/SIGLEC17P/KIT/RETREG1/IDO1/HOXB3/CD38/RSAD2/CADM1/OAS2/LSP1/CFI/GALNT12/ADCYAP1/CDKN1C/EGLN3/TDRD9/AUTS2/TMEM255A/REN/CALB1/DHRS3/SERPINE2/TRIM9/PLAAT4/DEFB1/HERC5/SPINK2/EPSTI1/LY6E/ITGB7/KRT18/METTL7B/FLT3/MX2/DHRS9/ANGPT2/IL22RA2/ABLIM1/IFITM1/SMIM24/SOX4/MCOLN2/TOX/CD1D/CKB
REACTOME_UPTAKE_AND_ACTIONS_OF_BACTERIAL_TOXINS	REACTOME_UPTAKE_AND_ACTIONS_OF_BACTERIAL_TOXINS	29	0.735216	1.59965	0.00173972	0.0122453	4108	MAP2K6/SV2B/SYT2/CD9/SV2C/STX1B/SYT1/GUCY2C
DOANE_BREAST_CANCER_ESR1_UP	DOANE_BREAST_CANCER_ESR1_UP	101	0.601948	1.45352	0.00174381	0.0122524	9055	SLC7A8/DACH1/AZGP1/SIDT1/TMC5/GFRA1/SYBU/VAV3/SCNN1A/CLSTN2/PEX11A/MAPT/TJP3/SERPINA5/KRT18/SYT17/SLC44A4/FBP1/CACNA1D/SYT1/GREB1/PBX1/SSH3/ADIRF/GDF15/AGR2/ERBB4/DNALI1/RND1/TNNT1/AREG/STK32B/MAST4/CCDC170/SCUBE2/GATA3/CYP2B7P/EPS8L1/C9orf116/TSPAN1/RET/TFF3/C1orf21/GPRC5A/ANXA9/SLC4A8/SPDEF/SEMA3B/ABAT/MYB/BMPR1B/NAT1
TAKEDA_TARGETS_OF_NUP98_HOXA9_FUSION_6HR_DN	TAKEDA_TARGETS_OF_NUP98_HOXA9_FUSION_6HR_DN	41	0.69859	1.57863	0.00177713	0.0124426	4702	CD200/CORO2A/ZNF395/ATP6V0D2/AQP1/HTRA3/CLMN/RGCC/VASH1/P2RX7/HIP1R/CD80/PTPRC/CACNA1G/TRAF1
REACTOME_LATE_ENDOSOMAL_MICROAUTOPHAGY	REACTOME_LATE_ENDOSOMAL_MICROAUTOPHAGY	32	0.719341	1.59028	0.00179401	0.0125155	317	CFTR/RNASE1/MVB12B
RUTELLA_RESPONSE_TO_HGF_DN	RUTELLA_RESPONSE_TO_HGF_DN	227	0.535511	1.32951	0.00179479	0.0125155	6037	LMO2/ST6GAL1/RUNX3/CCDC69/ZNF395/CD86/PID1/CD52/RSAD2/TREM1/FKBP1B/CDKN1C/SORL1/EGLN3/AOAH/EREG/SIGIRR/RGCC/MARCKSL1/DEPTOR/CD14/PLAAT4/SELL/SPINT2/MAFB/DAPP1/MX2/IRAK3/RPS4XP2/CD48/DPEP2/LY86/ITGAL/ZNF185/CELF2/SLC7A7/ICAM2/MS4A4A/RAB11FIP1/PHACTR1/IMPA2/CCNG2/F2RL1/GALC/CX3CR1/FCER1A/PRKCB/ZHX2/RASGRP2/C5AR1/MAP3K14/QPRT
JAZAERI_BREAST_CANCER_BRCA1_VS_BRCA2_DN	JAZAERI_BREAST_CANCER_BRCA1_VS_BRCA2_DN	41	0.698164	1.57766	0.00179699	0.0125155	4775	PMEPA1/RGS16/PLXNA2/BMP6/MMP13/FOXO1/KDR/SYT17/PDE6A/IL7/SFRP4/MAST1
DAVICIONI_TARGETS_OF_PAX_FOXO1_FUSIONS_DN	DAVICIONI_TARGETS_OF_PAX_FOXO1_FUSIONS_DN	65	0.633638	1.49329	0.00181416	0.012613	6617	FGF9/TNIK/NEB/KCTD12/SPARCL1/COL11A1/EXPH5/ACTC1/MAP3K9/LRRN3/IGFBP3/EDNRA/ADORA1/NEFM/MYLPF/KLHL41/TBC1D8/C3orf52/MSTN/ITPR1/TRIB2/REEP1/GREM2/ARHGAP15/TNNC2
SENESE_HDAC1_AND_HDAC2_TARGETS_UP	SENESE_HDAC1_AND_HDAC2_TARGETS_UP	235	0.532578	1.32339	0.00183161	0.0127121	4673	SLC7A2/ELMOD1/LAPTM5/SERPINA1/PTPN5/AADAC/TIE1/OLAH/ZBED2/TMOD1/CCL20/MYH16/PTPRN2/FKBP1B/PPARGC1B/AADACP1/CES1/MEGF10/EPHB1/EREG/PDLIM4/CCND2/LINC01088/RAC2/PRR9/MMP9/SFRP1/ADAMTS17/TGM2/RBPMS2/CCNE1/ODAPH/PI3/CSF2/LINC00326/DCLK1/TNFRSF11B/MC5R/KISS1/PGF/PLAU/IL24/MELTF/C3/GCH1/LTB/FAM9B
REACTOME_TRP_CHANNELS	REACTOME_TRP_CHANNELS	27	0.749752	1.61619	0.0018406	0.0127522	4719	TRPV6/TRPM6/TRPV4/TRPC7/TRPC3/MCOLN3/TRPM8/TRPC5/TRPM3/TRPV5/TRPV3/MCOLN2
NIKOLSKY_MUTATED_AND_AMPLIFIED_IN_BREAST_CANCER	NIKOLSKY_MUTATED_AND_AMPLIFIED_IN_BREAST_CANCER	90	0.608622	1.46	0.0018464	0.0127649	4109	FABP4/SULF2/GDF6/LPO/ARRB1/CHD7/RGS22/AGAP2/DNAH17/SLCO2B1/PPM1E/GRIN2C/ANK1/TESMIN/UTS2R/SIGLEC1/HEPACAM2/CACNA1G/MYH7B
TERAMOTO_OPN_TARGETS_CLUSTER_6	TERAMOTO_OPN_TARGETS_CLUSTER_6	25	0.754976	1.60957	0.00184885	0.0127649	3091	NDRG2/SPARCL1/APOD/CCDC3/TSPAN9/ACACB/SLIT1
IWANAGA_CARCINOGENESIS_BY_KRAS_PTEN_UP	IWANAGA_CARCINOGENESIS_BY_KRAS_PTEN_UP	178	0.550243	1.35963	0.00186843	0.0128777	6089	MPZL2/FREM2/LITAF/PRG4/ADAMDEC1/KIAA1671/BICDL1/DMBT1/GABRA1/DPYS/MAP6/ENPEP/EGLN3/SMPDL3B/CHL1/INAVA/CALB1/RAMP1/CD14/ANKRD55/KBTBD12/IL36RN/NEFM/SERPINA3/NFATC2/CLDN2/MFSD4A/SIGLEC1/C3AR1/KCNK6/TCAF2/CP/RNF128/AXIN2/BMERB1/CA10/MORC1/BACE2/LDHD/TCL1B/GSTA1/GGNBP1
WU_ALZHEIMER_DISEASE_DN	WU_ALZHEIMER_DISEASE_DN	18	0.798602	1.62246	0.00187738	0.0129171	4352	PDE1B/MAF/PDE1A/ELN/REM1/ANK3/ADIRF/IFITM1/FADS2
LEIN_PONS_MARKERS	LEIN_PONS_MARKERS	86	0.610636	1.46165	0.00188198	0.0129263	8779	KANK4/S100B/VWA5B2/GPC5/RAB37/CDH23/P2RX5/HTR2C/GLRA4/ANKRD55/ENTPD3/SV2C/PHOSPHO1/CHRNB4/AHNAK2/SPP1/SGPP2/CYP27A1/TNS1/RASSF4/ANKRD35/IMPA2/ECE2/B3GALT5/RND2/LTBP3/KCNAB2/TMEM176A/RTN2/GFAP/GABRQ/ABHD3/AKAP12/PMP22/CAPN1/HSPB8/TSC22D3
NAKAMURA_METASTASIS_MODEL_DN	NAKAMURA_METASTASIS_MODEL_DN	43	0.686697	1.56515	0.0018957	0.0129981	6095	SLCO4A1/AQP3/SNCAIP/PID1/FGFBP1/AK4/RAC2/SEMA4B/NTSR1/EOMES/FAM83A/C3/OSBP2/PTHLH/PLAT/CALCA
SHETH_LIVER_CANCER_VS_TXNIP_LOSS_PAM3	SHETH_LIVER_CANCER_VS_TXNIP_LOSS_PAM3	73	0.618804	1.46982	0.00191432	0.013093	2991	FABP4/BMP7/SPINK1/SLPI/TSPAN8/CYP17A1/SIDT1/ITIH5/ESM1/GPC3/TMEM71/PROM1/CXADR
REACTOME_MAP2K_AND_MAPK_ACTIVATION	REACTOME_MAP2K_AND_MAPK_ACTIVATION	40	0.689403	1.56024	0.00191612	0.013093	4115	IL17RD/FGB/ARRB1/CNKSR2/FGG/SRC/VWF/KSR1/KSR2/ITGA2B
MCCLUNG_DELTA_FOSB_TARGETS_2WK	MCCLUNG_DELTA_FOSB_TARGETS_2WK	46	0.678334	1.54885	0.00192677	0.0131431	4990	NPTX1/ARHGEF25/CCN3/CADPS/ADCYAP1/MOBP/INPP5J/SYT2/STMN2/NEFM/ADARB1/MFSD4A/SERPINI1/FAM9B/TBR1
OISHI_CHOLANGIOMA_STEM_CELL_LIKE_DN	OISHI_CHOLANGIOMA_STEM_CELL_LIKE_DN	262	0.518238	1.29151	0.00197942	0.0134792	4969	PLA2R1/ROR2/PRSS3/SPINK1/PDLIM3/CCDC69/KCNMB4/TMC6/ARRB1/AQP9/LSP1/SULT1B1/CCL18/UNC5C/PACRG/ITGB6/RPS6KA1/SMPDL3B/PTGIS/PTPRR/PDLIM4/RCN3/PHYHIP/MARCKSL1/CTSE/SPAG4/ADAM23/ACSL5/SLC2A5/SLC44A4/LYZ/MX2/TRIM31/GAS1/DEPP1/IRAK3/LTBP4/CLEC2B/VILL/BDH1/ARHGAP26/SGCA/LRRC32/RPP25/KSR1/ICAM2/AGR2/CDH17/EFEMP1/DKK3/PRKCD/AOC3/GRIN2D/BCAS1/CD82/FER1L4/QPCT
ZHAN_MULTIPLE_MYELOMA_CD1_AND_CD2_DN	ZHAN_MULTIPLE_MYELOMA_CD1_AND_CD2_DN	53	0.665494	1.54585	0.00199511	0.0135153	3656	CSF2RB/LDLRAD4/NCF4/PRR15/PPARGC1B/RASSF5/P2RX5/RPH3A/DMRT2/CCNE1/ARHGEF3/SERPINI1/SEMA4B
REACTOME_PEPTIDE_HORMONE_METABOLISM	REACTOME_PEPTIDE_HORMONE_METABOLISM	79	0.620927	1.4741	0.00199627	0.0135153	3254	CTSZ/CDX2/KIF5C/GATA4/INHBB/CGB5/ENPEP/KIF5A/ERO1B/CES1/PAX6/REN/GRP/ACE2/ACE/AGT/CGA/PCSK1/CGB8/CGB3/ACHE
GAVIN_FOXP3_TARGETS_CLUSTER_P2	GAVIN_FOXP3_TARGETS_CLUSTER_P2	72	0.628231	1.48923	0.00199832	0.0135153	5848	NCKAP1L/BMP7/CCL5/TMEM176B/RAB6B/CHST15/MBNL3/CCL20/DSP/PADI2/RAMP1/CTSE/DAW1/CRYBG2/KLK1/PRR5L/SLC2A8/LDHD/CXCR5/CD200R1L
SEITZ_NEOPLASTIC_TRANSFORMATION_BY_8P_DELETION_UP	SEITZ_NEOPLASTIC_TRANSFORMATION_BY_8P_DELETION_UP	72	0.628072	1.48886	0.00199832	0.0135153	4486	UGT1A10/UGT1A8/LIPG/CCL5/CXCL10/CD24/CX3CL1/BMP4/CH25H/IDO1/CCN3/OAS2/NMU/SORL1/PLAAT4/CXCL11/HERC5/ADAM28/MX2/HS3ST1/ALDH1A3/CLU/ABCG2/HPSE
REACTOME_INTERLEUKIN_2_FAMILY_SIGNALING	REACTOME_INTERLEUKIN_2_FAMILY_SIGNALING	42	0.679308	1.54196	0.00200246	0.0135203	7222	CSF2RB/IL2RB/INPP5D/LGALS9/JAK3/IL15RA/IL21R/HAVCR2/CSF2/STAT5A/IL9R/IL3RA/PTPN6/CSF2RA/STAT5B/IL2RG/SYK/LCK
WANG_CLIM2_TARGETS_UP	WANG_CLIM2_TARGETS_UP	241	0.5257	1.30744	0.00201642	0.0135915	5009	TSHZ2/CEACAM1/PPP1R26/BCL11B/IGSF3/BMP7/LDLRAD4/SPON1/ATP6V0D2/UBXN10/RAVER2/YPEL3/REPS2/NPR2/KIF5A/GAREM1/C1QL1/IGFBP5/ECHDC2/MERTK/IGFBP2/USP6/SEMA6B/SLITRK6/SEZ6L2/ACACB/ACRV1/ARHGEF39/CA11/CDON/DBNDD2/CCNG2/F2RL1/FER1L4/DNAJC22/COL18A1
TAVAZOIE_METASTASIS	TAVAZOIE_METASTASIS	99	0.601702	1.44812	0.00204709	0.0137749	4020	PRKN/CD24/PLEKHS1/HAPLN1/PTPRN2/AMPH/KIAA0087/KLRC1/KRT81/CA8/TTC9/FOXA2/GPR17/ALK/EREG/MTMR7/MYOM1/IGFBP5/CD24P4/TSPAN12/FCN2/KISS1/CHIA/CNTNAP2/ANO1
ALCALAY_AML_BY_NPM1_LOCALIZATION_DN	ALCALAY_AML_BY_NPM1_LOCALIZATION_DN	174	0.553154	1.3646	0.00205341	0.0137941	7854	CD69/CD200/CORO2A/MN1/GPA33/ATP8A1/S100B/SIDT1/CD38/CSGALNACT1/OTULINL/RSAD2/PIP5K1B/NUP210/FKBP1B/REPS2/SORL1/SYNGR1/ASB9/ITGA9/DHRS3/PROM1/ANK1/CYFIP2/CD48/SERPINI1/LY86/RHD/IFITM1/ABCG2/PRR5L/GALC/STK32B/TNFRSF14/TRIB2/PLXND1/GNG7/IDH2/HGF/IGFBP7/IL2RG/POU4F1/HMGN3/IL1R2/GSN/RGS10/AGTPBP1
LEI_HOXC8_TARGETS_DN	LEI_HOXC8_TARGETS_DN	17	0.787968	1.58272	0.00206072	0.0138198	3381	NCAM1/CXCL10/FAM43A/KRT19/ASS1/ANKRD1/SPP1/GAS1/ELMO1
WP_NUCLEAR_RECEPTORS_METAPATHWAY	WP_NUCLEAR_RECEPTORS_METAPATHWAY	304	0.517454	1.29117	0.00209041	0.0139953	6452	EPHA3/PCK1/UGT1A7/CYP3A4/UGT1A1/TNS4/SERPINA1/TGFA/SPINK13/CYP3A7/PMP2/ACKR3/SLC6A1/CCL20/FGFBP1/CDKN1C/PDK4/CES1/PPP1R14C/GSTM4/CES4A/PDGFB/SLC6A8/SLC6A17/SLCO2B1/UGT1A6/SCNN1A/CYP3A5/SLC6A11/SULT1A1/EDN2/UGT1A9/SRC/SLC2A12/SLC39A8/FOXO1/CES3/SLC2A5/SLC2A10/AMIGO2/ANKRD1/ALOX5AP/DNAJC15/SLC39A2/GGT1/PPARGC1A/SLC2A9/SLC5A12/ABCB11/ALDH3A1/SLC6A4/S100P/CES5A/SLC5A10/FGD4/POU5F1/MGST2/SLC2A8/SLCO1B…
REACTOME_GLUCAGON_TYPE_LIGAND_RECEPTORS	REACTOME_GLUCAGON_TYPE_LIGAND_RECEPTORS	30	0.712204	1.56199	0.0021029	0.0140553	3245	CYSLTR2/GNG2/SCTR/GNGT2/ADCYAP1/VIP/ADCYAP1R1/GHRHR/GIPR/GNGT1
REACTOME_INTRINSIC_PATHWAY_OF_FIBRIN_CLOT_FORMATION	REACTOME_INTRINSIC_PATHWAY_OF_FIBRIN_CLOT_FORMATION	21	0.764662	1.59598	0.00211159	0.0140784	5761	A2M/F10/SERPING1/PROC/SERPINE2/SERPINA5/VWF/F8/F11/KLKB1/SERPINC1
WP_RENINANGIOTENSINALDOSTERONE_SYSTEM_RAAS	WP_RENINANGIOTENSINALDOSTERONE_SYSTEM_RAAS	38	0.696044	1.5613	0.00211344	0.0140784	1654	CAMK1D/CYP11A1/CREB3L3/CAMK2A/REN/ACE/AGT
REACTOME_PI3K_AKT_SIGNALING_IN_CANCER	REACTOME_PI3K_AKT_SIGNALING_IN_CANCER	101	0.597866	1.44366	0.00211792	0.0140843	6872	FGF9/FGF7/CD86/TGFA/KIT/KL/FOXO6/NRG4/PDGFB/EREG/RAC2/FGF20/PIK3AP1/SRC/FOXO1/NR4A1/CD80/FLT3/TRAT1/PRR5/FGF8/ERBB4/CD19/AREG/FGF17/FGF18/ERBB2/BTC/EGF/HGF/FGF6
GOBERT_CORE_OLIGODENDROCYTE_DIFFERENTIATION	GOBERT_CORE_OLIGODENDROCYTE_DIFFERENTIATION	42	0.677779	1.53849	0.00212141	0.0140843	1570	OPCML/KCNA1/MAP7/SORBS1/ENPP6/SLC25A27/PAK3/TP53INP1
BHAT_ESR1_TARGETS_NOT_VIA_AKT1_DN	BHAT_ESR1_TARGETS_NOT_VIA_AKT1_DN	85	0.601816	1.43883	0.00212653	0.0140948	8779	IGSF3/CHST15/CHRM3/SPTSSB/LRATD2/BTG2/PDK4/SEMA3E/UGT1A6/RNF43/NPAS3/EDN2/SLITRK6/EFNA1/SLC29A3/ANK3/CGN/CLDN9/PBX1/TNS3/DLL1/CDH3/YPEL2/GATA3/DBP/EFNB2/PLEKHF1/GTF2IRD1/CPEB4/CDYL2/KLF9/DDIT4/INSIG2/SYTL2/SMAD3/TNFRSF19/TSC22D3
GRAHAM_CML_QUIESCENT_VS_NORMAL_QUIESCENT_DN	GRAHAM_CML_QUIESCENT_VS_NORMAL_QUIESCENT_DN	34	0.69357	1.5396	0.0021631	0.0143133	2601	MPZL2/VNN1/LIMCH1/CD52/SORL1/SELL/SPINK2/PROM1/GUCY1A1
HUANG_GATA2_TARGETS_UP	HUANG_GATA2_TARGETS_UP	142	0.565492	1.38708	0.00216874	0.0143268	9167	IL16/KCTD12/KIT/CD244/PAX6/TP53INP1/GABARAPL1/CTSE/FAM117A/CD93/ALOX5AP/MYL10/LYZ/DEPP1/IRAK3/MC5R/RAB44/MNDA/DGKG/PIK3CG/ADGRG3/GREB1/KLK1/ST8SIA4/IFITM1/TGFBR1/MGST2/TOX/TXNIP/KCNN4/P2RY14/RAB31/FAM107B/N4BP2L1/ABTB1/FCGR2B/FFAR2/GMFG/CMTM7/AKR1B10/EVI2A/GSN/CDKN1A/LAT2/SAT1/SLC8B1/FES/IL17RA/SH3BGRL3/DOK3/CST3/ANKH/CCPG1
PID_CD8_TCR_PATHWAY	PID_CD8_TCR_PATHWAY	52	0.657911	1.53051	0.00218652	0.0144203	7222	LCP2/CD3D/CD86/TRPV6/CD3E/RASSF5/CD247/CD80/PTPRC/PTPN6/PRKCB/RASGRP2/CD3G/MAP3K14/GRAP2/RASGRP1/PRF1/LCK
WP_FOCAL_ADHESION	WP_FOCAL_ADHESION	197	0.544309	1.3481	0.0022014	0.0144944	8327	ITGA8/PARVG/TXK/TESK2/ITGB6/VEGFD/FLT1/MYL2/PDGFB/TNK1/HCK/LAMA5/CCND2/VAV3/PAK3/ITGA9/TNN/RAC2/VTN/PRKCG/PTK6/SRC/RELN/SHC4/ITGB7/LAMA3/KDR/VWF/COL2A1/MYL10/SPP1/PDGFD/MYLPF/STYK1/PGF/ITGB8/ITGA2B/ITGA2/COL4A6/PARVB/PRKCB/COL5A3/FGR/ERBB2/MAPK10/VEGFC/ITGB4/EGF/MYLK3/HGF/TNXB/SHC3/IGF1R/PIK3CD/MYL9/IGF1/THBS3/LAMC3/MYLK2/MYLK4/ITGA11
SMID_BREAST_CANCER_RELAPSE_IN_PLEURA_DN	SMID_BREAST_CANCER_RELAPSE_IN_PLEURA_DN	25	0.747772	1.59421	0.0022213	0.0146012	5802	CEACAM1/SLPI/CCL18/FRMPD1/INAVA/FABP7/CST1/CXCL9/BAMBI/S100P/CP/CDH3/LTF
TORCHIA_TARGETS_OF_EWSR1_FLI1_FUSION_TOP20_UP	TORCHIA_TARGETS_OF_EWSR1_FLI1_FUSION_TOP20_UP	19	0.783388	1.60685	0.00226616	0.0148715	3748	NDRG2/GDA/FMO1/SLAMF1/CA8/MEST/HMGCS2/ZNF185
KORKOLA_TERATOMA_UP	KORKOLA_TERATOMA_UP	17	0.785049	1.57685	0.00230102	0.0150755	4321	A2M/CLEC7A/MGP/CCND2/CLEC2B/ARHGDIB
PEDRIOLI_MIR31_TARGETS_UP	PEDRIOLI_MIR31_TARGETS_UP	199	0.539402	1.33597	0.0023124	0.0150755	8819	MPZL2/HS6ST3/GREB1L/CORO2A/PRR15/SPON1/GLYATL2/CD3E/CACNA1I/CADM1/KRT81/GPC2/TAFA3/ASB9/ADRA1B/CABYR/ATOH1/HR/RNF112/FOXS1/IGFBP3/KRT7/SLC2A12/KRT80/RAB26/TNFRSF11B/CIDEC/ARHGAP4/SFTPA2/CXorf58/OPALIN/NXF5/MCF2L2/KLHL29/MGAT4A/FBLN5/ZNF555/LINC00592/RAB20/CORO1A/PMEL/LDHAL6B/KIAA1755/RASGRP2/L1CAM/NAALADL1/GATA3/STBD1/ERBB2/CISH/CCDC183/C20orf203/ANKRD2/NPPC/XPNPEP1/PSG11/SSX3/GP2/PDE4D/KCNJ15/PE…
RIZKI_TUMOR_INVASIVENESS_3D_UP	RIZKI_TUMOR_INVASIVENESS_3D_UP	195	0.537761	1.33145	0.0023124	0.0150755	9211	IKZF1/FAM189A2/CD69/GZMA/SPTA1/ALDH5A1/AADAC/CAMP/GRIP1/BMP6/DUSP2/MMP13/PCSK6/RYR3/TNFSF10/NECTIN1/CABYR/THPO/DCLK1/DHRS9/EGR2/ZMYND10/ZNF219/ADIRF/CPA1/CAPN3/CHST5/BST2/RUNX1T1/CD72/ADGRG1/CXCL12/CCNA1/SSBP2/SST/RHOH/WIF1/ETV4/MMP15/ARID5A/PTAFR/PTN/IGF1R/ETV6/CTRB1/FBXL2/DIO1/TLX2/FILIP1L/SOD3/ASGR1/PLPP1/PRR4/DDB2/LLGL2
BENPORATH_OCT4_TARGETS	BENPORATH_OCT4_TARGETS	278	0.516847	1.28915	0.0023124	0.0150755	6500	NEBL/SULF1/NEFL/BMP7/GAP43/ABTB2/HOXB5/KCNMB4/SORBS1/LRAT/ADD3/GPC3/CNTNAP3/DHRS3/FEZ1/SFRP1/LARGE1/TJP3/ENTPD1/SFRP2/TGIF2/STMN2/GRHL2/DPPA4/FOXO1/OSR1/AMIGO2/KDR/ANKRD1/TCF7L1/NEFM/GAS1/BAMBI/EOMES/CABLES1/CHST5/CDC14B/POU5F1/FRAT2/RDH10/ZHX2/NAALAD2/IER5L/ROR1/KLF5/MSC/LINGO1/HESX1
REACTOME_CONSTITUTIVE_SIGNALING_BY_ABERRANT_PI3K_IN_CANCER	REACTOME_CONSTITUTIVE_SIGNALING_BY_ABERRANT_PI3K_IN_CANCER	74	0.616127	1.46539	0.00232891	0.0151583	6872	FGF9/FGF7/CD86/TGFA/KIT/KL/NRG4/PDGFB/EREG/RAC2/FGF20/PIK3AP1/SRC/CD80/FLT3/TRAT1/FGF8/ERBB4/CD19/AREG/FGF17/FGF18/ERBB2/BTC/EGF/HGF/FGF6
MATZUK_SPERMATID_DIFFERENTIATION	MATZUK_SPERMATID_DIFFERENTIATION	32	0.7131	1.57649	0.00234272	0.0152233	4659	MAP7/CADM1/PACRG/KRT9/PRND/TNP1/TDRD1/RNF17
REACTOME_ACTIVATED_NOTCH1_TRANSMITS_SIGNAL_TO_THE_NUCLEUS	REACTOME_ACTIVATED_NOTCH1_TRANSMITS_SIGNAL_TO_THE_NUCLEUS	30	0.708571	1.55402	0.00234789	0.015232	5818	ARRB1/NEURL1/CNTN1/DTX4/DTX1/PSEN2/DLL1/JAG1/NEURL1B
MAGRANGEAS_MULTIPLE_MYELOMA_IGLL_VS_IGLK_UP	MAGRANGEAS_MULTIPLE_MYELOMA_IGLL_VS_IGLK_UP	41	0.691351	1.56227	0.00237457	0.01538	1483	ELAVL4/CYB5A/DSG1/IGKC/CCL3/HSD17B2/TLX1
RICKMAN_METASTASIS_DN	RICKMAN_METASTASIS_DN	249	0.526464	1.31026	0.00242339	0.0156706	4852	PERP/MPZL2/DSG3/IGSF3/LCP2/RALGDS/DOCK8/KRT5/DMTN/KCNK1/RASSF5/LAD1/RGS14/ALS2CL/SLC6A8/IL18/SDC1/MYCL/DOK2/NECTIN1/COX6B2/TRIM29/MEGF11/MTUS1/ANXA8/KRT6A/BAIAP2/AHNAK2/ZDHHC12/DSC3/CD177/CAPG/IFITM1/S100A14/SLAMF8/S100A2/RAB7B
WP_HEDGEHOG_SIGNALING_PATHWAY_WP4249	WP_HEDGEHOG_SIGNALING_PATHWAY_WP4249	42	0.67496	1.53209	0.00243862	0.0157435	3390	SHH/SMO/LRP2/ARRB1/KIF7/CCND2/GAS1/DHH/BOC
MAYBURD_RESPONSE_TO_L663536_UP	MAYBURD_RESPONSE_TO_L663536_UP	28	0.726663	1.5763	0.00245117	0.0157989	3445	IKZF1/SGCZ/SEMA6B/ARHGAP26/TAFA2
KEGG_COMPLEMENT_AND_COAGULATION_CASCADES	KEGG_COMPLEMENT_AND_COAGULATION_CASCADES	66	0.634129	1.49707	0.00245759	0.0158071	5808	A2M/FGB/F10/SERPINA1/F5/C6/CFI/SERPING1/FGG/C7/F13B/MASP1/PROC/SERPINA5/C4BPB/VWF/C1QA/C3AR1/PLAU/C3/F8/BDKRB2/F11/CR2/PLAT/KLKB1/SERPINC1/C5AR1
REACTOME_LEISHMANIA_INFECTION	REACTOME_LEISHMANIA_INFECTION	223	0.531094	1.31826	0.00246039	0.0158071	6095	NCKAP1L/CYSLTR2/PRKAR2B/RHBDF2/GNG2/ADCY5/FCGR1A/SCTR/ADCY4/GPR15/PTH1R/GNGT2/ADCYAP1/VIP/HCK/PTH2R/ADCYAP1R1/IL18/NPSR1/VAV3/BTK/RAMP1/HRH2/PTGDR/ENTPD1/P2RX7/SRC/AVPR2/GHRHR/GIPR/PYCARD/CGA/CD247/MC4R/BAIAP2/GGT1/GNGT1/MC5R/ELMO1/CYFIP2/CALCB/NOXA1/DPEP2/C3AR1/GPR20/PSTPIP1/C3/CRH/CALCR/ADCY8/TXNIP/GNG4/GPBAR1/LHCGR/LHB/ITPR1/PTHLH/CD3G/FGR/DPEP1/CALCA
WP_CELL_MIGRATION_AND_INVASION_THROUGH_P75NTR	WP_CELL_MIGRATION_AND_INVASION_THROUGH_P75NTR	30	0.705535	1.54736	0.00247039	0.0158205	2331	EFNB3/NTRK2/MMP8/NGFR/MMP9/EFNA1
MURAKAMI_UV_RESPONSE_6HR_DN	MURAKAMI_UV_RESPONSE_6HR_DN	21	0.761792	1.58999	0.00247043	0.0158205	2512	ACAN/SMO/NOTCH4/DSC2/KRT13/VTN/EDN2/ITGB7
MCCLUNG_DELTA_FOSB_TARGETS_8WK	MCCLUNG_DELTA_FOSB_TARGETS_8WK	48	0.665971	1.52642	0.0024939	0.0159451	3230	KCNB1/GNAO1/CAMK2A/GAD2/RASSF2/KIF5A/SYNGR1/ADCYAP1R1/CHRM1/KCNH1/USP2
WU_SILENCED_BY_METHYLATION_IN_BLADDER_CANCER	WU_SILENCED_BY_METHYLATION_IN_BLADDER_CANCER	50	0.671753	1.55311	0.00250922	0.0160173	5337	LMO2/SPINK1/TSPAN8/SELENOP/KLRC2/USH1C/FCGRT/PLAAT4/ITGB2/DPT/PROM1/GCHFR/GUCY1A1/NR4A1/MITF/PTPRC/PRKCD/MYH11/CX3CR1/PLEK
KEGG_PRIMARY_IMMUNODEFICIENCY	KEGG_PRIMARY_IMMUNODEFICIENCY	34	0.690363	1.53248	0.00252697	0.0161048	7222	CD40/CD3D/BLNK/CD3E/JAK3/BTK/ADA/PTPRC/CD19/RAG1/AICDA/IL2RG/LCK
BILANGES_SERUM_AND_RAPAMYCIN_SENSITIVE_GENES	BILANGES_SERUM_AND_RAPAMYCIN_SENSITIVE_GENES	66	0.633027	1.49447	0.00253379	0.0161224	1836	EXD2/KCNK13
REACTOME_VISUAL_PHOTOTRANSDUCTION	REACTOME_VISUAL_PHOTOTRANSDUCTION	91	0.600508	1.44051	0.00254311	0.0161559	8968	PNLIP/STRA6/PPEF1/LRP2/LRAT/BCO1/GPC4/GPC3/GPC2/GPC5/SDC1/RDH12/DHRS3/AKR1C4/GUCA1C/DHRS9/CNGB1/GNGT1/PDE6A/RGS9/GUCY2F/HSD17B6/SDC3/RPE65/RDH10/RDH16/CNGA1/AWAT2/GPC1/CYP4V2/RBP4/RBP2/AKR1B10/ABCA4/GRK7/BCO2/AKR1C1/LRP8/GNB5/AGRN/APOE/PRKCQ
LI_LUNG_CANCER	LI_LUNG_CANCER	38	0.690485	1.54883	0.00255624	0.0162134	5930	ALDH1A1/GSTM4/HAP1/HCK/IGFBP3/KRT19/CCNE1/CSF2/KRT18/S100A2/FGR/KRT8
DURAND_STROMA_NS_UP	DURAND_STROMA_NS_UP	163	0.552061	1.35991	0.00257138	0.0162834	8126	PARM1/PDE3B/OLR1/RAB6B/ATRNL1/SCAMP5/FETUB/NANOS1/KIAA1671/GATA4/ADAMTSL3/SYNGR3/PREX2/FBLIM1/FEZ1/DMRT2/KRT19/HAVCR2/CHN2/OSR1/FAM110C/HS3ST1/MPP7/ARHGAP26/CMBL/TMEM170B/TMEM185B/SNAI1/WDR31/GDF15/CPA6/OVGP1/GCH1/JAM2/FRAT1/RCOR2/TNFSF13B/RNF128/ELOVL4/WNK3/RALGAPA2/ITPR1/GREM2/MLF1/TMEM266/EXOC6/STAG3/RBKS/PRRG4/LY9/ICA1/EZR/RAB27B/GPRC5A/RBPMS/SLC16A13/SH3BP5/MYL9/GATA6/GDPD1/ABHD6
WIERENGA_STAT5A_TARGETS_GROUP1	WIERENGA_STAT5A_TARGETS_GROUP1	120	0.580222	1.41062	0.00259471	0.016405	6578	CALB2/CTSZ/SNTA1/IL18RAP/CDKN1C/PCSK9/RHAG/TNFAIP8L3/IGFBP5/DHRS3/SPAG4/TGM2/ST3GAL5/FBXO6/XIRP1/SLC2A10/PIK3IP1/CYSTM1/CTSH/CCDC102A/KRBA1/ADGRG5/IL3RA/TGFBR1/LTB/FAM131A/ITGA2/F2RL1/OSBP2/NAALADL1/SEMA6C/CISH/HSPA6/GBP4/ENPP3/IL4I1/A4GALT/CTXN1/P4HA2
ODONNELL_TARGETS_OF_MYC_AND_TFRC_UP	ODONNELL_TARGETS_OF_MYC_AND_TFRC_UP	72	0.622094	1.47469	0.00260731	0.0164391	5122	LMO2/SCARA5/F11R/LCP2/TENT5C/CD69/DAPK2/ZBED2/LGALS9/ZNF594/NRCAM/SYTL1/TP53INP1/PLAAT4/SYT17/LYZ/PYHIN1/ZBP1/FCMR/KLK1/TXNIP/CD72/CX3CR1/YPEL2
JOHNSTONE_PARVB_TARGETS_3_UP	JOHNSTONE_PARVB_TARGETS_3_UP	415	0.492651	1.23847	0.00260838	0.0164391	9227	LITAF/TNIK/LIPG/F11R/SYNGR2/CCDC69/AQP3/TMC6/ARRB1/NANOS1/RNASE2/FRAS1/PTPRE/ADD3/DSP/DMBT1/PDK4/HTATIP2/TOGARAM2/MFSD6/DNAH2/SCNN1A/SLC29A2/TNFSF10/CCDC3/SPAG4/TGM2/DPP7/SCG2/ACSL5/KRT19/CD9/CREG1/KRT80/PNMA2/SEZ6L2/PRAG1/PRXL2A/AHNAK2/ACSL1/ATL1/CMTM3/ARHGAP26/TTC7B/SEMA4B/PLAU/MELTF/CLU/IFITM1/PARD6B/C3/TGFBI/ABCG2/KLHL29/KLHL24/ITGA2/TXNIP/S100A2/AREG/CRISPLD2/COL18A1/TM7SF2/ADGRG1/L1CAM/JAG1…
MEBARKI_HCC_PROGENITOR_WNT_UP_CTNNB1_DEPENDENT_BLOCKED_BY_FZD8CRD	MEBARKI_HCC_PROGENITOR_WNT_UP_CTNNB1_DEPENDENT_BLOCKED_BY_FZD8CRD	45	0.679948	1.5493	0.00262844	0.0165394	5012	LCP1/GOLGA8G/HAPLN1/EPHB2/NOG/IGFBP5/RGCC/DPT/PRAG1/LYPD1/ST6GAL2/LINC01705/CRISPLD2/RDH10
ZHENG_GLIOBLASTOMA_PLASTICITY_DN	ZHENG_GLIOBLASTOMA_PLASTICITY_DN	55	0.644609	1.50755	0.00263713	0.0165678	1891	PGM5/RNASE1/NDRG2/DRAXIN/ATP8A1/LSAMP/CADPS/COL9A3/SORL1/PADI2/EPHB1/PDLIM4/RAMP1/ARVCF/MAPT/MERTK
HOLLERN_MICROACINAR_BREAST_TUMOR_UP	HOLLERN_MICROACINAR_BREAST_TUMOR_UP	43	0.6816	1.55354	0.00266512	0.0166651	3541	ACSS1/TSPAN8/HDAC11/SIDT1/CA6/PIK3AP1/UPB1/CHN2/NR4A1/CLDN2/MFSD4A/PPARGC1A
PARK_HSC_MARKERS	PARK_HSC_MARKERS	43	0.680219	1.55039	0.00266512	0.0166651	1017	LAPTM5/CD24/KIT/CCL3/LSP1/NFE2
MARTIN_VIRAL_GPCR_SIGNALING_DN	MARTIN_VIRAL_GPCR_SIGNALING_DN	45	0.679558	1.54841	0.00266796	0.0166651	6696	NEBL/FRMD4B/EFNB3/WT1/CD86/SMPD3/PGF/LGR6/HTR1B/TF/EXTL1/PLA2G2F/BIK/SLCO1A2/STBD1/BRSK1/RNF122/VCAN
POOLA_INVASIVE_BREAST_CANCER_DN	POOLA_INVASIVE_BREAST_CANCER_DN	124	0.575658	1.4001	0.00266937	0.0166651	7877	IGSF1/CRLF1/DACH1/KRT5/MGP/AZGP1/GFRA1/ARHGEF5/CLMN/EREG/GRP/CELSR2/MAPT/FABP7/IGFBP2/BMP5/SERPINA5/NPY1R/SYT17/SEZ6L2/HMGCS2/CHI3L1/SERPINA3/CACNA1D/LTBP4/PGGHG/SSH3/CAPN3/ERBB4/KRT6B/WFDC2/DKK3/MATN2/TF/BST2/VTCN1/ITPR1/PLAT/CCDC170/LTF/SCUBE2/GATA3/PPP1R3C/LTBP3/FRZB/PKP1/WIF1/CYP1A1/DCT/PTN/IGF1R/ECE1
RUTELLA_RESPONSE_TO_HGF_VS_CSF2RB_AND_IL4_UP	RUTELLA_RESPONSE_TO_HGF_VS_CSF2RB_AND_IL4_UP	392	0.49927	1.25307	0.00268237	0.01672	6625	LMO2/ST6GAL1/DCSTAMP/CXCL10/CHST15/CCDC69/ZNF395/VNN1/CYBB/IDO1/ADAMDEC1/PID1/CCL3/AQP9/CD52/RSAD2/TREM1/FCGR1A/CCL18/CDKN1C/SNX10/AOAH/CES1/EREG/SIGIRR/IL18/SLC12A8/CMKLR1/RGCC/MMP9/ENTPD1/CD14/PLAAT4/TGM2/SELL/SLAMF7/CD9/TBC1D16/CXCL9/ADAM28/MAFB/SLC29A3/FBP1/CHI3L1/ACP5/MX2/MITF/SPP1/VWA5A/IRAK3/CCR5/CD48/APOC1/LXN/DPEP2/LILRB4/LY86/C1QA/C3AR1/ITGAL/CYP27A1/SLC7A7/PSTPIP1/ICAM2/MS4A4A/C3/TNS3/…
ZHAN_MULTIPLE_MYELOMA_MS_UP	ZHAN_MULTIPLE_MYELOMA_MS_UP	46	0.669917	1.52963	0.00269312	0.0167607	3987	MARK1/BEND7/PCSK5/TMEM176B/RAI2/RMST/SLC22A17/SERPINE2/MITF/VWA5A/PPM1H/PBX1
RASHI_RESPONSE_TO_IONIZING_RADIATION_6	RASHI_RESPONSE_TO_IONIZING_RADIATION_6	75	0.625673	1.48944	0.00270482	0.0168073	7701	IKZF1/LAPTM5/RNASE1/CCL5/SLPI/SLFN12L/CCR2/FMNL1/IL18R1/CXCL9/LYZ/CD48/PTPRC/ADH1B/CSF2RA/UNC93B1/MSC/CD79B/FCGR2B/S100A9/RHOH/EVI2A/IL1R2
REACTOME_O_GLYCOSYLATION_OF_TSR_DOMAIN_CONTAINING_PROTEINS	REACTOME_O_GLYCOSYLATION_OF_TSR_DOMAIN_CONTAINING_PROTEINS	38	0.688773	1.54499	0.00271726	0.0168582	3686	ADAMTS9/SEMA5B/SPON1/ADAMTSL3/ADAMTS14/ADAMTS3/SBSPON/ADAMTS17/ADAMTSL2/ADAMTS20/THSD1/THSD7A
LIU_PROSTATE_CANCER_UP	LIU_PROSTATE_CANCER_UP	94	0.597841	1.43556	0.00272594	0.0168857	6328	SAMD5/GLYATL1/MAP2K6/CCL3/CADM1/PPP1R9A/REPS2/TP53INP1/MARCKSL1/PPM1E/BCAM/BEND4/ST14/GUCY1A1/FBP1/ALDH1A3/GDF15/SOX4/RAB17/CCNG2/OR51E2/VSTM2L/TRGC1/SOX9/ARHGEF26/PCA3
REACTOME_CELL_JUNCTION_ORGANIZATION	REACTOME_CELL_JUNCTION_ORGANIZATION	88	0.599883	1.43951	0.00276074	0.0170747	5173	CADM3/F11R/CADM2/KRT5/CADM1/CDH7/FBLIM1/CLDN16/CLDN23/CDH10/NECTIN1/CDH5/CDH15/LIMS2/PATJ/LAMA3/CDH8/CLDN1/CLDN2/CLDN10/COL17A1/SDK1/CLDN22/CLDN9/PARD6B/CDH17/CDH6/CDH3/CRB3/CLDN14/PARVB
DEMAGALHAES_AGING_UP	DEMAGALHAES_AGING_UP	48	0.662001	1.51732	0.00276881	0.017098	7632	LITAF/LAPTM5/IL33/SERPING1/PCSK6/APOD/DCLK1/VWF/LYZ/SPP1/C1QA/CLU/C3/EFEMP1/TXNIP/GSTA1/S100A4/FCGR2B/MPEG1/C1QC/GFAP
MINGUEZ_LIVER_CANCER_VASCULAR_INVASION_DN	MINGUEZ_LIVER_CANCER_VASCULAR_INVASION_DN	20	0.767013	1.58995	0.00278189	0.0171522	3541	PCK1/CYP3A4/MAT1A/GLYATL1/DPYS/UGT2B15/PPARGC1A
XU_GH1_AUTOCRINE_TARGETS_UP	XU_GH1_AUTOCRINE_TARGETS_UP	169	0.5525	1.36181	0.00283036	0.017424	3501	HOXB9/BMP7/CLEC7A/HYDIN/NOS1/ST6GALNAC3/SELENOP/TLE2/SPARCL1/MOB3B/GPR12/SLCO3A1/GASK1B/CPNE6/SPEF2/C1orf226/LINC01150/HERC5/STMN2/FAM110B/PPM1J/LINC00923/LAMA3/GABRA4/CLDN2/NOX5
FERRANDO_T_ALL_WITH_MLL_ENL_FUSION_UP	FERRANDO_T_ALL_WITH_MLL_ENL_FUSION_UP	87	0.596261	1.4279	0.00284162	0.0174663	3320	IKZF1/ALPP/LAPTM5/PRSS3/LCP2/RALGDS/MYOM2/KIAA1671/CD3E/ADCYAP1/FCGRT/SELL/IL32/CTSH/CLEC2B
WEINMANN_ADAPTATION_TO_HYPOXIA_UP	WEINMANN_ADAPTATION_TO_HYPOXIA_UP	26	0.74148	1.58364	0.00285047	0.0174936	3768	CRLF1/COL15A1/MAP2K6/KCNK1/CADM1/NMU/RGCC/MEST/ALDH3A1
REACTOME_SIGNALING_BY_INTERLEUKINS	REACTOME_SIGNALING_BY_INTERLEUKINS	432	0.492767	1.23958	0.00286736	0.0175702	8143	LCP1/CRLF1/CCL5/CSF2RB/IFNLR1/IL33/CXCL10/IL16/IL2RB/CD86/S100B/PTPN5/CCL3L1/TEC/BLNK/MAP2K6/INPP5D/RORC/IL22RA1/LBP/LGALS9/CCL3/CCL20/JAK3/IL18RAP/RPS6KA1/HCK/LAMA5/IL15RA/SIGIRR/IL18/BATF/IL36B/SDC1/IL21R/CCR2/MMP9/ITGB2/HAVCR2/CSF2/PTPN20/FOXO1/IL12RB1/IL18R1/CD80/IL36RN/IL32/IL10RA/IL1RL1/IRAK3/CCR5/IL22RA2/NOS2/IL36G/EBI3/STAT5A/IL9R/IL24/CSF3R/RHOU/IL3RA/IL7/IL22/RAG1/LCN2/PTPN6/CSF2RA/PSMB…
WINNEPENNINCKX_MELANOMA_METASTASIS_DN	WINNEPENNINCKX_MELANOMA_METASTASIS_DN	36	0.687383	1.54054	0.00288455	0.0176483	8987	PI16/F10/LSP1/EMX2OS/FGD3/STMN2/SPINT2/PIK3IP1/XCL1/CTNNBIP1/LTB/TXNIP/P2RY14/PCP4/PROM2/ST6GALNAC6/KCTD11/KIAA0930/ALDH3A2/CST3
BOYLAN_MULTIPLE_MYELOMA_PCA3_UP	BOYLAN_MULTIPLE_MYELOMA_PCA3_UP	76	0.615319	1.46467	0.00289397	0.0176787	5052	SFMBT2/BCL11B/ABTB2/CD69/LGALSL/KCNF1/KIAA1671/GPR65/GAREM1/CCND2/RNF43/AK7/PPARGC1A/ACOXL/FAM9B/RAB20/CKB
HESS_TARGETS_OF_HOXA9_AND_MEIS1_DN	HESS_TARGETS_OF_HOXA9_AND_MEIS1_DN	82	0.606251	1.44749	0.00292284	0.0178277	7032	LITAF/CSF2RB/CLEC7A/SLFN12L/CYBB/RNASE2/CCN3/AQP9/TPD52/FCGR1A/LSP1/MMP8/BTG2/HCK/IL18/MMP9/MERTK/GPR137B/LYZ/MITF/CCR5/LILRB4/EGR2/C3AR1/CHIA/TGFBI/TLR2/TF/LCN2/PLEK/FGR/S100A4/P2RY14/VCAN/ANXA4/FFAR2/MPEG1
DUAN_PRDM5_TARGETS	DUAN_PRDM5_TARGETS	74	0.611298	1.45391	0.00293479	0.0178732	4818	ISLR2/CYP3A7/ISLR/MYOM2/TINAGL1/PAX6/CLDN16/PAX5/WNT10B/INSYN1/CEMIP/CCDC33/EDNRA/POU2F3/PSG1/DKK3/LRRC37A3/POU5F1/ADARB2/S100A2
LEE_DOUBLE_POLAR_THYMOCYTE	LEE_DOUBLE_POLAR_THYMOCYTE	27	0.734654	1.58364	0.00299671	0.0182224	6006	SLAMF1/RORC/CIB2/SLC7A3/HRK/MIR646HG/RASD1/SH2D1A/C3orf52/RIPK4/CD1D/ELOVL4/EFNB2
REACTOME_PASSIVE_TRANSPORT_BY_AQUAPORINS	REACTOME_PASSIVE_TRANSPORT_BY_AQUAPORINS	12	0.852232	1.59254	0.0030035	0.0182358	965	AQP2/AQP4/AQP3/AQP1/AQP9/AQP7
WP_COMPLEMENT_SYSTEM_IN_NEURONAL_DEVELOPMENT_AND_PLASTICITY	WP_COMPLEMENT_SYSTEM_IN_NEURONAL_DEVELOPMENT_AND_PLASTICITY	101	0.589576	1.42364	0.00301754	0.0182838	5808	MARK1/CX3CL1/C5AR2/C6/CFI/SERPING1/COLEC10/C7/MBL1P/VTN/MASP1/MERTK/PRKCZ/ITGB2/PATJ/FCN2/C4BPB/BID/C1QA/C3AR1/ATP8B3/COLEC11/CLU/PARD6B/C3/SUSD4/MFGE8/CX3CR1/CR2/CRB2/C5AR1
DAIRKEE_CANCER_PRONE_RESPONSE_BPA_E2	DAIRKEE_CANCER_PRONE_RESPONSE_BPA_E2	115	0.581858	1.40831	0.0030206	0.0182838	4615	PARM1/NCAM1/FMO1/HDAC11/ABCA3/UNC45B/DDC/LST1/HPCA/TMEM38A/XIRP1/DCLK1/ACTN3/MX2/USP2/SGCA/PGAM2/TNNT1
CHANG_IMMORTALIZED_BY_HPV31_DN	CHANG_IMMORTALIZED_BY_HPV31_DN	58	0.635874	1.48811	0.00302525	0.0182841	4412	PTPRU/DSG1/SLPI/CD24/GPA33/DSC2/DSP/OAS2/DMKN/SPRR2E/SULT2B1/ENTPD3/LAMA3/PLA2G1B/MX2/IFITM1/PSG1
TAVOR_CEBPA_TARGETS_UP	TAVOR_CEBPA_TARGETS_UP	48	0.661285	1.51568	0.00304372	0.0183678	6346	PTPN3/LITAF/KCNMB1/ARHGEF5/BTG2/CCND2/LST1/TRDC/MLC1/SPINT2/ACSL1/SERPINI1/C3AR1/PTPRC/GCH1/BIK/TRGC1/KLF5/RAB31
HOEBEKE_LYMPHOID_STEM_CELL_UP	HOEBEKE_LYMPHOID_STEM_CELL_UP	93	0.590751	1.41952	0.00306433	0.0184642	6426	RUNX3/MN1/SPON1/KIAA0087/IRF8/SLC24A3/BTK/CYTH4/ADA/SLC2A5/ADAM28/IQSEC1/DPEP2/PGGHG/ARHGAP25/C11orf21/TRAF3IP3/TNS3/ITIH4/STK32B/PRKCB/TRIB2/SH3TC1/P2RY14/PLXND1/RAB31/SLC38A1
REACTOME_METABOLISM_OF_ANGIOTENSINOGEN_TO_ANGIOTENSINS	REACTOME_METABOLISM_OF_ANGIOTENSINOGEN_TO_ANGIOTENSINS	15	0.801397	1.56999	0.00308627	0.0185683	1654	CTSZ/ENPEP/CES1/REN/ACE2/ACE/AGT
ZHANG_BREAST_CANCER_PROGENITORS_DN	ZHANG_BREAST_CANCER_PROGENITORS_DN	133	0.566897	1.38554	0.00310486	0.0186237	1638	A2M/UGT1A10/CEACAM1/EIF4E3/GZMA/HDAC11/CACHD1/C4orf54/HCK/LAMA5/CACNG7/IL18/SCNN1A
IIZUKA_LIVER_CANCER_PROGRESSION_G2_G3_UP	IIZUKA_LIVER_CANCER_PROGRESSION_G2_G3_UP	27	0.733276	1.58067	0.00312071	0.0186625	3492	CCL5/SELENOP/PCSK6/SDC1/RARRES2/ACSL1/APOC1
RODWELL_AGING_KIDNEY_NO_BLOOD_DN	RODWELL_AGING_KIDNEY_NO_BLOOD_DN	140	0.553378	1.35483	0.00313574	0.0187243	2127	NEBL/ARFGEF3/BMP7/CYB5A/TSPAN7/TPD52/ABCA5/B4GALNT3/GSTM4/KLHL3/AUTS2/FRMD3/GABARAPL1/BTBD11/BCAN/C1orf226/FAM83F
NOUSHMEHR_GBM_SILENCED_BY_METHYLATION	NOUSHMEHR_GBM_SILENCED_BY_METHYLATION	45	0.676006	1.54032	0.00314226	0.018735	6485	JHY/FMOD/PDPN/GJB2/SEMA3E/RARRES2/CA3/MMP9/CHST6/CHI3L1/RAB36/SEL1L3/ACSS3/CCNA1/B3GNT5/ITGBL1
MAHAJAN_RESPONSE_TO_IL1A_UP	MAHAJAN_RESPONSE_TO_IL1A_UP	75	0.620996	1.4783	0.00315877	0.0188053	2912	KCNA1/CDX2/CCL5/KRT32/IL2RB/SERPINB4/ACKR3/CCL20/NRCAM/FLT1/IL15RA/SDC1/SSTR2/APOD/MERTK/CSF2/KDR/GFRA2
BIOCARTA_BTG2_PATHWAY	BIOCARTA_BTG2_PATHWAY	11	0.841061	1.54978	0.00317515	0.0188745	1036	HOXB9/BTG2
WP_B_CELL_RECEPTOR_SIGNALING_PATHWAY	WP_B_CELL_RECEPTOR_SIGNALING_PATHWAY	97	0.581088	1.3965	0.00318683	0.0189157	5427	TEC/BLNK/MAP2K6/INPP5D/CAMK2A/PIP5K1B/RPS6KA1/BTK/RAC2/PIK3AP1/FOXO1/DAPP1/NFATC2/PIK3CG/MAPK4/PTPRC/PRKCD/CD19/HCLS1/PTPN6/CR2/PRKCB
AZARE_NEOPLASTIC_TRANSFORMATION_BY_STAT3_UP	AZARE_NEOPLASTIC_TRANSFORMATION_BY_STAT3_UP	120	0.57528	1.39861	0.00322938	0.0191397	2100	NEFL/PRSS3/PRSS2/PDPN/TGFA/VNN1/PID1/FGFBP1/OAS2/CRYBB2/SH2D2A/SORL1/ITGB6/FOXA2/CCND2/CALB1/APOBEC3G/FEZ1/SFRP1/SERPINE2/CXCL11
ROSS_AML_WITH_PML_RARA_FUSION	ROSS_AML_WITH_PML_RARA_FUSION	73	0.612132	1.45397	0.00324105	0.0191803	3276	PDE3B/LDLRAD4/S100B/AQP3/SERPING1/CDKN1C/STAB1/CLMN/AUTS2/IGFBP2/ANXA8/LRFN4/CHN2/LTK/KRT18/COL2A1/ARHGAP4
MIKKELSEN_MEF_ICP_WITH_H3K4ME3_AND_H3K27ME3	MIKKELSEN_MEF_ICP_WITH_H3K4ME3_AND_H3K27ME3	35	0.689448	1.53588	0.00325473	0.0192326	6821	OPCML/KLHL1/IDO1/SPTSSB/ROBO2/PTPRR/PTH2R/NPY1R/PCSK1/YPEL4/SERPINI1/SYT1/MCHR1/EXTL1/CORO1A/TMEM100/TAL2/MDH1B/CACNB3/PAK5
KEGG_BASAL_CELL_CARCINOMA	KEGG_BASAL_CELL_CARCINOMA	49	0.65909	1.51595	0.00330113	0.019449	4979	SHH/SMO/FZD3/BMP4/WNT10B/WNT11/WNT7B/TCF7L1/WNT7A/WNT9A/WNT8B/AXIN2
TAKEDA_TARGETS_OF_NUP98_HOXA9_FUSION_6HR_UP	TAKEDA_TARGETS_OF_NUP98_HOXA9_FUSION_6HR_UP	81	0.606403	1.44443	0.00330671	0.019453	6235	PLCL1/FGF7/CD69/GAS2L3/DACH1/LIMCH1/HOXB3/GLYATL2/PCDH17/SYBU/C3orf80/CA8/NRG4/GASK1B/IL18/TEX15/TSPAN12/XCL1/FLT3/DHRS9/SERPINI1/ITGB8/MS4A4A/MSX1/TOX/GRK3/SHISA2/DLX2/KLF5/PLN
MEBARKI_HCC_PROGENITOR_WNT_DN_CTNNB1_INDEPENDENT	MEBARKI_HCC_PROGENITOR_WNT_DN_CTNNB1_INDEPENDENT	16	0.807574	1.60688	0.00336484	0.0197206	5092	ITGA8/PRKAR2B/KRT4/ABCD2/PNLIPRP3/TTC6/FGD3/DOK7/S100P/GCH1/PLIN4
MIKKELSEN_MCV6_ICP_WITH_H3K4ME3_AND_H3K27ME3	MIKKELSEN_MCV6_ICP_WITH_H3K4ME3_AND_H3K27ME3	30	0.694581	1.52334	0.00336869	0.0197206	5811	IGSF3/NCKAP5/HTR2A/TMEM255A/PTPRR/C11orf87/RHOJ/CFAP65/ANK3/YPEL4/SYT1/MCHR1/SUSD4/RLN1/PLAT/TAL2
WANG_METASTASIS_OF_BREAST_CANCER_ESR1_DN	WANG_METASTASIS_OF_BREAST_CANCER_ESR1_DN	30	0.693658	1.52132	0.00336869	0.0197206	4321	NEFL/NEURL1/IL18/LST1/ACACB/ABLIM1/C3/ARHGDIB
MCCLUNG_COCAIN_REWARD_4WK	MCCLUNG_COCAIN_REWARD_4WK	66	0.627481	1.48137	0.00337203	0.0197206	4907	CAPN6/SERPINB3/SERPINA1/CAMK2A/FNDC1/TECTB/ADA/NR4A1/NFATC2/CORO2B/PBX1/CORIN/GUCA2A/NELL2/INHBC
TONKS_TARGETS_OF_RUNX1_RUNX1T1_FUSION_ERYTHROCYTE_UP	TONKS_TARGETS_OF_RUNX1_RUNX1T1_FUSION_ERYTHROCYTE_UP	153	0.554594	1.36349	0.00338871	0.0197891	7545	SLCO4A1/OLR1/TLR7/MAF/TMEM176B/CD180/CD200/SERPINA1/CH25H/SELENOP/TREM1/PIK3C2B/FCGR1A/NRCAM/NTS/HERC5/SLC2A5/AMIGO2/DHRS9/ACSL1/IRAK3/SLC15A3/TFPI2/FABP3/C3AR1/ARAP3/GPR20/TNFRSF21/GDF15/TLR2/SOX4/TNNT1/DDR1/SLAMF8/PLPPR3/CD1D/LRP3/ARMCX2/PLAT/ELANE/PLTP/QPRT/CCL7/RASGRP1/VCAN/SSBP2/TMEM176A/CD79B/UCHL1/PLK2/ALDH1A2/CYP1A1
INGRAM_SHH_TARGETS_DN	INGRAM_SHH_TARGETS_DN	61	0.638613	1.49892	0.00340354	0.0198465	4589	CRLF1/PGM5/SLPI/MEGF10/EREG/SDC1/SFRP1/SFRP2/CCNE1/ITGB7/TPPP3/ACHE/BAMBI/LRRC17/CLU/C3/TGFBI/AOC3
HERNANDEZ_ABERRANT_MITOSIS_BY_DOCETACEL_2NM_UP	HERNANDEZ_ABERRANT_MITOSIS_BY_DOCETACEL_2NM_UP	68	0.623458	1.47219	0.00341364	0.0198763	2631	PTPN3/LCP1/PLA2R1/CRLF1/MAF/CD3D/SLC6A8/AGT/HOXB2/SH2D1A/PDZK1IP1/CGA
MEBARKI_HCC_PROGENITOR_WNT_UP_BLOCKED_BY_FZD8CRD	MEBARKI_HCC_PROGENITOR_WNT_UP_BLOCKED_BY_FZD8CRD	116	0.573419	1.38965	0.00342987	0.0199416	5147	LCP1/KIF26B/NXN/GOLGA8G/HAPLN1/EPHB2/RSPO3/BMF/MYL2/NDRG4/NOG/IGFBP5/RGCC/LZTS1/CCDC3/DPT/ARHGEF3/WFDC3/PRAG1/LYPD1/ST6GAL2/ALDH3A1/POTEF/ARHGDIB/CSPG5/LINC01705/SDC3/DISC1/CCNG2/GNG4/CRISPLD2/RDH10/STK32B
SAKAI_TUMOR_INFILTRATING_MONOCYTES_UP	SAKAI_TUMOR_INFILTRATING_MONOCYTES_UP	27	0.730469	1.57462	0.00349271	0.0202687	2155	NEBL/CA9/CACNB4/GRIP2/ITGA9/TGM2
YOSHIMURA_MAPK8_TARGETS_DN	YOSHIMURA_MAPK8_TARGETS_DN	350	0.503733	1.26053	0.00349632	0.0202687	4159	KIAA0040/LITAF/OLR1/UGT1A8/FMOD/ATP12A/ABTB2/CD200/FUCA1/TGFA/AQP4/CRISP3/SPON1/MAP2K6/WFDC1/COL11A1/CD5/EGLN3/ERO1B/MYBPC1/FLT1/LAMA5/PDLIM4/RASL11A/IGFBP5/HRH2/SCG2/ST3GAL5/ITGB7/DCLK1/PTGFRN/HOOK1/LMOD3/PSEN2/ACSL1/CD48/NEO1/BOK/ABRACL/AP1S3
KIM_GASTRIC_CANCER_CHEMOSENSITIVITY	KIM_GASTRIC_CANCER_CHEMOSENSITIVITY	89	0.596467	1.43048	0.00355312	0.0205679	5032	TSHZ2/NCAM1/TNMD/CRYBB2/EPHB1/SLCO2B1/SCNN1A/NCR3/SLC13A2/FABP7/TNNI2/PLXNB1/IL12RB1/MYL10/BAIAP2/ZNF219/OMP/TMEM8B
HUANG_DASATINIB_RESISTANCE_DN	HUANG_DASATINIB_RESISTANCE_DN	66	0.626385	1.47879	0.00356253	0.0205925	6426	EIF4E3/TMEM229B/PLEKHH1/TPD52/EPB41L5/ABCA3/SBK1/MAPT/IGFBP2/CHRM1/PLCH1/GREB1/SCARB1/ACSS3/SLC1A2/GPD1L/SLC38A1
REACTOME_DEFENSINS	REACTOME_DEFENSINS	16	0.804872	1.60151	0.00358476	0.0206909	5620	PRSS3/PRSS2/CCR2/DEFB124/DEFB1/TLR2/DEFB134/DEFB136
DELASERNA_MYOD_TARGETS_UP	DELASERNA_MYOD_TARGETS_UP	82	0.601433	1.43599	0.0036394	0.0209063	6648	PRKAR2B/KIF5C/PDLIM3/FZD3/HDAC11/TMCC3/DYSF/LRP4/IGFBP5/PRND/TNNI2/HMGCS2/MYLPF/CD82/ANKS1B/TNNT3/CHRNB1/KLF5/GPC1/PBXIP1/TNNC2/PACS2
VERHAAK_GLIOBLASTOMA_NEURAL	VERHAAK_GLIOBLASTOMA_NEURAL	124	0.568911	1.38369	0.00364004	0.0209063	6357	PLCL1/NDRG2/CASQ1/ATRNL1/ARRB1/NANOS1/SELENOP/KCNJ3/GABRB2/KCNK1/ADD3/REPS2/VIP/MYBPC1/SHTN1/SH3GL3/DYNC1I1/TTPA/CPNE6/FHIT/HPCA/DHRS9/EDIL3/VSX1/SERPINI1/ENPP4/SH3GL2/LYRM9/RND1/BCAS1/ANKS1B/SLCO1A2/UGT8/CRYL1/GRM1/ZSCAN31
CORRE_MULTIPLE_MYELOMA_DN	CORRE_MULTIPLE_MYELOMA_DN	58	0.632794	1.4809	0.00364185	0.0209063	2298	SULF2/EYA2/ACAN/LAPTM5/PLCL1/MAF/CH25H/FBLN1/COL11A1/BLVRA/NLGN4X/FBXO6
LIU_VAV3_PROSTATE_CARCINOGENESIS_UP	LIU_VAV3_PROSTATE_CARCINOGENESIS_UP	84	0.599706	1.43308	0.00364311	0.0209063	5895	FABP4/CYBB/IGKC/CCN3/FBLN1/PLEKHB1/ADIPOQ/ACTC1/ITGB6/CCND2/TNFSF10/APOD/TGM2/ITGB2/KRT7/SERPINA3/SPP1/FABP3/C1QA/C3/ARHGDIB/WFDC2/TLR2/TIMP4/EDNRB/TNFSF13B/CD1D/LTC4S/PLAT/LTF/ABCB4
HUPER_BREAST_BASAL_VS_LUMINAL_UP	HUPER_BREAST_BASAL_VS_LUMINAL_UP	49	0.655689	1.50813	0.00369179	0.0211399	5763	KRT75/DSG1/PDPN/SLPI/PTGES/AQP3/MMP10/IVL/KRT16/SDC1/FEZ1/SERPINE2/TRIM29/PI3/AMIGO2/KRT6A/CSTA/S100P/DSC3/S100A2/PTHLH/JAG1
MIKKELSEN_ES_ICP_WITH_H3K27ME3	MIKKELSEN_ES_ICP_WITH_H3K27ME3	35	0.684882	1.52571	0.00369947	0.0211399	5179	PARVG/RTBDN/KCNJ9/SFTPC/TMEM255A/RNF112/HPCA/XIRP1/UTS2R/PCDHB6/CALCB/LRRC4B/CFAP57/MYH11/CHST1/DUSP8
REACTOME_INTEGRATION_OF_ENERGY_METABOLISM	REACTOME_INTEGRATION_OF_ENERGY_METABOLISM	99	0.593134	1.4275	0.00369975	0.0211399	6727	CYSLTR2/KCNB1/PRKAR2B/CHRM3/GNG2/ADCY5/MLXIPL/ADCY4/ADIPOQ/GNGT2/GNA14/ACACB/SYT5/CACNA1D/GNGT1/RAPGEF4/PKLR/CACNB2/KCNS3/ADRA2A/ADCY8/GNG4/ITPR1/GNG7/CACNB3/ADCY2/CACNA1E/CD36
ZHONG_SECRETOME_OF_LUNG_CANCER_AND_ENDOTHELIUM	ZHONG_SECRETOME_OF_LUNG_CANCER_AND_ENDOTHELIUM	66	0.625708	1.47719	0.00375304	0.0213958	6796	A2M/CTSZ/CX3CL1/ACTC1/ALB/SPP1/ALDH3A1/CLU/CP/TF/COL18A1/PZP/SERPINC1/PRL/CTSD/TNXB/IGFBP7
RAO_BOUND_BY_SALL4_ISOFORM_A	RAO_BOUND_BY_SALL4_ISOFORM_A	162	0.544284	1.34169	0.00375531	0.0213958	4388	STXBP5L/CFTR/SERPINB3/CHST4/ALDH1A1/PRG4/TSPAN8/GRIP1/KCNJ3/TMPRSS11B/RSPO3/CCKAR/CES1/MOBP/CXXC4/MAPT/SERPINE2/MAB21L1/CDH8/PRAG1/ANK3/MITF/HSPB3/CHIA/SPATA6L/RGS9/OR8G1/GLRA3/BAIAP2L1
ABBUD_LIF_SIGNALING_1_DN	ABBUD_LIF_SIGNALING_1_DN	26	0.735603	1.57109	0.00376593	0.0214203	1701	SYTL4/CD24/C16orf89/TSPAN7/FOXA2/DDC
BLANCO_MELO_COVID19_BRONCHIAL_EPITHELIAL_CELLS_SARS_COV_2_INFECTION_UP	BLANCO_MELO_COVID19_BRONCHIAL_EPITHELIAL_CELLS_SARS_COV_2_INFECTION_UP	136	0.559901	1.36932	0.00377037	0.0214203	4795	KRT75/SPRR2A/PRSS3/SPRR2D/TNFSF14/MRGPRX3/VNN1/ZBED2/LGALS9/CSGALNACT1/CCL20/OAS2/NRCAM/MMP13/PDGFB/TCIM/SPRR2E/FEZ1/TGM2/VNN3/EFNA1/EPSTI1/PDZK1IP1/PI3/CSF2/IL32/IRAK3/SGPP2/IL36G/STAT5A/S100P/C1QTNF1/CHST2/IFITM1/C3/KRT6B/RND1/LTB/BST2
ZHAN_MULTIPLE_MYELOMA_DN	ZHAN_MULTIPLE_MYELOMA_DN	37	0.692423	1.55542	0.00380002	0.0215579	7351	A2M/PRKAR2B/ALDH1A1/CD24/RNASE6/WNT10B/LST1/ITGB2/CTSH/LYZ/APOC1/ITGA2B/MSX1/CD72/LCN2/ELANE/CXCL12/CD27/GP5/SYK/S100A9
KEGG_PENTOSE_AND_GLUCURONATE_INTERCONVERSIONS	KEGG_PENTOSE_AND_GLUCURONATE_INTERCONVERSIONS	25	0.734626	1.56618	0.00388204	0.0219918	3757	UGT1A10/UGT1A7/UGT1A8/UGT1A1/UGT1A6/UGT1A9/UGT2B15/UGT1A5
REACTOME_SIGNALING_BY_VEGF	REACTOME_SIGNALING_BY_VEGF	104	0.586284	1.41571	0.00389583	0.0220385	6213	NCKAP1L/NCF4/CYBB/SH2D2A/VEGFD/FLT1/VAV3/PAK3/PRKCZ/NCK2/CDH5/SRC/KDR/BAIAP2/PRR5/ELMO1/CYFIP2/PGF/FLT4/PRKCD/PRKCB/ITPR1/NCF2/VEGFC
WP_NEPHROGENESIS	WP_NEPHROGENESIS	17	0.772293	1.55123	0.00396648	0.0224064	3934	PAX2/BMP7/GREB1L/RSPO3/FGF20/OSR1/FGF8
ZHANG_RESPONSE_TO_IKK_INHIBITOR_AND_TNF_UP	ZHANG_RESPONSE_TO_IKK_INHIBITOR_AND_TNF_UP	215	0.527773	1.30917	0.00397839	0.0224099	4853	SLC7A2/OLR1/FRMD4B/SPRR2A/CCL5/ABTB2/CXCL10/CHST15/SLC52A3/MMP10/CCN3/TMCC3/CCL20/BTG2/MMP13/SLCO3A1/ANKRD22/ANKRD33B/TCIM/TNFSF10/MARCKSL1/LYPD3/TNFRSF9/ARL14/EFNA1/SPRR2C/GRHL3/PI3/CXCL16/IL32/DAPP1/CLDN1/TRIM15/SGPP2/STYK1/FAM83B/IL36G/BID/ITGB8/PLAU/C3orf52/KRT6B/GCH1/RAB11FIP1/TLR2/TRAF1/CCNG2
DANG_REGULATED_BY_MYC_DN	DANG_REGULATED_BY_MYC_DN	243	0.513921	1.27825	0.00397839	0.0224099	5136	A2M/PERP/NCAM1/ELAVL4/UGT1A1/CXCL10/MGP/TSPAN7/NXN/AQP1/CD3E/RSAD2/VEGFD/PDGFB/REN/FCGRT/UGT1A6/ARVCF/DNTT/PTPRN/SLC2A5/ALB/ACP5/LYZ/TRIM31/UGT2B15/GAS1/ACSL1/CYFIP2/CD48/LXN/ITGAL/ARHGAP25/TCN2/FADS2/FBLN5/CCNG2/TCHH/NPPB/CSPG4
REACTOME_EPH_EPHRIN_SIGNALING	REACTOME_EPH_EPHRIN_SIGNALING	91	0.591892	1.41984	0.00405124	0.0227858	3247	EPHA3/EFNB3/EPHB6/EPHB2/EPHB1/KALRN/VAV3/PAK3/MMP9/NCK2/NGEF/SRC/EFNA1/PSEN2/GRIN2B
SMID_BREAST_CANCER_LUMINAL_A_UP	SMID_BREAST_CANCER_LUMINAL_A_UP	83	0.607031	1.44966	0.0040595	0.0227858	4835	FABP4/PCSK5/RTN1/HOXB6/ATRNL1/CILP/RAI2/ITIH5/GFRA1/FBLN1/COL14A1/ADIPOQ/BTG2/ATP1A2/TNN/HOXB2/TNXA/DPT/PNMA2/HMGCS2/CIDEC/LRRC17/ADIRF/ADH1B/ADRA2A/TIMP4/SFRP4/MYH11/AREG
WP_LUNG_FIBROSIS	WP_LUNG_FIBROSIS	60	0.641201	1.50279	0.0040623	0.0227858	3819	CYSLTR2/BMP7/CCL5/FGF7/SERPINA1/TGFA/CCL3/DSP/SFTPC/PDGFB/ELN/CCR2/MMP9/CSF2/SPP1/SFTPA2/PLAU
REACTOME_TRANSPORT_TO_THE_GOLGI_AND_SUBSEQUENT_MODIFICATION	REACTOME_TRANSPORT_TO_THE_GOLGI_AND_SUBSEQUENT_MODIFICATION	182	0.544577	1.34593	0.00412711	0.0230842	5072	CHST10/CTSZ/ST6GAL1/TUBAL3/FUCA1/SERPINA1/F5/TGFA/SPTA1/MAN1C1/SPTB/TUBB4A/DYNC1I1/SPTBN5/MGAT4C/ANK1/CGA/ANK3/TRAPPC6A/FOLR1/TUBA3E/TUBB2B/MGAT4A/F8/AREG/SPTBN2/ST8SIA6/LHB
WP_OSTEOCLAST_SIGNALING	WP_OSTEOCLAST_SIGNALING	15	0.794249	1.55598	0.00416758	0.0232552	4450	PDGFB/TNFRSF11B/TNFRSF11A/ACP5/SPP1/TRPV5/TNFSF11
CORRE_MULTIPLE_MYELOMA_UP	CORRE_MULTIPLE_MYELOMA_UP	71	0.627708	1.48646	0.00416937	0.0232552	6046	LMO2/CD200/AADAC/CSGALNACT1/OTULINL/NRXN3/FAM43A/PTGIS/PTPRR/MYO1D/SLC24A3/RHOJ/PDGFRL/ADAM23/SCG2/KCTD16/ANKRD1/HGD/ALDH1A3/GDF15/ITIH4/ITGA2/AREG/PLAT/LZTS3/MYCT1
WP_DIFFERENTIATION_OF_WHITE_AND_BROWN_ADIPOCYTE	WP_DIFFERENTIATION_OF_WHITE_AND_BROWN_ADIPOCYTE	23	0.744125	1.57294	0.00419226	0.0233501	3541	MPZL2/BMP7/BMP4/ADIPOQ/PPARGC1B/ZNF423/SMAD9/PPARGC1A
PETROVA_PROX1_TARGETS_UP	PETROVA_PROX1_TARGETS_UP	25	0.731413	1.55933	0.00421419	0.0234394	4410	PDLIM3/CH25H/DMTN/DSP/CDKN1C/FLT4/GCH1
RICKMAN_TUMOR_DIFFERENTIATED_WELL_VS_POORLY_DN	RICKMAN_TUMOR_DIFFERENTIATED_WELL_VS_POORLY_DN	368	0.496135	1.24279	0.00435019	0.0241525	8641	PERP/DSC1/PDPN/TNS4/SLAMF9/KRT5/LPAR5/IGFL2/MMP10/ZBED2/TMCC3/IVL/TREM1/DSP/TMEM154/EGLN3/KRT16/GJB2/ADAMTS14/ALS2CL/FBLIM1/EREG/DUOXA1/SDC1/PPP1R1C/KCNK10/PRR9/ARHGEF37/LCE3D/CEMIP/NGEF/STON2/TES/LRFN4/LINC00520/GRHL3/KRT80/GOLGA7B/CRYBG2/IL36RN/MAFB/PTGFRN/KRT6A/AHNAK2/IMPDH1/CNGB1/CDSN/SEMA4B/GSDMC/FAM83A/KCNK6/NIPAL4/CCDC85C/GDPD2/COCH/KRT6B/HPSE/CERS3/S100A2/ARRDC4/TMEM40/COL5A3/PTHLH/MAST4/…
VERHAAK_GLIOBLASTOMA_CLASSICAL	VERHAAK_GLIOBLASTOMA_CLASSICAL	154	0.550629	1.35386	0.00435454	0.0241525	6549	LMO2/EYA2/PCSK5/SMO/ABCD2/FZD3/KCNF1/SNTA1/TLE2/RGS6/GRIK5/VAV3/SLC6A11/NPAS3/TGIF2/MAB21L1/MLC1/SLC2A10/NES/GAS1/NOS2/ITGB8/ARAP3/SSH3/PLA2G5/ACSS3/CDH6/MYO5C/TRIB2/ADGRG1/B3GALT1/JAG1/GSTK1/CAMK2B/DENND2A/SOX9/GNG7/RASGRP1
RUAN_RESPONSE_TO_TNF_DN	RUAN_RESPONSE_TO_TNF_DN	74	0.602851	1.43382	0.00437638	0.0242398	5509	PCK1/COL15A1/ABCD2/ALDH1A1/SORBS1/ADIPOQ/AQP7/CIB2/PEX11A/DHRS3/RASD1/CIDEC/ACSL1/SCARB1/AOC3/LTC4S/PLIN4/TST
VANTVEER_BREAST_CANCER_POOR_PROGNOSIS	VANTVEER_BREAST_CANCER_POOR_PROGNOSIS	46	0.654479	1.49438	0.0043856	0.0242571	1849	RAB6B/EBF4/NMU/ESM1/FLT1/IGFBP5/TMEM74B/MMP9
GAUSSMANN_MLL_AF4_FUSION_TARGETS_E_UP	GAUSSMANN_MLL_AF4_FUSION_TARGETS_E_UP	96	0.578698	1.38977	0.00442534	0.0244228	6672	SULF1/MTUS2/CCL5/TBX20/KCTD12/ISLR/KCNF1/GAL3ST4/MAN1C1/RCAN2/RASL11A/RGCC/PDGFRL/SFRP1/SFRP2/CEMIP/GRB14/SERPINA3/FABP3/MEDAG/NIPAL4/CLU/CP/TGFBI/IL7/CDH3/EGR3/ADGRG2/L1CAM/S100A10/RAB40B/SORCS2/CARNS1/METTL7A
WANG_IMMORTALIZED_BY_HOXA9_AND_MEIS1_UP	WANG_IMMORTALIZED_BY_HOXA9_AND_MEIS1_UP	28	0.710677	1.54162	0.00442977	0.0244228	5639	CLEC7A/GDA/SLFN12L/CCND2/RHOJ/TFEC/MTUS1/MS4A3/CD177/RNF128/SORT1/CSF2RA/ELANE
HADDAD_T_LYMPHOCYTE_AND_NK_PROGENITOR_DN	HADDAD_T_LYMPHOCYTE_AND_NK_PROGENITOR_DN	60	0.639148	1.49798	0.00444917	0.0244228	6704	CD24/SPON1/BLNK/CCL3/IRF8/HCK/RNASE6/DNTT/MS4A3/ITGB7/SLC2A5/CCR7/LYZ/CSTA/LY86/LTB/GPR183/PLEK/TRIB2/ELANE/TRGC1/TSPOAP1/RAB31/VCAN/HGF
ISSAEVA_MLL2_TARGETS	ISSAEVA_MLL2_TARGETS	58	0.627934	1.46953	0.0044538	0.0244228	5850	A2M/LMO1/ANXA8L1/CADM1/COL9A3/SLCO3A1/MEOX1/IL18/INSL4/VTN/TRIM29/ELF3/CD9/BMP5/HSPB3/FABP3/PLAU/HPSE/CSPG4/ADGRG2/ADGRG1/L1CAM/CRIP2/C5AR1/PPP2R2B
NOUZOVA_METHYLATED_IN_APL	NOUZOVA_METHYLATED_IN_APL	58	0.627781	1.46917	0.0044538	0.0244228	3469	CPVL/SLC7A8/HOXB13/CADM1/TTBK1/SSTR2/SBSPON/SLC25A29/OSR1/C6orf118
YAN_ESCAPE_FROM_ANOIKIS	YAN_ESCAPE_FROM_ANOIKIS	22	0.748196	1.57281	0.00446111	0.0244228	3768	CCL5/CXCL10/CX3CL1/CCL20/RSAD2/NOS2/ALDH3A1
WP_PREGNANE_X_RECEPTOR_PATHWAY	WP_PREGNANE_X_RECEPTOR_PATHWAY	31	0.708842	1.56051	0.00446293	0.0244228	5482	CYP3A4/UGT1A1/CYP3A7/UGT1A6/CYP3A5/UGT1A9/SRC/FOXO1/PPARGC1A/SLCO1B1/CYP2C9
WP_FRAGILE_X_SYNDROME	WP_FRAGILE_X_SYNDROME	119	0.569574	1.38431	0.00446469	0.0244228	3412	PTPN5/NTRK2/HOXB8/ALDH5A1/GRIP1/CAMK2A/GABRB2/SLC6A1/CNR1/GABRA1/AGAP2/GRIP2/SH3GL3/DEPTOR/MMP9/SRC/GRIN2B/CYFIP2
XU_GH1_EXOGENOUS_TARGETS_DN	XU_GH1_EXOGENOUS_TARGETS_DN	94	0.584083	1.40252	0.00449642	0.0245626	5616	ELAVL4/CYB5A/TMC6/GAD2/OAS2/RNF144A/MAN1C1/CA6/PURG/ZFP2/TFDP3/TFEC/PPEF2/MUC3A/CES3/PHOX2B/ADPRH/HS3ST1/MITF/USP2/SLC12A1/SNAP91/HPSE/SLC2A8/ARSF/PMCH/CARD18/APOBEC2
WP_HEART_DEVELOPMENT	WP_HEART_DEVELOPMENT	42	0.659541	1.49709	0.00450286	0.024564	4434	SHH/TBX20/TBX5/BMP4/GATA4/FOXA2/HEY2/NFATC2/FGF8/TBX1
WP_SPLICING_FACTOR_NOVA_REGULATED_SYNAPTIC_PROTEINS	WP_SPLICING_FACTOR_NOVA_REGULATED_SYNAPTIC_PROTEINS	41	0.674923	1.52515	0.00453197	0.024689	3918	CADM3/EPB41L1/CADM1/CHL1/KCNJ6/CSN3/PRKCZ/ANK3/GRIN2B/MAPK4/NEO1
ROZANOV_MMP14_TARGETS_DN	ROZANOV_MMP14_TARGETS_DN	32	0.690926	1.52746	0.00454481	0.024725	3748	RTN1/SPINK1/MAF/CCN3/SHTN1/SIGIRR/PTPRN/C1orf94/VWA5A/ZNF185
HUMMERICH_SKIN_CANCER_PROGRESSION_DN	HUMMERICH_SKIN_CANCER_PROGRESSION_DN	102	0.581236	1.40406	0.00455811	0.0247635	8032	EYA2/PDLIM3/SERPINA1/SERPING1/RPS6KA1/PCDH12/MB/BCAM/TNNI2/ACSL5/LYZ/PSEN2/GGT1/MYLPF/C1QA/C3/EPHB3/TXNIP/ELOVL4/TNNT3/PTPRS/LTBP3/TLE5/TNNC2/BMP1/MYL9/STK38L/CRAT/PTPRF
TAKEDA_TARGETS_OF_NUP98_HOXA9_FUSION_8D_UP	TAKEDA_TARGETS_OF_NUP98_HOXA9_FUSION_8D_UP	148	0.553303	1.35935	0.00457784	0.0248368	4599	PRKAR2B/ALDH1A1/CRISP3/MAP7/IDO1/SPTA1/HOXB3/RSAD2/OAS2/NMU/ADCYAP1/C3orf80/AUTS2/REN/RHAG/NOG/SLC12A8/LINC00996/CALB1/DHRS3/ATP7B/DEFB1/HERC5/SPINK2/EPSTI1/LY6E/KRT18/METTL7B/FLT3/CCR7/MX2/SLC40A1/CLEC2B/IL22RA2/APOC1/LXN/CMBL/GDF15/CHST2/IFITM1/SMIM24/GCH1/SOX4
KEGG_METABOLISM_OF_XENOBIOTICS_BY_CYTOCHROME_P450	KEGG_METABOLISM_OF_XENOBIOTICS_BY_CYTOCHROME_P450	61	0.63238	1.48429	0.00459914	0.0249183	6272	UGT1A10/UGT1A7/CYP3A4/UGT1A8/UGT1A1/CYP3A7/GSTM4/UGT1A6/CYP2C8/AKR1C4/CYP3A5/CYP2S1/UGT1A9/UGT2B15/ALDH1A3/UGT1A5/ALDH3A1/ADH1B/MGST2/CYP2C9/CYP2C18/GSTK1/GSTA1/GSTM2
TURASHVILI_BREAST_LOBULAR_CARCINOMA_VS_DUCTAL_NORMAL_UP	TURASHVILI_BREAST_LOBULAR_CARCINOMA_VS_DUCTAL_NORMAL_UP	67	0.614378	1.45064	0.00462837	0.0250426	3411	SULF1/SULF2/CD69/CILP/TIE1/COL11A1/PLXDC1/ENPEP/FNDC1/SFRP2/EDNRA/LYZ/LRRC15
REACTOME_ACTIVATION_OF_NMDA_RECEPTORS_AND_POSTSYNAPTIC_EVENTS	REACTOME_ACTIVATION_OF_NMDA_RECEPTORS_AND_POSTSYNAPTIC_EVENTS	92	0.584994	1.40436	0.00464756	0.0250446	6395	NEFL/PRKAR2B/TUBAL3/CAMK2A/RPS6KA6/GRIA4/TUBB4A/RPS6KA1/PPM1E/MAPT/ACTN2/GRIN2C/SRC/GRIN3B/GRIN2B/LRRC7/ERBB4/TUBA3E/TUBB2B/ADCY8/GRIN2D/DLG3/NRGN/CAMKK1/TUBB2A/CAMK2B/TUBA8/TUBA1A
WP_PI3KAKT_SIGNALING_PATHWAY	WP_PI3KAKT_SIGNALING_PATHWAY	312	0.502192	1.25507	0.00464763	0.0250446	4932	PCK1/FGF9/ITGA8/FGF7/IL2RB/COL6A6/TGFA/KIT/LPAR5/NTRK2/GNG2/CREB3L3/COL9A3/JAK3/GNGT2/CHRM2/ITGB6/ANGPT4/VEGFD/FLT1/LPAR3/PDGFB/LAMA5/FGF14/NGFR/CCND2/ITGA9/TNN/VTN/FGF20/COL9A1/PIK3AP1/CHRM1/COL9A2/EFNA1/CCNE1/RELN/ITGB7/LAMA3/KDR/VWF/COL2A1/FLT3/TCL1A/SPP1/PDGFD/GNGT1/ANGPT2/PGF/PIK3CG/ITGB8/FGF8/CSF3R/NTRK1/FLT4/ITGA2B/IL3RA/TLR2/CD19/IL7/ITGA2/GNG4/COL4A6
THUM_SYSTOLIC_HEART_FAILURE_UP	THUM_SYSTOLIC_HEART_FAILURE_UP	404	0.485468	1.21884	0.00464763	0.0250446	7915	EPHA3/LCP1/ST6GAL1/LAPTM5/RNASE1/FMOD/TLR7/IL33/IL2RB/APOL4/SELP/PKP2/MYOM3/IGKC/CD52/CFI/INHBB/NPY6R/CLIC5/ATP1B4/GASK1B/IRF8/ACE2/CFAP61/HTATIP2/RAC2/CD53/TNFSF10/SERPINE2/ENTPD1/CD14/MIR3685/IGFBP3/NTRK3/TGM2/LST1/ITGB2/DPT/TSPAN12/PIK3IP1/TNFRSF11B/ALOX5AP/NFATC2/LYZ/COLQ/DHRS9/GABRA4/DEPP1/KLHL41/CLEC2B/ANGPT2/MNDA/PIK3CG/LXN/TSPAN18/C1QA/C3AR1/PTPRC/MS4A4A/DNAJA4/CP/FBXO32/ARHGDIB/NRAP/SDC3…
FLOTHO_PEDIATRIC_ALL_THERAPY_RESPONSE_DN	FLOTHO_PEDIATRIC_ALL_THERAPY_RESPONSE_DN	29	0.709885	1.54454	0.00469907	0.0252875	3095	JAKMIP2/TCL6/CNR1/SNN/BAIAP2
COLINA_TARGETS_OF_4EBP1_AND_4EBP2	COLINA_TARGETS_OF_4EBP1_AND_4EBP2	346	0.495267	1.23871	0.00472199	0.0253765	6427	PERP/EYA1/SESN3/FABP4/CCL5/KRT32/FGF7/FUCA1/PDPN/ITIH2/ISLR/RSPO2/LBP/LGALS9/TINAGL1/PON3/SLCO3A1/SMPDL3B/PDE1A/HOXB2/FABP7/IGFBP2/CD14/TGM2/ACSL5/CREG1/LY6E/ADA/TRIM54/OSR1/MFSD1/TNFRSF11B/FOXP2/CTSH/COL2A1/DNAJC15/ZBP1/LXN/FOXA1/BID/CELF2/TMEM53/CD302/NEO1/CP/C3/TBX1/ABCG2/SFRP4/BST2/RNF128/LCN2/IRGM/EGFL6/ARMCX2/ADGRG2/FGF18/DBP/KHDRBS3/GBP4/NR2F1/ENO2/PIR/PPP1R3C
PLASARI_NFIC_TARGETS_BASAL_DN	PLASARI_NFIC_TARGETS_BASAL_DN	20	0.754937	1.56492	0.00473765	0.0253921	3193	EPHA3/CCN3/EPHB2/ENPEP/MEOX1/PIK3AP1/VWA5A
KEGG_DRUG_METABOLISM_CYTOCHROME_P450	KEGG_DRUG_METABOLISM_CYTOCHROME_P450	61	0.631672	1.48263	0.00475373	0.0254439	6272	UGT1A10/UGT1A7/CYP3A4/UGT1A8/UGT1A1/FMO1/CYP3A7/GSTM4/UGT1A6/CYP2C8/CYP3A5/UGT1A9/UGT2B15/MAOB/ALDH1A3/UGT1A5/ALDH3A1/ADH1B/MGST2/CYP2C9/CYP2C18/GSTK1/FMO4/GSTA1/GSTM2
WP_1Q211_COPY_NUMBER_VARIATION_SYNDROME	WP_1Q211_COPY_NUMBER_VARIATION_SYNDROME	27	0.719799	1.55162	0.0047769	0.025481	3007	F11R/GJA3/GJA5/LINC00624/TJP3/AMELX
REACTOME_INTERLEUKIN_3_INTERLEUKIN_5_AND_GM_CSF_SIGNALING	REACTOME_INTERLEUKIN_3_INTERLEUKIN_5_AND_GM_CSF_SIGNALING	47	0.654484	1.49801	0.00478069	0.025481	6980	CSF2RB/IL2RB/TEC/BLNK/INPP5D/JAK3/HCK/CSF2/STAT5A/IL3RA/PTPN6/CSF2RA/STAT5B/IL2RG/SYK
CHEN_NEUROBLASTOMA_COPY_NUMBER_GAINS	CHEN_NEUROBLASTOMA_COPY_NUMBER_GAINS	46	0.651246	1.487	0.00478069	0.025481	3779	HDC/FGF7/RNF144A/HSD17B2/ALK/LYVE1/MYT1L/ARAP3
NATSUME_RESPONSE_TO_INTERFERON_BETA_UP	NATSUME_RESPONSE_TO_INTERFERON_BETA_UP	66	0.618971	1.46128	0.00478629	0.025481	3040	FGF9/CHST15/TNFSF14/MAP2K6/HRK/IL15RA/TLX1/IL18/IGFBP5/IGFBP3/GRB14/MC4R/CXCL9/NFATC2
REACTOME_ANTI_INFLAMMATORY_RESPONSE_FAVOURING_LEISHMANIA_PARASITE_INFECTION	REACTOME_ANTI_INFLAMMATORY_RESPONSE_FAVOURING_LEISHMANIA_PARASITE_INFECTION	139	0.554047	1.35655	0.00481077	0.0255606	6457	CYSLTR2/PRKAR2B/RHBDF2/GNG2/ADCY5/FCGR1A/SCTR/ADCY4/GPR15/PTH1R/GNGT2/ADCYAP1/VIP/HCK/PTH2R/ADCYAP1R1/NPSR1/RAMP1/HRH2/PTGDR/SRC/AVPR2/GHRHR/GIPR/CGA/CD247/MC4R/GGT1/GNGT1/MC5R/CALCB/DPEP2/GPR20/CRH/CALCR/ADCY8/GNG4/GPBAR1/LHCGR/LHB/ITPR1/PTHLH/CD3G/FGR/DPEP1/CALCA/GNG7/ADCY2
WEINMANN_ADAPTATION_TO_HYPOXIA_DN	WEINMANN_ADAPTATION_TO_HYPOXIA_DN	38	0.67408	1.51203	0.0048141	0.0255606	3768	CRLF1/COL15A1/KCNK1/CADM1/NMU/NRCAM/RGCC/IGFBP3/MEST/IL18R1/TFPI2/ALDH3A1
LI_AMPLIFIED_IN_LUNG_CANCER	LI_AMPLIFIED_IN_LUNG_CANCER	176	0.53371	1.31824	0.00487071	0.025758	7815	SPINK1/FGB/SYNGR2/TSPAN8/KRT5/IGKC/COL11A1/DSP/FGG/NTS/SCNN1A/MARCKSL1/IGFBP2/SYN1/IGFBP3/SPINT1/DPP7/KRT7/GIPR/SPINT2/CHIT1/MDK/SPP1/ASCL1/PLAU/S100P/CLDN9/CRABP2/CRH/SOX4/LCN2/ADGRG1/LTF/ERBB2/SLC22A18/IDH2/TFF3/UCHL1/TIMP1/CLDN4/AKR1B10/PHLDA2/JUP/MIF
BLANCO_MELO_COVID19_SARS_COV_2_INFECTION_CALU3_CELLS_UP	BLANCO_MELO_COVID19_SARS_COV_2_INFECTION_CALU3_CELLS_UP	311	0.50271	1.256	0.00487071	0.025758	5669	PCK1/LMO2/CCL5/CXCL10/CD69/BACH2/CNTN4/PPP4R4/CX3CL1/TNFSF14/CH25H/KIT/APOL4/IDO1/LRP2/DUOXA2/LGALS9/CCL20/RSAD2/OAS2/IKZF3/MMP13/IL15RA/NGFR/DNAH17/ANKRD33B/TCIM/SDS/ULBP1/TNFSF10/APOBEC3G/DUOX1/TNFRSF9/ACTN2/LRRN3/CXCL11/EDN2/LST1/HERC5/RASGEF1B/BATF2/EPSTI1/CYTH4/CSF2/TNFRSF11B/ANKRD1/CXCL9/DAPP1/IL10RA/MX2/DEPP1/TLR3/SLC15A3/ZBP1/LINC01907/LAMP3/SYT1/DUOX2/EGR2/MUC4/C1QTNF1/NPR1/IFITM1/RND1/L…
MANALO_HYPOXIA_UP	MANALO_HYPOXIA_UP	200	0.522532	1.2942	0.00494507	0.0261166	6780	CD200/MN1/CHST15/ZNF395/CX3CL1/NOTCH4/LIMCH1/ACKR3/AK4/RASSF2/CDKN1C/EGLN3/PDGFB/PTGIS/GJA5/NYNRIN/PTPRR/SLC6A8/TCIM/APOD/COL9A1/TSKU/SPAG4/IGFBP3/SV2C/TCF7L1/VWF/HIF3A/SLCO5A1/PGF/NUAK1/LRRC32/CELF2/TNS1/PTPRB/NPR1/TGFBI/DKK3/SOX4/F8/TXNIP/CCNG2/MXI1/FER1L4/COL18A1/CHST1/RLN1/BACE2/TNFRSF14/ZHX2/TRIB2/MAST4/N4BP3/SYNPO/ARL4C/VEGFC/TSGA10/GPC1/ENO2/IDH2/P4HA2/RBKS/KANK3
URS_ADIPOCYTE_DIFFERENTIATION_UP	URS_ADIPOCYTE_DIFFERENTIATION_UP	63	0.6135	1.44466	0.00496499	0.026187	3568	FABP4/LBP/ATP2B2/ADIPOQ/APLNR/LIPC/AGT/VTN/MASP1/FABP7/IGFBP2/DPT/MTUS1/SKAP1/ACSL1/DGKG/ATP8A2
WP_SOMATIC_SEX_DETERMINATION	WP_SOMATIC_SEX_DETERMINATION	11	0.830998	1.53123	0.00501767	0.0263344	3262	FGF9/WT1/GATA4/DMRT1/FOXL2/DHH
BURTON_ADIPOGENESIS_6	BURTON_ADIPOGENESIS_6	181	0.541174	1.33748	0.00501943	0.0263344	5092	PARM1/COL15A1/CYB5A/ABCD2/ALDH1A1/CAMP/ADIPOQ/AQP7/CIB2/RARRES2/CA3/CDIP1/TSPAN12/NES/CIDEC/PRXL2A/DNAJC15/IMPDH1/PSEN2/REEP6/APOC1/CMBL/SCARB1/DDT/AOC3/CCNG2/CD1D/LCN2/LTC4S/PLIN4
HELLER_SILENCED_BY_METHYLATION_UP	HELLER_SILENCED_BY_METHYLATION_UP	250	0.519455	1.29289	0.00501943	0.0263344	9411	LCP1/CSF2RB/CLEC7A/NCF4/CXCL10/CD200/PRSS2/TSPAN15/CD86/ARRB1/OLAH/ADAMDEC1/TKTL1/GCNT3/LSP1/RASSF2/GPC4/HCK/APOBEC3G/SSTR2/MMP9/TNFRSF9/CYP3A5/COL9A2/SNN/UPB1/IGFBP3/SLAMF7/KRT7/LRFN4/RELN/CRYBB1/MAFB/IL32/TNFRSF11A/DAPP1/CTSH/CHI3L1/CCR7/CSTA/APOC1/LAMP3/EBI3/S100P/CSAG2/CNTNAP2/TNFRSF25/CLU/APOBEC3F/CAPN3/DOK4/CAPG/IFITM1/IL3RA/GPR183/CCNG2/CX3CR1/PLEK/L1CAM/C5AR1/GATA3/SYNPO/NCF2/TUBB2A/S100A…
REACTOME_INTRACELLULAR_SIGNALING_BY_SECOND_MESSENGERS	REACTOME_INTRACELLULAR_SIGNALING_BY_SECOND_MESSENGERS	301	0.502984	1.2552	0.00501943	0.0263344	6496	FGF9/PDE1B/PRKAR2B/IL33/FGF7/CD86/TGFA/KIT/KL/FOXO6/ADCY5/CAMK2A/PIP5K1B/ADCY4/PREX2/NRG4/PDGFB/EREG/PDE1A/RAC2/FGF20/PRKCG/PIK3AP1/SRC/FOXO1/NR4A1/CD80/IL1RL1/FLT3/TRAT1/PRR5/SNAI1/FGF8/ERBB4/PRKCD/CD19/ADCY8/AREG/CBX2/PSMB11/ITPR1/CAMKK1/FGF17/FGF18/FRK/ERBB2/CAMK2B/BTC/PIP4K2C/ADCY2/EGF
HUNSBERGER_EXERCISE_REGULATED_GENES	HUNSBERGER_EXERCISE_REGULATED_GENES	29	0.706925	1.5381	0.00503174	0.0263642	5078	PCK1/IL16/NTRK2/SLC6A1/CADM1/SYN1/SCG2/EGR2/ADGRL1/MFGE8
WP_ENDODERM_DIFFERENTIATION	WP_ENDODERM_DIFFERENTIATION	133	0.55822	1.36433	0.00504463	0.026397	5540	LHX1/BMP7/PAX3/PAX9/OTX2/GATA4/EPB41L5/DUSP2/FOXA2/VAV3/NOG/SFRP1/PLCH1/GRHL2/HOXC11/SLC2A12/FOXO1/TCF7L1/ONECUT1/FOXA1/EOMES/PBX1/SOX21/SOX7/POU5F1/TOX/HNF1B/PTHLH
OHGUCHI_LIVER_HNF4A_TARGETS_UP	OHGUCHI_LIVER_HNF4A_TARGETS_UP	45	0.665464	1.5163	0.00512396	0.0267768	4969	ABCD2/PCP4L1/CYP39A1/SMPX/PDK4/NRG4/REN/RCAN2/CA3/CTSE/DEFB1/PROM1/AMY1B/ANXA13/HAO2/DDR1/TXNIP/QPCT
MIKKELSEN_MEF_LCP_WITH_H3K4ME3	MIKKELSEN_MEF_LCP_WITH_H3K4ME3	124	0.561862	1.36655	0.00514001	0.0268255	6864	CYP2J2/SCN2B/TMEM176B/ACOT11/SLFN12L/KIAA1671/LGALS9/LSP1/GAL3ST4/IL18RAP/SNX10/VEGFD/LPIN3/MASP1/ZFP57/MAB21L3/PRICKLE3/FBXW10/VWA5A/C6orf118/CP/CPA6/CAPG/ARHGDIB/DDR1/SOAT2/RAB7B/DAB2IP/TNFRSF14/RUFY4/GGNBP1/BTC/MMP19/CCL7/LDB3/AKNA/C1QTNF6/RAB43/HGF/TMEM176A
REACTOME_NEGATIVE_REGULATION_OF_THE_PI3K_AKT_NETWORK	REACTOME_NEGATIVE_REGULATION_OF_THE_PI3K_AKT_NETWORK	108	0.584455	1.41292	0.00516082	0.0268583	6872	FGF9/IL33/FGF7/CD86/TGFA/KIT/KL/PIP5K1B/NRG4/PDGFB/EREG/RAC2/FGF20/PIK3AP1/SRC/CD80/IL1RL1/FLT3/TRAT1/FGF8/ERBB4/CD19/AREG/FGF17/FGF18/ERBB2/BTC/PIP4K2C/EGF/HGF/FGF6
STARK_PREFRONTAL_CORTEX_22Q11_DELETION_UP	STARK_PREFRONTAL_CORTEX_22Q11_DELETION_UP	194	0.526493	1.3033	0.00516815	0.0268583	5690	OPCML/KIF5C/ATP8A1/SLC17A7/CAMK2A/SLC6A1/NRXN3/GPRIN3/CNR1/ILDR2/AUTS2/NPTXR/CPNE6/TMEM178B/NECTIN1/PRKCG/SEMA6B/FBXO41/SRC/RIMBP2/CYGB/CYFIP2/LRRC7/TTC7B/PBX1/CREG2/LINC00461/TMOD2/RHOU/KLHL24/SYN2/OR51E2/DAB2IP/PCDH19/SLC1A2/GRK3
REACTOME_DISEASES_OF_SIGNAL_TRANSDUCTION_BY_GROWTH_FACTOR_RECEPTORS_AND_SECOND_MESSENGERS	REACTOME_DISEASES_OF_SIGNAL_TRANSDUCTION_BY_GROWTH_FACTOR_RECEPTORS_AND_SECOND_MESSENGERS	422	0.484753	1.21894	0.00516815	0.0268583	6872	FGF9/SHH/FGB/FGF7/CD86/TGFA/KIT/ESRP1/HDAC11/ARRB1/KL/FOXO6/CAMK2A/NEURL1/MRAS/KREMEN1/CNKSR2/FGG/NRG4/PDGFB/ALK/EREG/HEY2/FAM131B/RAC2/FGF20/RNF43/PIK3AP1/SRC/KREMEN2/FOXO1/NR4A1/KDR/CD80/VWF/FLT3/TRAT1/PSEN2/DHH/PRR5/STAT5A/KSR1/FGF8/KSR2/ITGA2B/ERBB4/TGFBR1/CD19/AREG/DLL1/DUSP8/PSMB11/FGF17/FGF18/JAG1/NEURL1B/ERBB2/CAMK2B/BTC/FZD8/STAT5B/EGF/IHH/KIAA1549/HGF/KDM7A/FGF6
GAVIN_FOXP3_TARGETS_CLUSTER_P3	GAVIN_FOXP3_TARGETS_CLUSTER_P3	156	0.546496	1.34399	0.00517332	0.0268583	6784	PDE3B/RALGDS/KCTD12/CYBB/ATP6V0D2/GPR160/CD244/RNF144A/PLXDC1/IRF5/GJB2/IL18/GABARAPL1/DGAT2/ENTPD1/GRB7/ST14/FAM81A/IL18R1/CD80/IL10RA/PSEN2/GGT1/PPM1L/ITGB8/FCMR/NEO1/MS4A4A/ACOXL/SOX4/MATN2/PTPRVP/SEMA4A/BIK/CBX7/CAMK2B/CCRL2/S100A4/PRKCH/ARMCX4/SORCS2/CAMK2N1/ABCA2/C1QTNF6/DGKD/CD200R1
REACTOME_METABOLISM_OF_STEROID_HORMONES	REACTOME_METABOLISM_OF_STEROID_HORMONES	32	0.688283	1.52162	0.0051999	0.0269611	6708	CYP11A1/SERPINA6/CYP17A1/HSD17B2/CGA/AKR1B15/SRD5A2/LHB/FDX2/HSD11B2/TSPOAP1/FDXR
REACTOME_RHO_GTPASE_CYCLE	REACTOME_RHO_GTPASE_CYCLE	445	0.485579	1.22093	0.00524251	0.0271114	6325	NCKAP1L/CFTR/MUC13/ARHGEF25/NCF4/DSG1/DOCK8/CYBB/ARHGAP40/ARHGAP30/PLEKHG1/ARHGEF5/ADD3/DSP/RHPN1/ACTC1/PREX2/KALRN/VAV3/PAK3/RAC2/RHOJ/PDE5A/CCDC187/FMNL1/FGD5/NCK2/FGD3/PLEKHG3/NGEF/SRC/DEF6/MSI2/STMN2/PLXNB1/EPSTI1/GRB7/CHN2/ARHGEF3/AMIGO2/DOCK3/IL32/PRAG1/BAIAP2/MPP7/FILIP1/ARHGAP4/CYFIP2/ARHGAP26/FAM83B/NOXA1/ARAP3/ARHGAP25/ARHGEF39/RHOU/PARD6B/ARHGDIB/BAIAP2L1/FGD4/RND1/MCF2L/SPATA13/ARHGAP…
IVANOVA_HEMATOPOIESIS_LATE_PROGENITOR	IVANOVA_HEMATOPOIESIS_LATE_PROGENITOR	487	0.481409	1.21054	0.00524251	0.0271114	5369	EMILIN2/SVIP/ELMOD1/PTPRO/PRKAR2B/HDC/TSPAN33/CSF2RB/ABCD2/F10/ALDH1A1/GDA/SLPI/SLFN12L/DAPL1/CYBB/GPR160/NEURL1/FCGR1A/SORL1/ANKRD22/IRF8/GAREM1/HCK/CCR2/RGCC/TMEM216/SEMA4D/LGALS12/SELL/SLC25A21/MTUS1/CLEC12A/C19orf38/CRYBG2/SMCO3/HAVCR1/SP6/CCDC102A/IL1RL1/CXADR/CGN/C7orf57/WEE2/RAB44/BTNL9/NXPE4/LY86/ARRDC1/IPCEF1/GAL3ST2/RGS9/HVCN1/MS4A4A/LYRM9/RBM44/HPSE/KLHL32/IFI30/SLC14A1/RAG1/CX3CR1/MYO…
LEE_NEURAL_CREST_STEM_CELL_UP	LEE_NEURAL_CREST_STEM_CELL_UP	141	0.546311	1.33795	0.00525827	0.0271576	6796	NEFL/LITAF/STRA6/GAP43/PAX3/SORBS1/HAPLN1/PODXL/COL14A1/CNR1/NGFR/ATP1A2/DCX/IGFBP5/HOXB2/LZTS1/LRRN3/L1TD1/STMN2/CHN2/BMP5/PHOX2B/EDNRA/NEFM/SLIT1/MITF/SPP1/DACT1/KLHL41/C3orf52/STMN4/TGFBI/CRABP2/MSX1/MSTN/RUNX1T1/CDH6/L1CAM/ROR1/QPRT/S100A10/NR2F1/DNAJC1/TMEM204/TNNC2/PCBP4/IGFBP7
PID_ER_NONGENOMIC_PATHWAY	PID_ER_NONGENOMIC_PATHWAY	39	0.676553	1.5257	0.0052766	0.0272169	2494	GNAL/GNG2/GNAO1/MMP9/SRC/GNA14
NAKAMURA_LUNG_CANCER_DIFFERENTIATION_MARKERS	NAKAMURA_LUNG_CANCER_DIFFERENTIATION_MARKERS	11	0.824997	1.52018	0.00530995	0.027346	4823	FABP6/SFTPC/RARRES2/DNAAF1/SFTPA2/MUC4/SFTPB
KEGG_FOCAL_ADHESION	KEGG_FOCAL_ADHESION	197	0.53409	1.32279	0.00531688	0.027346	8327	ITGA8/COL6A6/PARVG/COL11A1/ITGB6/VEGFD/FLT1/MYL2/PDGFB/LAMA5/CCND2/VAV3/PAK3/ITGA9/TNN/RAC2/VTN/PRKCG/ACTN2/SRC/RELN/SHC4/ITGB7/LAMA3/KDR/VWF/ACTN3/COL2A1/MYL10/SPP1/PDGFD/MYLPF/PGF/PIK3CG/ITGB8/FLT4/ITGA2B/ITGA2/COL4A6/PARVB/PRKCB/COL5A3/ERBB2/MAPK10/VEGFC/ITGB4/EGF/MYLK3/HGF/TNXB/PAK5/SHC3/IGF1R/PIK3CD/MYL9/IGF1/THBS3/LAMC3/MYLK2/ITGA11
SERVITJA_ISLET_HNF1A_TARGETS_DN	SERVITJA_ISLET_HNF1A_TARGETS_DN	100	0.576313	1.38813	0.00532227	0.027346	7828	UGT1A1/PKHD1/MLXIPL/TMPRSS4/ENPEP/CLIC5/RAB37/PCSK9/ACE2/DDC/PROC/FOXA3/HNF4A/GPR137B/PCSK1/CDH8/FBP1/FBP2/HGFAC/ANKS4B/SLC40A1/MUC4/PKLR/MELTF/BCL6B/ADH1B/SLC26A1/PIGR/SEMA4A/GOLT1A/FRK/SLCO1A2/TMPRSS2/CYP4V2/ANXA4/TACR3/FFAR2/POU3F4/CPN1/DCT/ADAM32/IGF1R
KEGG_STARCH_AND_SUCROSE_METABOLISM	KEGG_STARCH_AND_SUCROSE_METABOLISM	46	0.647116	1.47757	0.00533381	0.02737	3757	UGT1A10/UGT1A7/UGT1A8/UGT1A1/GBA3/UGT1A6/AMY2A/UGT1A9/UGT2B15/AMY1B/UGT1A5
LANDEMAINE_LUNG_METASTASIS	LANDEMAINE_LUNG_METASTASIS	21	0.742301	1.54931	0.00538964	0.0275812	6880	CALB2/CHRM3/TFCP2L1/DSC2/ITGB8/CDH3/UGT8/CHODL/C1orf210
HUTTMANN_B_CLL_POOR_SURVIVAL_UP	HUTTMANN_B_CLL_POOR_SURVIVAL_UP	258	0.511939	1.27583	0.00539124	0.0275812	9194	NPTX1/CEACAM1/PDE3B/FRMD4B/IGSF3/PRSS3/LDLRAD4/RCAN3/CD6/IL16/EFHC2/CD38/CCL3/CNR1/BTG2/CD5/EGLN3/LAMA5/RYR3/CCR2/ADAMTS3/SERPINE2/SPAG4/L1TD1/ANKRD55/CD9/P2RX1/LTK/MEST/PNMA2/KIAA0895/HS3ST1/CLEC2B/ANGPT2/LILRB4/ITGAL/AKR1D1/CAPG/ERBB4/SFTPB/MYO5C/BMERB1/PARVB/CR2/ARHGAP44/TM7SF2/MAST4/PPP2R2B/GATA3/NCF2/SH3TC1/PLD1/TMSB15A/TNFRSF1B/PBXIP1/THEMIS2/FA2H/PRF1/S100A13/MYO15B/TIMP1/ARID5A/GM2A/IGF1R…
VILIMAS_NOTCH1_TARGETS_DN	VILIMAS_NOTCH1_TARGETS_DN	22	0.742008	1.5598	0.00539579	0.0275812	5918	NCF4/CAMP/BTK/ITGB2/LYZ/LRRC25/GFI1/CSF3R/CSF2RA/ELANE/NCF2
BROWNE_HCMV_INFECTION_6HR_UP	BROWNE_HCMV_INFECTION_6HR_UP	61	0.627244	1.47223	0.00544938	0.0278127	4778	FRMD4B/CH25H/PPP1R13B/SLC6A8/RARRES2/C4BPB/PDYN/PRB1/FBP1/COL2A1/MNDA/ASCL1/AFF2/MSX1/HTR3A
DELASERNA_MYOD_TARGETS_DN	DELASERNA_MYOD_TARGETS_DN	56	0.638268	1.49553	0.00545505	0.0278127	4322	CAPN6/EMILIN2/CYB5A/COL11A1/TCF7L1/BAIAP2/MPP7/MS4A4A/IFITM1/TGFBI
MORI_PLASMA_CELL_DN	MORI_PLASMA_CELL_DN	35	0.675736	1.50533	0.00548521	0.027903	3617	LMO2/LAPTM5/CD40/BACH2/PIK3AP1/DTX1/GPR137B/ABLIM1
REACTOME_SIGNALING_BY_BRAF_AND_RAF1_FUSIONS	REACTOME_SIGNALING_BY_BRAF_AND_RAF1_FUSIONS	65	0.611508	1.44114	0.0054868	0.027903	4115	FGB/ESRP1/ARRB1/CAMK2A/CNKSR2/FGG/FAM131B/SRC/VWF/KSR1/KSR2/ITGA2B
REACTOME_DAP12_INTERACTIONS	REACTOME_DAP12_INTERACTIONS	35	0.674508	1.5026	0.00556647	0.0282349	2256	LCP2/KLRC2/TREM1/KLRD1/VAV3/BTK/SIRPB1
BYSTRYKH_HEMATOPOIESIS_STEM_CELL_QTL_CIS	BYSTRYKH_HEMATOPOIESIS_STEM_CELL_QTL_CIS	127	0.561801	1.3696	0.00557336	0.0282349	3512	LITAF/HDC/F11R/F5/TSPAN8/GCSAM/PADI2/CCND2/MYOM1/CCR2/RGCC/CTSE/DPP7/CREG1/MYL10/ITLN1/MNDA/TTC7B
LIM_MAMMARY_LUMINAL_MATURE_DN	LIM_MAMMARY_LUMINAL_MATURE_DN	90	0.588704	1.41222	0.0056414	0.0285432	3314	TSHZ2/KCTD12/NTRK2/SORBS1/ITPKB/SPARCL1/AQP9/TINAGL1/TFAP2C/MOB3B/HEY2/BTBD11/SFRP1/MERTK/IGFBP3/TSPAN2/FOXO1/CYGB/NES/LTBP4
MEBARKI_HCC_PROGENITOR_WNT_DN_CTNNB1_DEPENDENT	MEBARKI_HCC_PROGENITOR_WNT_DN_CTNNB1_DEPENDENT	28	0.705052	1.52942	0.00567173	0.0285802	5346	JAKMIP2/DIO2/USP43/MUCL1/VSIG1/PDE8B/DHRS9/BTNL9/BEST2/AGR2/RPGRIP1/ADARB2/ARHGAP20/RALGPS1/MPV17L
WP_OXYSTEROLS_DERIVED_FROM_CHOLESTEROL	WP_OXYSTEROLS_DERIVED_FROM_CHOLESTEROL	43	0.663027	1.5112	0.00567398	0.0285802	4721	CYP3A4/ACOT11/CH25H/RORC/LBP/CYP39A1/CYP46A1/AKR1C4/CYP27A1/AKR1D1/IL17D/GPR183
MANNE_COVID19_ICU_VS_HEALTHY_DONOR_PLATELETS_UP	MANNE_COVID19_ICU_VS_HEALTHY_DONOR_PLATELETS_UP	116	0.564329	1.36762	0.00568819	0.0285802	9203	CAMK2A/OLFML2A/WFDC1/RSAD2/FCGR1A/KREMEN1/JAK3/SPINK4/ALS2CL/MAPRE3/LY6E/STAB2/PIK3IP1/CHST13/ANKRD45/MAOB/APLP1/ADGRG3/FNDC4/FOLR1/IFITM1/FBXO32/HPSE/MMP25/COL18A1/SEC14L2/LRP3/EXOC3L4/MGAT5B/UNC13B/C6orf223/CACFD1/FDXR/HERC6/IL1R2/GCKR/SPATA20/SHISA4/ARMC12/METRN/IDUA/OBSL1/LPIN1/ROGDI/CTSW/TSPAN17/ISG15
DUNNE_TARGETS_OF_AML1_MTG8_FUSION_UP	DUNNE_TARGETS_OF_AML1_MTG8_FUSION_UP	49	0.644837	1.48317	0.00569265	0.0285802	6102	LCP1/LAPTM5/CD24/RNASE2/NFE2/LST1/MS4A3/ALOX5AP/BPI/LYZ/CMTM3/CD302/CSF3R/PSTPIP1/C11orf21/PRG2/RASGRP2/ARL15/HSPA6
WP_CHEMOKINE_SIGNALING_PATHWAY	WP_CHEMOKINE_SIGNALING_PATHWAY	151	0.547003	1.34459	0.00569437	0.0285802	6457	CCL5/CXCL10/XCR1/CX3CL1/ARRB1/GNG2/ADCY5/CCL3/CCL20/ADCY4/JAK3/GNGT2/HCK/VAV3/RAC2/CCR2/PRKCZ/CXCL11/SHC4/XCL1/CXCL9/CXCL16/CCR7/GNGT1/ELMO1/PIK3CG/PRKCD/ADCY8/GNG4/CX3CR1/PRKCB/RASGRP2/CXCR5/FGR/CXCL12/STAT5B/GNG7/CCL7/ADCY2
LIU_CMYB_TARGETS_UP	LIU_CMYB_TARGETS_UP	155	0.545142	1.3408	0.00569437	0.0285802	8719	LITAF/PRKAR2B/ABTB2/EFHD1/ZNF395/TP53I11/ASRGL1/LHX6/AK4/ADD3/CA8/SLCO3A1/KRT16/PPM1E/ASS1/SERPINA3/LYPD1/ST6GALNAC2/GREB1/KCNS3/TGFBI/RAB11FIP1/HSPA12A/IMPA2/CRISPLD2/PDK2/JAG1/ARL4C/SOX9/PACS2/ISG20/TSPAN1/ICA1/AGAP1/IGFBP4/ECE1/IDS/HPCAL1/SAT1/ACOT7/PRLR
REACTOME_GABA_RECEPTOR_ACTIVATION	REACTOME_GABA_RECEPTOR_ACTIVATION	57	0.643595	1.50797	0.00569902	0.0285802	3245	GABRA6/GNAL/GNG2/ADCY5/KCNJ3/GABRB2/ADCY4/GABRA1/GNGT2/KCNJ9/KCNJ4/KCNJ6/KCNJ10/GABRA3/GABRA4/GNGT1
YAO_TEMPORAL_RESPONSE_TO_PROGESTERONE_CLUSTER_1	YAO_TEMPORAL_RESPONSE_TO_PROGESTERONE_CLUSTER_1	65	0.610012	1.43761	0.00571701	0.0286343	5170	PARM1/ACSS1/ALDH1A1/BMP4/ADAMDEC1/TFCP2L1/CCN3/PDK4/INMT/IGFBP3/KRT7/NR4A1/MITF/KLK1/TGFBI/TXNIP/C1QTNF3
REACTOME_METABOLISM_OF_FAT_SOLUBLE_VITAMINS	REACTOME_METABOLISM_OF_FAT_SOLUBLE_VITAMINS	45	0.661655	1.50762	0.00575947	0.0287923	1799	PNLIP/LRP2/LRAT/BCO1/GPC4/GPC3/GPC2/GPC5/TTPA/SDC1/AKR1C4
YAGI_AML_FAB_MARKERS	YAGI_AML_FAB_MARKERS	191	0.528108	1.30648	0.00576304	0.0287923	6399	LCP1/NCAM1/PRSS3/CSF2RB/LDLRAD4/CD180/CD200/ALDH1A1/CRISP3/ALDH5A1/SNTA1/COL11A1/SORL1/AOAH/LAMA5/RYR3/RHAG/ADAMTS3/SERPINE2/TGM2/KEL/TRBC2/CXADR/CSTA/BAMBI/SERPINI1/LY86/PBX1/NTRK1/ITGA2B/ICAM2/CAPG/IFI30/RUNX1T1/ULK2/TRIB2/TM7SF2/MAST4/S100A10/TMSB15A/TNFRSF1B/PIR
GAUSSMANN_MLL_AF4_FUSION_TARGETS_B_UP	GAUSSMANN_MLL_AF4_FUSION_TARGETS_B_UP	27	0.715106	1.5415	0.00585687	0.0291878	1812	CRLF1/RUNX3/GABRA6/COL11A1/GALNT12/CIB2/PROKR1
FOSTER_TOLERANT_MACROPHAGE_UP	FOSTER_TOLERANT_MACROPHAGE_UP	153	0.547206	1.34532	0.00591767	0.0294171	7285	SLC7A2/SLC7A8/TENT5C/CD200/F10/SLAMF9/SLFN12L/PTGES/TMCC3/CD38/AOAH/RTN4R/PIK3AP1/FABP7/SELL/SPIC/ASS1/CXCL9/CXADR/TMEM178A/ACSL1/IRAK3/PPM1H/FABP3/ITGAL/MS4A4A/CP/TGFBI/WNK2/MCHR1/MCOLN2/RAB20/TREML2/BST2/PITX1/LCN2/SLC13A3/JAG1/DNAJC1/TNFRSF1B/C9orf43/RASGRP1/RNASET2/ISG20/SYK/GPR33/NRIP2
LINDGREN_BLADDER_CANCER_CLUSTER_1_UP	LINDGREN_BLADDER_CANCER_CLUSTER_1_UP	114	0.565949	1.36795	0.00592621	0.0294227	4910	LDLRAD4/CORO2A/TMOD1/PTPRN2/KRT13/NLGN4X/SALL2/CDIP1/STON2/ZMAT1/FOXO1/FBP1/CPA4/ZNF516/PRXL2A/MITF/SERPINB5/TGFBR1/DAB2IP
HAHTOLA_SEZARY_SYNDROM_DN	HAHTOLA_SEZARY_SYNDROM_DN	41	0.666984	1.50721	0.00597575	0.0296317	5637	NCAM1/CCL5/BACH2/IL2RB/TXK/IL18RAP/DUSP2/KLRC1/KLRD1/IRF8/VAV3/TRDC/XCL1/GZMK/NELL2/BST2/KLRF1/ADGRG1
ENGELMANN_CANCER_PROGENITORS_DN	ENGELMANN_CANCER_PROGENITORS_DN	61	0.623825	1.46421	0.00599045	0.0296676	6478	IGSF1/SYTL4/BMP7/CORO2A/BMP4/ANXA8L1/SYBU/TRPV4/KRT13/BMP5/MAFB/PTGFRN/ST6GALNAC2/S100P/TXNIP/VPS37D/SCUBE2/PCP4/CAPS/BNIPL
TAKADA_GASTRIC_CANCER_COPY_NUMBER_DN	TAKADA_GASTRIC_CANCER_COPY_NUMBER_DN	28	0.703243	1.5255	0.00600292	0.0296924	6765	CYSLTR2/RGS16/FHIT/DMRT2/ADAM23/RBFOX1/DMRT1/SH3GL2/RGSL1/DMRT3/MDH1B/MDGA2/SAXO1
PID_IL12_STAT4_PATHWAY	PID_IL12_STAT4_PATHWAY	30	0.68152	1.49469	0.00611411	0.030178	2779	CD3D/CD86/CD3E/IL18RAP/IL18/CD247/IL18R1/CD80
VISALA_AGING_LYMPHOCYTE_DN	VISALA_AGING_LYMPHOCYTE_DN	19	0.760525	1.55996	0.00611627	0.030178	914	RUNX3/CDK18/TXK/COL9A3
SARRIO_EPITHELIAL_MESENCHYMAL_TRANSITION_DN	SARRIO_EPITHELIAL_MESENCHYMAL_TRANSITION_DN	136	0.552965	1.35236	0.00615946	0.0303158	4293	F11R/ANXA8L1/VNN1/AQP3/SNCAIP/DSC2/SELENOP/CCL3/FGFBP1/PIK3C2B/DSP/CDKN1C/KRT16/KRT13/VAV3/TP53INP1/RGCC/TRIM29/PLXNB1/KRT19/EFNA1/CD9/CREG1/PDZK1IP1/MAFB/SERPINA3/ANK3/GAS1/ACSL1/CLU/DSC3/FBXO32
LINDGREN_BLADDER_CANCER_CLUSTER_1_DN	LINDGREN_BLADDER_CANCER_CLUSTER_1_DN	365	0.493926	1.2368	0.0062092	0.0304852	6396	COL15A1/SYNGR2/NDRG2/RGS16/GPA33/MGP/NTRK2/IDO1/ARHGAP30/PIK3C2B/YPEL3/HTRA3/RASSF2/MAN1C1/APLNR/RASSF5/B4GALNT3/NFE2/SH2D2A/PPP1R14C/GSTM4/MOBP/PCSK6/PDE1A/TMEM125/PIK3AP1/PDGFRL/TJP3/ALDH8A1/PDXP/SELL/EFNA1/CCNE1/ITGB7/KRT23/NR4A1/CD80/IL32/TNFRSF11A/NES/CGN/ACSL1/FLVCR2/FABP3/BID/CAPG/SLFN11/HCLS1/SPATA13/RAB17/KIF21B/COL18A1/TMEM108/PRG2/NEURL1B/ERBB2/CISH/MAP3K14/S100A4/MYBL2/GSTM2/ENO2/ARHG…
BIOCARTA_IL12_PATHWAY	BIOCARTA_IL12_PATHWAY	18	0.766959	1.55818	0.00626878	0.0307398	3408	CD3D/MAP2K6/CD3E/IL18/IL12RB1/CD247/IL18R1/CCR5
REACTOME_XENOBIOTICS	REACTOME_XENOBIOTICS	19	0.759422	1.5577	0.00628978	0.0308047	2184	CYP2J2/CYP3A4/CYP3A7/CYP2C8/CYP3A5/CYP2S1
SUMI_HNF4A_TARGETS	SUMI_HNF4A_TARGETS	24	0.724699	1.53817	0.00631453	0.0308879	4832	IFNLR1/KANK4/IL22RA1/MEP1A/SLCO2B1/TNFSF10/ERICH4/BDH1/SLC6A4/AKR1D1/MUC20/SOAT2
REACTOME_TRIGLYCERIDE_CATABOLISM	REACTOME_TRIGLYCERIDE_CATABOLISM	21	0.738424	1.54122	0.00632326	0.0308926	3638	FABP4/FABP6/FABP7/FABP3
RAMALHO_STEMNESS_DN	RAMALHO_STEMNESS_DN	70	0.606539	1.4348	0.00640104	0.031196	9091	NCAM1/HDC/EFHD1/SLFN12L/RGS14/NHSL2/CD53/ACVRL1/ITGB2/RELN/B4GALNT1/CYFIP2/LILRB4/LY86/ABLIM1/PTPRC/CORO1A/PRKCB/RNF227/KCNAB2/MPEG1/BMP1/CSF1R/EVI2A/GSN/HSD11B1/RGS10/ST3GAL6/LAT2/ZDHHC14/CTSS/CEBPD/ROGDI/CD68/RFLNB
HILLION_HMGA1B_TARGETS	HILLION_HMGA1B_TARGETS	83	0.595303	1.42165	0.00641167	0.0312096	6253	EPHA3/CYP2J2/CYP3A4/PNOC/CXCL10/CD5/SLC6A11/MAK/CSF2/CD80/GFRA2/ACHE/CLU/SDC3/GRM5/CD3G/CRIP2/ERBB2/GPC1
CHIANG_LIVER_CANCER_SUBCLASS_CTNNB1_UP	CHIANG_LIVER_CANCER_SUBCLASS_CTNNB1_UP	165	0.538418	1.3261	0.00643229	0.0312716	5735	DSG1/BMP4/AADAC/SLC6A12/UBXN10/GFRA1/SPARCL1/AQP9/KCNK1/SMPX/EXPH5/SULT1B1/EPHB2/PDK4/VEGFD/TTC9/FRMD3/DYNC1I1/ACE2/TTPA/YPEL1/TMEM150C/MERTK/ACTN2/ALDH1L1/PAGE4/ACSL5/SLC2A12/CST1/PRAG1/ZNRF3/BAMBI/CLDN2/ABCB11/ALDH3A1/BOK/SRD5A2/ABCG2/CORIN/PRR5L/ACSS3/CDC14B/SLCO1B1/AXIN2/SEC14L2/SLC13A3/BIK/TRIB2/SLC1A2/TMEM100/GRK3/CCDC170
CROONQUIST_NRAS_VS_STROMAL_STIMULATION_UP	CROONQUIST_NRAS_VS_STROMAL_STIMULATION_UP	40	0.66288	1.50021	0.00645701	0.0313535	5979	CEACAM1/CD86/CYBB/SV2B/AMPH/RNASE6/CCR2/ALOX5AP/IQSEC1/ACP5/SLC7A7/CX3CR1/RASGRP2/KCNN4
REACTOME_PHASE_I_FUNCTIONALIZATION_OF_COMPOUNDS	REACTOME_PHASE_I_FUNCTIONALIZATION_OF_COMPOUNDS	90	0.584303	1.40167	0.00647435	0.0313993	5780	CYP2J2/CYP3A4/ACSS1/ALDH1A1/FMO1/CYP11A1/CYP3A7/AADAC/CYP39A1/AOC1/CES1/PTGIS/CYP46A1/CYP2C8/CYP3A5/CYP2S1/CES3/MAOB/CYP24A1/CMBL/ALDH3A1/CYP27A1/ADH1B/AOC3/CYP2C9/SMOX/CYP2C18/FDX2
WP_PEPTIDE_GPCRS	WP_PEPTIDE_GPCRS	64	0.6201	1.46112	0.00649778	0.031441	5808	ACKR1/ATP8A1/BRS3/SSTR3/NPY4R/NPY6R/CCKAR/CCR2/AVPR1A/SSTR2/CCKBR/OPRK1/AVPR2/NPY1R/HCRTR2/MC4R/EDNRA/CCR7/MC5R/CCR5/NTSR1/C3AR1/EDNRB/BDKRB2/LHCGR/GALR2/CX3CR1/CXCR5/C5AR1
ELVIDGE_HYPOXIA_UP	ELVIDGE_HYPOXIA_UP	168	0.538911	1.32793	0.00650665	0.031441	6683	SLCO4A1/CYB5A/ZNF395/LIMCH1/CA9/DSC2/CSGALNACT1/OLFML2A/AK4/CADM1/SORL1/EGLN3/SH3GL3/PDGFB/IGFBP5/YPEL1/PDGFRL/GPR87/SPAG4/ELF3/IGFBP3/CEMIP/KRT7/AHNAK2/RASA4/SCARB1/GDF15/TGFBI/KLHL24/KRT15/DDR1/TXNIP/S100A2/SPRY1/CCNG2/MXI1/EFNA3/ITPR1/STBD1/S100A4/SOX9/VEGFC/INHA/ENO2/P4HA2/ISG20/ORAI3
CHIANG_LIVER_CANCER_SUBCLASS_PROLIFERATION_DN	CHIANG_LIVER_CANCER_SUBCLASS_PROLIFERATION_DN	164	0.53494	1.31783	0.00650665	0.031441	5982	PCK1/UGT1A10/CYP2J2/SYTL4/MAT1A/SLC38A3/NAT2/GLYATL1/AZGP1/ALDH5A1/AADAC/RORC/SYBU/AQP9/C6/SULT1B1/SERPING1/PDK4/TTPA/ECHDC2/CYP2C8/ALDH1L1/AMDHD1/HNF4A/RBP5/CMBL/ABCB11/CYP27A1/BOK/GPT/HSD17B6/CDC14B/F8/COL18A1/SEC14L2/RGN/CLDN14/WNK3/RDH16/CYP2C9/TST/OASL/LDHD/SERPINC1/MLYCD/MTTP/ABCB4/FMO4
REACTOME_ADORA2B_MEDIATED_ANTI_INFLAMMATORY_CYTOKINES_PRODUCTION	REACTOME_ADORA2B_MEDIATED_ANTI_INFLAMMATORY_CYTOKINES_PRODUCTION	106	0.574101	1.38842	0.00653014	0.0315162	5072	CYSLTR2/PRKAR2B/GNG2/ADCY5/SCTR/ADCY4/GPR15/PTH1R/GNGT2/ADCYAP1/VIP/PTH2R/ADCYAP1R1/NPSR1/RAMP1/HRH2/PTGDR/AVPR2/GHRHR/GIPR/CGA/MC4R/GNGT1/MC5R/CALCB/GPR20/CRH/CALCR/ADCY8/GNG4/GPBAR1/LHCGR/LHB
ROY_WOUND_BLOOD_VESSEL_DN	ROY_WOUND_BLOOD_VESSEL_DN	21	0.735313	1.53472	0.00657788	0.0316697	6738	CD24/F5/DSP/RNF43/SFRP1/PROM1/ANXA8/S100P/KRT15/SOX9/KLF5/C1orf116/KRT14
RUIZ_TNC_TARGETS_UP	RUIZ_TNC_TARGETS_UP	155	0.540979	1.33056	0.00658759	0.0316781	6796	A2M/EYA1/JCAD/CHST15/KCTD12/ARRB1/SNCAIP/SELENOP/CSGALNACT1/FCGRT/TNFSF10/PDE5A/PLAAT4/SCG2/FAM110B/SLC2A10/EDNRA/MAFB/SPP1/BAMBI/ALDH3A1/KDM5B/CLU/GDF15/FOXF1/TIMP4/KLHL24/SOX4/IMPA2/RAB17/FOXF2/ARHGAP28/COL18A1/TRIB2/STON1/CXCL12/NR2F1/LTBP3/METTL7A/SSBP2/ANXA4/IGFBP7
SUZUKI_CTCFL_TARGETS_UP	SUZUKI_CTCFL_TARGETS_UP	10	0.847329	1.54154	0.00663541	0.0318695	2	ZNF704
GUTIERREZ_CHRONIC_LYMPHOCYTIC_LEUKEMIA_DN	GUTIERREZ_CHRONIC_LYMPHOCYTIC_LEUKEMIA_DN	54	0.626667	1.45843	0.00665025	0.0319023	3810	IGSF3/FMOD/PTPRO/FRY/COL9A3/APOBEC3G/VASH1/COL9A2/SYT17/CCR7/PDGFD/DPEP2/PGGHG/FCMR
REACTOME_JOSEPHIN_DOMAIN_DUBS	REACTOME_JOSEPHIN_DOMAIN_DUBS	11	0.820844	1.51252	0.00667394	0.0319773	231	PRKN
KEGG_ECM_RECEPTOR_INTERACTION	KEGG_ECM_RECEPTOR_INTERACTION	81	0.592064	1.41027	0.00672203	0.0320918	6795	ITGA8/COL6A6/SV2B/COL11A1/ITGB6/LAMA5/SDC1/ITGA9/TNN/VTN/SV2C/RELN/ITGB7/LAMA3/VWF/COL2A1/SPP1/ITGB8/ITGA2B/GP6/SDC3/ITGA2/COL4A6/COL5A3/ITGB4/CD36/TNXB/GP5
REACTOME_MOLECULES_ASSOCIATED_WITH_ELASTIC_FIBRES	REACTOME_MOLECULES_ASSOCIATED_WITH_ELASTIC_FIBRES	38	0.663224	1.48768	0.00675588	0.0321417	4630	EMILIN2/ITGA8/BMP7/BMP4/FBLN1/ITGB6/ELN/VTN/LTBP4/ITGB8/EFEMP1/FBLN5
FARMER_BREAST_CANCER_CLUSTER_1	FARMER_BREAST_CANCER_CLUSTER_1	38	0.662304	1.48562	0.00675588	0.0321417	3427	LCP2/CD3D/GZMA/CD38/RSAD2/OAS2/CCR2/HERC5/SH2D1A/TRBC2/IL10RA/GZMK/CCR5/CD48
DARWICHE_PAPILLOMA_RISK_HIGH_UP	DARWICHE_PAPILLOMA_RISK_HIGH_UP	136	0.551245	1.34815	0.00675673	0.0321417	4421	FABP4/ACAN/PMEPA1/SLPI/SERPINB4/CX3CL1/TGFA/SPNS3/RNASE2/MAP6/CLVS1/CCDC38/SPIC/LY6E/CXCL16/CHI3L1/CSTA/FOXL2/BID/TNFRSF25/RPTN/WFDC2
LEE_LIVER_CANCER_CIPROFIBRATE_UP	LEE_LIVER_CANCER_CIPROFIBRATE_UP	56	0.633652	1.48472	0.00677043	0.0321652	8210	FABP4/CD24/VNN1/PDK4/SLC24A3/PEX11A/IGFBP2/CTSE/TGM2/VNN3/TES/KRT23/CIDEC/QPCT/LCN2/MFGE8/MYO5C/PLAT/MLYCD/PLTP/CD36/TFF3/S100A9/CBFA2T3/CDKN1A/DAB1
REACTOME_DISEASES_ASSOCIATED_WITH_GLYCOSAMINOGLYCAN_METABOLISM	REACTOME_DISEASES_ASSOCIATED_WITH_GLYCOSAMINOGLYCAN_METABOLISM	41	0.662766	1.49768	0.00677785	0.0321652	5136	ACAN/FMOD/GPC4/GPC3/GPC2/GPC5/SDC1/BCAN/CHST6/KERA/CSPG5/SDC3/CSPG4
REACTOME_LONG_TERM_POTENTIATION	REACTOME_LONG_TERM_POTENTIATION	23	0.731735	1.54675	0.00681696	0.0323122	5975	NEFL/CAMK2A/ACTN2/GRIN2C/SRC/GRIN2B/LRRC7/ERBB4/GRIN2D/DLG3/NRGN/CAMK2B
REACTOME_CREB1_PHOSPHORYLATION_THROUGH_NMDA_RECEPTOR_MEDIATED_ACTIVATION_OF_RAS_SIGNALING	REACTOME_CREB1_PHOSPHORYLATION_THROUGH_NMDA_RECEPTOR_MEDIATED_ACTIVATION_OF_RAS_SIGNALING	28	0.700011	1.51849	0.0068309	0.0323215	4793	NEFL/CAMK2A/RPS6KA6/RPS6KA1/ACTN2/GRIN2B/LRRC7/GRIN2D/DLG3
WESTON_VEGFA_TARGETS_6HR	WESTON_VEGFA_TARGETS_6HR	47	0.647416	1.48183	0.00683516	0.0323215	3567	ROR2/BMP4/MGP/FGFBP1/AQP7/SLC6A8/ELN/TNFSF10/MEST/KRT18/ANKRD1/FBP1/TFPI2
WP_PPAR_SIGNALING_PATHWAY	WP_PPAR_SIGNALING_PATHWAY	62	0.614972	1.4451	0.00691081	0.0326404	4352	PCK1/FABP4/OLR1/FABP6/SORBS1/ADIPOQ/AQP7/FABP7/ACSL5/HMGCS2/ACSL1/FABP3/CYP27A1/FADS2
GUO_HEX_TARGETS_DN	GUO_HEX_TARGETS_DN	57	0.638647	1.49637	0.00693961	0.0327375	7946	F10/FMO1/ACTC1/STAB1/RHAG/SLC39A8/CREG1/GATA1/CD93/ANGPT2/REEP6/FLT4/BCL6B/SHE/GSTK1/PIP4K2C/SLC4A1/DCTPP1/IGF1
REACTOME_NCAM_SIGNALING_FOR_NEURITE_OUT_GROWTH	REACTOME_NCAM_SIGNALING_FOR_NEURITE_OUT_GROWTH	61	0.615827	1.44544	0.00699529	0.0329221	5454	NCAM1/COL6A6/SPTA1/GFRA1/CACNA1I/COL9A3/CACNB4/SPTB/COL9A1/SPTBN5/COL9A2/SRC/GFRA2/COL2A1/CACNA1D/CACNA1G/CACNB2/ST8SIA4/SPTBN2/CNTN2/COL5A3
HERNANDEZ_ABERRANT_MITOSIS_BY_DOCETACEL_2NM_DN	HERNANDEZ_ABERRANT_MITOSIS_BY_DOCETACEL_2NM_DN	22	0.733942	1.54284	0.00701025	0.0329535	2987	A2M/LCP2/CD69/IRF8/IL1RL1
REACTOME_NEGATIVE_REGULATION_OF_NMDA_RECEPTOR_MEDIATED_NEURONAL_TRANSMISSION	REACTOME_NEGATIVE_REGULATION_OF_NMDA_RECEPTOR_MEDIATED_NEURONAL_TRANSMISSION	21	0.733359	1.53065	0.00708713	0.0332756	5975	NEFL/CAMK2A/PPM1E/ACTN2/GRIN2C/GRIN2B/LRRC7/GRIN2D/DLG3/CAMK2B
RICKMAN_METASTASIS_UP	RICKMAN_METASTASIS_UP	337	0.495998	1.23948	0.0071759	0.0336526	4041	ZNF704/ADAMTS9/CHST10/SVIP/BEND7/EFHD1/PAIP2B/MGP/CADM1/LRP4/CAND2/ITGA9/GABARAPL1/DTX4/SLC22A17/SALL2/EDAR/MEST/METTL7B/ACACB/BOC/LGR6/DTX3/LINC00888/VSTM4
KIM_WT1_TARGETS_12HR_UP	KIM_WT1_TARGETS_12HR_UP	165	0.535665	1.31932	0.00725026	0.0339613	9191	MN1/WT1/ZNF395/CX3CL1/SLC17A7/AQP1/PODXL/KCNK1/LRP4/TMEM255A/NYNRIN/CSDC2/MTUS1/TMPRSS3/PTPN20/TNFRSF11B/ADORA1/RASSF7/GGT1/ACSL1/PLAU/GDF15/DOK4/MSX1/HSPA12A/TNS3/DDR1/GPR183/AREG/NPPB/CSPG4/CHRNA3/TRIB2/PLAT/ADGRG1/IL11/ULBP2/HSPA6/SOX9/PRKCH/ENO2/ZSCAN31/LBH/C1orf116/P4HA2/THY1/TLE3/ZMIZ1/ID4/SH3BP5/KLF9/MYL9/DDIT4/PLCD1/HEG1/SMAD3/BHLHE41/ABAT/RHOQ/SLC20A1/CHRNA1
REACTOME_TRAFFICKING_OF_GLUR2_CONTAINING_AMPA_RECEPTORS	REACTOME_TRAFFICKING_OF_GLUR2_CONTAINING_AMPA_RECEPTORS	17	0.753413	1.51331	0.00726743	0.0340017	1861	TSPAN7/GRIP1/GRIP2/GRIA4/PRKCG
PEDERSEN_METASTASIS_BY_ERBB2_ISOFORM_4	PEDERSEN_METASTASIS_BY_ERBB2_ISOFORM_4	104	0.575641	1.39001	0.00729987	0.0341133	4468	FREM2/CEACAM1/RETREG1/AQP3/TMC6/PWWP3B/GFRA1/LAD1/CGNL1/KRT86/TTC9/IL18/SLC24A3/IGFBP5/CLVS1/C1orf226/GPR87/IGSF8/ST3GAL5/ASS1/FAM110C/MAFB/SYT13/UGT2B15/ALOXE3/FAM83A/AGR2/BAIAP2L1/CALCR
KYNG_DNA_DAMAGE_BY_GAMMA_RADIATION	KYNG_DNA_DAMAGE_BY_GAMMA_RADIATION	75	0.605471	1.44135	0.00733715	0.0342473	3137	PCSK5/CYBB/TIE1/DSC2/MYO5B/FBLN1/CACNA1I/CYP39A1/CIB2/CHL1/INSL4/LIPC/AVPR1A/SLCO2A1/RIT2/CHRNA7/PTGFRN/MITF
WP_ALTERNATIVE_PATHWAY_OF_FETAL_ANDROGEN_SYNTHESIS	WP_ALTERNATIVE_PATHWAY_OF_FETAL_ANDROGEN_SYNTHESIS	10	0.841022	1.53007	0.00743364	0.0346164	4383	CYB5A/CYP11A1/CYP17A1/AKR1C4/SRD5A2/HSD17B6
WP_HAIR_FOLLICLE_DEVELOPMENT_CYTODIFFERENTIATION_PART_3_OF_3	WP_HAIR_FOLLICLE_DEVELOPMENT_CYTODIFFERENTIATION_PART_3_OF_3	81	0.589944	1.40522	0.00748157	0.0347582	6199	PERP/BCL11B/SPINK5/DLX3/RUNX3/DSG1/CD200/BMP4/DSC2/FOXN1/BMP6/DSG4/IGFBP5/SFRP1/HR/PROM1/KRT19/ADAMTS20/GAS1/EGR2/MSX1/DKK3/KRT15/SPINK6/ELANE/GATA3/S100A4/SOX9/SOSTDC1
LI_WILMS_TUMOR	LI_WILMS_TUMOR	27	0.706202	1.52231	0.00751837	0.0348826	6028	EYA1/PAX2/MN1/INHBB/MEOX1/SALL2/COL2A1/LYPD1/APOC1/CRABP2/CHST1/ADGRG2/HOXA11
REACTOME_RESPONSE_TO_ELEVATED_PLATELET_CYTOSOLIC_CA2	REACTOME_RESPONSE_TO_ELEVATED_PLATELET_CYTOSOLIC_CA2	125	0.546414	1.32995	0.00753355	0.0348826	9236	A2M/SYTL4/FGB/SERPINA1/F5/ISLR/SELP/SELENOP/SERPING1/FGG/VEGFD/PDGFB/RARRES2/PRKCG/ACTN2/CD9/VWF/ALB/SERPINA3/CLU/ITGA2B/F8/TF/ITIH4/PLEK/MMRN1/PRKCB/VEGFC/PECAM1/EGF/HGF/CD36/TIMP1/RAB27B/APOH/PCYOX1L/IGF1/TOR4A/TGFB1/SCG3/TGFB3/PHACTR2/PDGFA/LHFPL2/SERPINF2/CTSW/A1BG/TAGLN2
ACEVEDO_NORMAL_TISSUE_ADJACENT_TO_LIVER_TUMOR_UP	ACEVEDO_NORMAL_TISSUE_ADJACENT_TO_LIVER_TUMOR_UP	162	0.530629	1.30803	0.0075477	0.0348936	1949	A2M/PERP/LIPG/F11R/TMEM37/SLPI/TSPAN8/CYP3A7/PIK3AP1/CYP3A5
CHEMELLO_SOLEUS_VS_EDL_MYOFIBERS_UP	CHEMELLO_SOLEUS_VS_EDL_MYOFIBERS_UP	20	0.743826	1.54189	0.00755458	0.0348936	3040	CASQ1/CASQ2/CSRP3/SMPX/MYL2/XIRP1/NFATC2
WP_NEPHROTIC_SYNDROME	WP_NEPHROTIC_SYNDROME	43	0.653874	1.49034	0.0075785	0.0349332	1246	PAX2/PTPRO/WT1/PODXL/GPC5
MCCLUNG_COCAINE_REWARD_5D	MCCLUNG_COCAINE_REWARD_5D	73	0.593347	1.40935	0.00758074	0.0349332	4990	PTPN5/TSPAN7/RNASE2/CAMK2A/GRIA4/TUBB4A/SH3GL3/KRT16/ELN/FMNL1/MAPRE3/ATP1B2/ADORA1/STX1B/BAIAP2/CELF2/CORO2B/NELL2/NRGN/TBR1
KEGG_GLYCOSAMINOGLYCAN_BIOSYNTHESIS_HEPARAN_SULFATE	KEGG_GLYCOSAMINOGLYCAN_BIOSYNTHESIS_HEPARAN_SULFATE	25	0.716175	1.52685	0.00763553	0.035145	656	HS6ST3/NDST4/HS6ST2/HS3ST5
BIOCARTA_PTC1_PATHWAY	BIOCARTA_PTC1_PATHWAY	11	0.816236	1.50403	0.00764822	0.0351627	43	SHH
COATES_MACROPHAGE_M1_VS_M2_DN	COATES_MACROPHAGE_M1_VS_M2_DN	77	0.599271	1.42487	0.00767263	0.0352342	5396	F10/CD24/ATP6V0D2/LBP/AK4/CD300C/MCOLN3/EGLN3/GASK1B/FBLIM1/PKDCC/RGCC/RIMBP2/AHNAK2/CHIA/GDF15/RPGRIP1/SH2B2/MGST2/MFGE8/ANOS1
HOLLMANN_APOPTOSIS_VIA_CD40_UP	HOLLMANN_APOPTOSIS_VIA_CD40_UP	193	0.526673	1.30312	0.00769716	0.0353061	6395	SLCO4A1/KCNN3/RUNX3/CD86/ATP8A1/LGALSL/IGKC/CD38/CYP39A1/SNX10/IRF8/BTK/RAC2/RGCC/DEPTOR/GCHFR/ITGB7/MEST/PDGFD/PTPRC/NBEAL2/SH2B2/IFI30/TOX/NRGN/PITX1/DENND1C/ADCK2/TUBB2A/TSFM/PARD6A/GTF2IRD1/TUBA1A
REACTOME_NEUROTOXICITY_OF_CLOSTRIDIUM_TOXINS	REACTOME_NEUROTOXICITY_OF_CLOSTRIDIUM_TOXINS	10	0.839861	1.52796	0.00773298	0.0354295	3571	SV2B/SYT2/SV2C/STX1B/SYT1
PID_TAP63_PATHWAY	PID_TAP63_PATHWAY	53	0.630621	1.46484	0.00782512	0.0357693	7941	PERP/SHH/TFAP2C/DHRS3/IGFBP3/ADA/EVPL/EGR2/SERPINB5/GDF15/CABLES1/PRKCD/S100A2/MFGE8/JAG1/ITGB4/FDXR/GPX2/TP63/CDKN1A
WP_GABA_RECEPTOR_SIGNALING	WP_GABA_RECEPTOR_SIGNALING	30	0.67401	1.47822	0.00783753	0.0357849	3205	GABRA6/GAD2/GABRB2/SLC6A1/GABRA1/GABRA3/SLC6A11/GABRA4
DACOSTA_ERCC3_ALLELE_XPCS_VS_TTD_UP	DACOSTA_ERCC3_ALLELE_XPCS_VS_TTD_UP	27	0.702969	1.51534	0.00785067	0.0358038	6682	IGSF3/HOXB5/E2F5/ANXA8L1/RASSF2/IGFBP2/TGM2/PTPRN/MEST/MDK/ADORA1/CTSH/KCNG1/GNG4/EFNB2/CXCL12/IGFBP6/ISG20
WP_TCA_CYCLE_AND_DEFICIENCY_OF_PYRUVATE_DEHYDROGENASE_COMPLEX_PDHC	WP_TCA_CYCLE_AND_DEFICIENCY_OF_PYRUVATE_DEHYDROGENASE_COMPLEX_PDHC	16	0.781636	1.55527	0.00791214	0.0360428	25	PCK1
GHANDHI_DIRECT_IRRADIATION_DN	GHANDHI_DIRECT_IRRADIATION_DN	34	0.659223	1.46335	0.00792304	0.0360511	5639	ARHGEF25/MN1/HOXB3/SYBU/PLEKHA6/NFE2/ARHGEF37/SEMA4D/DEPP1/S100P/CCDC85C/TOX/VSTM2L/ELANE
ZHENG_FOXP3_TARGETS_IN_THYMUS_DN	ZHENG_FOXP3_TARGETS_IN_THYMUS_DN	13	0.791529	1.50274	0.00794542	0.0361117	4252	PRSS3/CADPS/AMPH/ADIPOQ/AKR1D1/AGR2
WP_FATTY_ACID_TRANSPORTERS	WP_FATTY_ACID_TRANSPORTERS	16	0.781531	1.55506	0.00800055	0.0362881	3638	FABP4/FABP6/FABP7/ACSL5/ACSL1/FABP3
LA_MEN1_TARGETS	LA_MEN1_TARGETS	23	0.728325	1.53955	0.00800251	0.0362881	1624	RGS16/HOXB8/TSPAN7/SORBS1/SNX10/PTER/IGFBP5
BRACHAT_RESPONSE_TO_METHOTREXATE_DN	BRACHAT_RESPONSE_TO_METHOTREXATE_DN	25	0.713651	1.52146	0.00805277	0.0364679	861	EMILIN2/PDK3/AK4
ACEVEDO_LIVER_CANCER_WITH_H3K9ME3_UP	ACEVEDO_LIVER_CANCER_WITH_H3K9ME3_UP	121	0.54954	1.33665	0.00806049	0.0364679	4519	POU6F2/SERPINB3/EBF4/NEB/SERPINB4/PKHD1/LIMCH1/GNG2/OTULINL/NRXN3/PIFO/SLC9C1/MEP1A/MMP13/LPAR3/FAT3/KRT20/MS4A3/RIT2/SIPA1L2/ABCB5/NAP1L2/MITF/IGSF11/CAPN13/IPCEF1/CACNB2/DNASE2B/NRAP/CALCR/TLR2/RPE65
WP_DOPAMINERGIC_NEUROGENESIS	WP_DOPAMINERGIC_NEUROGENESIS	26	0.718023	1.53355	0.00807087	0.0364734	4800	SHH/ALDH1A1/OTX2/CDKN1C/FOXA2/DDC/ASCL1/FGF8/MSX1/NEUROG2
REACTOME_STRIATED_MUSCLE_CONTRACTION	REACTOME_STRIATED_MUSCLE_CONTRACTION	34	0.658576	1.46192	0.00808557	0.0364983	5603	NEB/TMOD1/ACTC1/MYBPC1/MYL2/ACTN2/TNNI2/TNNI3/ACTN3/TMOD2/TNNT1/TNNT3
WANG_RECURRENT_LIVER_CANCER_UP	WANG_RECURRENT_LIVER_CANCER_UP	19	0.754162	1.54691	0.00819837	0.0369656	1182	SYNGR2/KCNK1/USH1C
GRAHAM_CML_QUIESCENT_VS_NORMAL_QUIESCENT_UP	GRAHAM_CML_QUIESCENT_VS_NORMAL_QUIESCENT_UP	87	0.576859	1.38144	0.00828625	0.0373195	1896	PRKAR2B/HDC/CCL5/AQP3/SPTA1/CD38/CCL3/CCL20/RHAG/RGCC/SERPINE2
WOTTON_RUNX_TARGETS_UP	WOTTON_RUNX_TARGETS_UP	20	0.740117	1.5342	0.00840819	0.0377831	5012	NCAM1/CDK18/RGCC/MASP1/ST3GAL5/LY6E/SLC40A1/KHK/TIMP4/RDH10
HASLINGER_B_CLL_WITH_CHROMOSOME_12_TRISOMY	HASLINGER_B_CLL_WITH_CHROMOSOME_12_TRISOMY	23	0.726629	1.53596	0.00842591	0.0378178	2220	NCKAP1L/HIP1R
REACTOME_INTEGRIN_CELL_SURFACE_INTERACTIONS	REACTOME_INTEGRIN_CELL_SURFACE_INTERACTIONS	85	0.57417	1.37274	0.00843828	0.0378178	5009	ITGA8/FGB/F11R/COL6A6/COL9A3/FGG/ITGB6/ITGA9/VTN/COL9A1/COL9A2/ITGB2/ICAM5/ITGB7/ITGAD/KDR/VWF/COL2A1/SPP1/ITGB8/ITGAL/ITGA2B/ICAM2/JAM2/ITGA2/COL4A6/COL18A1
IVANOVA_HEMATOPOIESIS_STEM_CELL	IVANOVA_HEMATOPOIESIS_STEM_CELL	179	0.52829	1.30623	0.00844443	0.0378178	6135	PCK1/NKAIN3/SULT4A1/KLHL26/ITIH5/NRXN3/PPP1R9A/LRRTM4/KIF5A/ITGA9/KCNJ6/PEX11A/EMCN/HOXB2/SEMA3D/TRIM9/RASD1/CDIP1/NTRK3/MSI2/FAM110B/SGSM1/NR4A1/HOOK1/NFATC2/LYPD1/PRCD/RFPL4B/CCDC136/SYN2/COL18A1/EFNA3/DNMT3A/CD164L2/CHRNB1/HYAL1/GATA3/ARL4C
BHAT_ESR1_TARGETS_VIA_AKT1_DN	BHAT_ESR1_TARGETS_VIA_AKT1_DN	80	0.584871	1.39186	0.00849005	0.0379793	8625	IGSF3/CHST15/BLNK/YPEL3/LRATD2/PDK4/SEMA3E/NPAS3/EDN2/EFNA1/SLC29A3/CGN/AFAP1L2/CLDN9/ST8SIA4/DLL1/CDH3/YPEL2/DBP/EFNB2/PLEKHF1/GTF2IRD1/CPEB4/PPL/MKX/CDYL2/KLF9/INSIG2/GABBR2/SYTL2
VART_KSHV_INFECTION_ANGIOGENIC_MARKERS_DN	VART_KSHV_INFECTION_ANGIOGENIC_MARKERS_DN	119	0.555288	1.34959	0.00852104	0.0380751	6872	EPHA3/CEACAM1/FZD3/TGFA/TIE1/EPHB6/PLXDC1/EPHB2/DLL3/STAB1/EREG/HEY2/LAMA5/RAMP1/SFRP1/TNFSF15/CDH5/GRB14/NOTCH3/WNT7B/MDK/WNT7A/SERPINB5/FLT4/NPR1/EPHB3/F2RL1/NPPB/DLL1/ERBB2/FZD8/MMP19/EGF/HGF/CD36/FRZB/FGF6
SMID_BREAST_CANCER_RELAPSE_IN_LUNG_DN	SMID_BREAST_CANCER_RELAPSE_IN_LUNG_DN	33	0.681994	1.51081	0.00858411	0.0382716	4759	FABP4/ACKR1/CILP/COL14A1/ADIPOQ/TNXA/LRRN3/DPT/HMGCS2/SLC1A1/ADH1B/DNALI1/TIMP4/SFRP4
REACTOME_METABOLISM_OF_CARBOHYDRATES	REACTOME_METABOLISM_OF_CARBOHYDRATES	282	0.505033	1.25984	0.00859389	0.0382716	6750	PCK1/HS6ST3/ACAN/HPSE2/FMOD/ALDH1A1/NDST4/CHST15/HS6ST2/HS3ST5/CSGALNACT1/NUP210/GPC4/GPC3/GPC2/GPC5/B3GNT7/SDC1/BCAN/LYVE1/CEMIP/CHST6/STAB2/CHST13/FBP1/FBP2/HS3ST1/KERA/KHK/PKLR/RHD/CHST2/CSPG5/CHST5/SDC3/HPSE/PGAM2/B3GALT5/SLC26A1/CHST1/CSPG4/HK3/B3GALT1/HYAL1/CRYL1/GPC1/ENO2/B4GALNT2/PPP1R3C/PGM2L1/RBKS/VCAN/GALK1/ST6GALNAC6/HYAL3
BAELDE_DIABETIC_NEPHROPATHY_DN	BAELDE_DIABETIC_NEPHROPATHY_DN	426	0.478432	1.20372	0.00859389	0.0382716	4458	NEBL/PCK1/FGF9/SULF1/PLA2R1/LITAF/PTPRO/PRKAR2B/BMP7/CD200/PTPRD/WT1/CDS1/NTRK2/AQP3/PODXL/ADD3/FRY/OAS2/EXPH5/PTH1R/CDKN1C/ENPEP/CLIC5/GJA5/CAND2/RARRES2/PHYHIP/APOD/IGFBP2/BCAM/PNMA2/ADORA1/CHI3L1/CXADR/ZNF516/COLQ/GAS1/THSD7A/ZNF185/KBTBD11/CACNB2/CORO2B/CHST2/CTNNBIP1/ERBB4/IFITM1/HSPA12A
SCHLESINGER_H3K27ME3_IN_NORMAL_AND_METHYLATED_IN_CANCER	SCHLESINGER_H3K27ME3_IN_NORMAL_AND_METHYLATED_IN_CANCER	21	0.726125	1.51555	0.00861488	0.0383222	1106	KCNA1/GNAL/GAD2/AMPH/GRIA4
WP_MAMMALIAN_DISORDER_OF_SEXUAL_DEVELOPMENT	WP_MAMMALIAN_DISORDER_OF_SEXUAL_DEVELOPMENT	20	0.739215	1.53233	0.00866428	0.0384988	4938	FGF9/WT1/GATA4/AMHR2/DMRT1/FOXL2/DHH/PBX1/CBX2
LEE_LIVER_CANCER_ACOX1_UP	LEE_LIVER_CANCER_ACOX1_UP	61	0.611981	1.43641	0.00877765	0.0389591	5930	FABP4/SLPI/CD24/HTATIP2/SLC24A3/PEX11A/IGFBP2/CTSE/DEFB1/VNN3/LY6E/KRT23/CIDEC/TBC1D8/TOX/QPCT/LCN2/MFGE8/PLAT/KRT8
REACTOME_REVERSIBLE_HYDRATION_OF_CARBON_DIOXIDE	REACTOME_REVERSIBLE_HYDRATION_OF_CARBON_DIOXIDE	12	0.81682	1.52637	0.00879353	0.038986	2866	CA9/CA6/CA3/CA14
WP_INFLAMMATORY_RESPONSE_PATHWAY	WP_INFLAMMATORY_RESPONSE_PATHWAY	30	0.670203	1.46988	0.00882476	0.0390566	2779	CD40/IL2RB/CD86/LAMA5/VTN/CD80
WP_ID_SIGNALING_PATHWAY	WP_ID_SIGNALING_PATHWAY	15	0.767696	1.50397	0.00882909	0.0390566	2433	PAX2/PAX5/CCNE1
CAIRO_HEPATOBLASTOMA_CLASSES_DN	CAIRO_HEPATOBLASTOMA_CLASSES_DN	203	0.521962	1.29238	0.0088928	0.0392146	6023	KIAA0040/ITGA8/FAM189A2/IL2RB/CAMK1D/ASPA/SPON1/AADAC/BLNK/GIMAP5/ITIH5/SLC6A1/AQP9/KCNK1/WFDC1/FRY/SULT1B1/SERPING1/MAN1C1/PACRG/C7/ENPEP/VEGFD/TTC9/GABARAPL1/RARRES2/MYCL/EMCN/LIMS2/ACSL5/ST3GAL5/LAMA3/HGD/SLCO1B3/MMRN2/FABP3/KHK/DNASE1L3/VSTM4/ADIRF/PTPRB/ADH1B/ANXA10/HSD17B6/DKK3/SNED1/SLCO1B1/ITIH4/COL18A1/CX3CR1/C1QTNF3/CYP2C9/TST/MAST4/SYNPO/DBP/FMO4/MAP3K14
BLANCO_MELO_MERS_COV_INFECTION_MCR5_CELLS_UP	BLANCO_MELO_MERS_COV_INFECTION_MCR5_CELLS_UP	272	0.50299	1.25388	0.0088928	0.0392146	9153	MUC13/LDLRAD4/ABTB2/NEB/RAET1K/TEC/SORBS1/SLC6A12/MYO5B/CFAP43/KLF15/FAM238C/ITGA9/SLC22A14/SLC8A2/SLC22A20P/DNAH12/CHRNA5/ALDH8A1/KCNH3/NGEF/HSPA7/ITGB7/FSTL4/XIRP1/RAPSN/CPN2/ANKRD1/FAM71F1/KIAA0895/IL1RL1/ANK3/CGN/ALOXE3/MMRN2/STYK1/PGF/PPM1H/TMPRSS9/FHDC1/NUAK1/CACNA1G/COL26A1/ITGA2B/CFAP70/DNAJA4/OVGP1/MUC20/TRPV3/SSUH2/AOC3/SUSD4/RAB17/SLC5A11/ZC3H12D/PTPN6/CLEC18B/DUSP8/TAS1R3/NAALAD2/SERP…
KEGG_DILATED_CARDIOMYOPATHY	KEGG_DILATED_CARDIOMYOPATHY	85	0.573353	1.37078	0.00889439	0.0392146	6457	ITGA8/ADCY5/ADCY4/MYH7/CACNB4/ACTC1/ITGB6/MYL2/CACNA2D4/CACNG7/ITGA9/CACNG6/TNNI3/ITGB7/SGCG/CACNA1D/SGCA/ITGB8/CACNB2/ITGA2B/ADCY8/ITGA2/RYR2/CACNG8/PLN/CACNB3/ITGB4/ADCY2
REACTOME_UNBLOCKING_OF_NMDA_RECEPTORS_GLUTAMATE_BINDING_AND_ACTIVATION	REACTOME_UNBLOCKING_OF_NMDA_RECEPTORS_GLUTAMATE_BINDING_AND_ACTIVATION	21	0.724635	1.51244	0.00895605	0.0394428	5975	NEFL/CAMK2A/GRIA4/ACTN2/GRIN2C/GRIN2B/LRRC7/GRIN2D/DLG3/CAMK2B
RIZKI_TUMOR_INVASIVENESS_3D_DN	RIZKI_TUMOR_INVASIVENESS_3D_DN	254	0.511683	1.27414	0.00904225	0.0397344	8454	LMO2/BMP7/ITIH2/WT1/IDO1/HCN4/NRXN3/LHX6/DCDC2/DPYS/FGG/SORL1/PON3/SCN1B/LAMA5/IL18/SLCO2B1/CELSR2/P2RX5/CA3/CALB1/ACVRL1/PSG2/KRT7/MEST/IL32/COL2A1/TLR3/BDH1/LAMP3/PTPRC/RRAD/KSR1/NELL2/IFI30/SLC14A1/SLIT3/LRRN2/FGF18/JAG1/PLTP/HSPA6/GJB5/GFRA3/PECAM1/CTSD/DPF1/ACSM3/CHN1/ADAM18/FOLR2/EVX1/DCT/IL1R2/CLUL1/LSP1P4/HOXD9/CYP2D6/PIK3CD/SLC25A4/HPCAL1/BMP2/AK1/ABCB1/BMI1
MOHANKUMAR_HOXA1_TARGETS_UP	MOHANKUMAR_HOXA1_TARGETS_UP	397	0.487398	1.22328	0.00904225	0.0397344	4350	ADAMTS9/STK26/SULF1/SULF2/LITAF/LHX1/ABTB2/RGS16/ARRB1/ADCY5/ACKR3/GATA4/KCNJ3/NUP210/EPB41L5/LRRTM4/UNC5C/SORL1/PADI2/CACNA2D4/HTATIP2/SYT12/SCNN1A/MARCKSL1/LARGE1/TSKU/KRT38/NTRK3/TGIF2/SLC39A8/SGCG/MEST/TMEM38A/SEZ6L2/PTGFRN/HOOK1/IFITM10/BAMBI/LXN/NXPH3/PBX1/CLU/GDAP1/CRABP2
STEARMAN_TUMOR_FIELD_EFFECT_UP	STEARMAN_TUMOR_FIELD_EFFECT_UP	34	0.656788	1.45794	0.00906471	0.0397891	5023	CTSZ/CSF2RB/CD200/CCN3/LRG1/CHI3L1/ACP5/LYZ/SPP1/APOC1/ITIH4/LCN2
PID_INTEGRIN1_PATHWAY	PID_INTEGRIN1_PATHWAY	66	0.605525	1.42954	0.00915812	0.0401548	5136	ITGA8/FGB/COL11A1/FGG/LAMA5/ITGA9/VTN/CD14/TGM2/IGSF8/LAMA3/MDK/COL2A1/SPP1/PLAU/TGFBI/JAM2/ITGA2/COL4A6/COL18A1/CSPG4
KUNINGER_IGF1_VS_PDGFB_TARGETS_DN	KUNINGER_IGF1_VS_PDGFB_TARGETS_DN	44	0.647686	1.47715	0.00919068	0.0402532	1675	CSF2RB/DLX3/IL33/ANXA8L1/MGP/PLXDC1/RCAN2/PRKG2/CD53
WAMUNYOKOLI_OVARIAN_CANCER_GRADES_1_2_UP	WAMUNYOKOLI_OVARIAN_CANCER_GRADES_1_2_UP	135	0.541266	1.32342	0.00923785	0.0403708	4929	PERP/F11R/GDA/CD24/TSPAN8/RASEF/ESRP1/MAP7/DSC2/GPR160/KCNK1/TPD52/ASPHD2/MAL2/CLDN23/CTSE/SYT13/LYZ/UNC5CL/GGT1/C3orf52/DOK4/S100A14/PLS1/RNF128
ELVIDGE_HYPOXIA_BY_DMOG_UP	ELVIDGE_HYPOXIA_BY_DMOG_UP	132	0.541144	1.32199	0.00923785	0.0403708	6682	SLCO4A1/CYB5A/ZNF395/LIMCH1/CA9/DSC2/CSGALNACT1/OLFML2A/AK4/CADM1/EGLN3/IGFBP5/YPEL1/GPR87/SPAG4/ELF3/IGFBP3/CEMIP/AHNAK2/GDF15/TGFBI/KLHL24/TXNIP/S100A2/SPRY1/CCNG2/MXI1/ITPR1/STBD1/S100A4/SOX9/VEGFC/INHA/ENO2/P4HA2/ISG20
REACTOME_COSTIMULATION_BY_THE_CD28_FAMILY	REACTOME_COSTIMULATION_BY_THE_CD28_FAMILY	58	0.606253	1.41879	0.00926294	0.0403917	7222	CD3D/CD86/TRAV19/CD3E/PAK3/SRC/CD247/CD80/PRR5/PDCD1/PTPN6/TNFRSF14/CD3G/MAP3K14/GRAP2/BTLA/LCK
LINDSTEDT_DENDRITIC_CELL_MATURATION_D	LINDSTEDT_DENDRITIC_CELL_MATURATION_D	58	0.605419	1.41684	0.00926294	0.0403917	6346	PRSS3/MAF/AQP3/PTPRE/FCGRT/LST1/ITGB2/ACP5/CLEC2B/EGR2/NPR1/ARHGDIB/TGFBI/ALOX15/NCF2/P2RY6/RAB31
PID_THROMBIN_PAR1_PATHWAY	PID_THROMBIN_PAR1_PATHWAY	42	0.641769	1.45675	0.00937054	0.0407835	5690	ARRB1/GNG2/GNAO1/MYL2/PRKCG/GNA14/PRKCD/PRKCB/GRK3
REACTOME_TFAP2_AP_2_FAMILY_REGULATES_TRANSCRIPTION_OF_GROWTH_FACTORS_AND_THEIR_RECEPTORS	REACTOME_TFAP2_AP_2_FAMILY_REGULATES_TRANSCRIPTION_OF_GROWTH_FACTORS_AND_THEIR_RECEPTORS	15	0.765117	1.49891	0.0093733	0.0407835	2891	TGFA/KIT/TFAP2C/CGB5/CGA/CGB8/CGB3
WP_ANGIOPOIETINLIKE_PROTEIN_8_REGULATORY_PATHWAY	WP_ANGIOPOIETINLIKE_PROTEIN_8_REGULATORY_PATHWAY	127	0.553427	1.34919	0.00939749	0.0407995	3614	PCK1/SESN3/CYP3A4/DIO2/MAP2K6/MLXIPL/RPS6KA6/RPS6KA1/MAP3K9/FOXO1/FBP1/PIK3CG/MAPK4
CHIANG_LIVER_CANCER_SUBCLASS_POLYSOMY7_UP	CHIANG_LIVER_CANCER_SUBCLASS_POLYSOMY7_UP	71	0.609761	1.44396	0.00945622	0.0410097	5335	SYTL4/TSPAN33/MPPED1/GARNL3/TLE2/AADACP1/FCGRT/PTK6/ADAMTS17/FNDC5/CHN2/SHC4/RAPGEF4/ANO1/RHOU/GPR88/CLDN14/WNK3
REACTOME_AMINO_ACID_TRANSPORT_ACROSS_THE_PLASMA_MEMBRANE	REACTOME_AMINO_ACID_TRANSPORT_ACROSS_THE_PLASMA_MEMBRANE	30	0.669429	1.46818	0.00948454	0.0410661	2446	SLC7A2/SLC7A8/SLC38A3/SLC6A12/SLC7A3/SLC25A29
BOHN_PRIMARY_IMMUNODEFICIENCY_SYNDROM_UP	BOHN_PRIMARY_IMMUNODEFICIENCY_SYNDROM_UP	45	0.649826	1.48066	0.0095002	0.0410661	3827	CD86/TMOD1/EXPH5/P2RX5/APOBEC3G/IL32/DENND2D/KLK1
WANG_TARGETS_OF_MLL_CBP_FUSION_UP	WANG_TARGETS_OF_MLL_CBP_FUSION_UP	45	0.649785	1.48057	0.0095002	0.0410661	2011	NCAM1/LAPTM5/SLC38A3/F10/LRG1/CD14
HUANG_FOXA2_TARGETS_DN	HUANG_FOXA2_TARGETS_DN	38	0.651595	1.4616	0.00951313	0.0410773	6768	CEACAM1/ST6GAL1/CFI/KLRC1/KRT81/SCEL/TGM2/CGB3/SPP1/TGFBI/CDH3/PLAT/CRIP2/S100A4/ITGB4/IGFBP6/SSBP2
WOO_LIVER_CANCER_RECURRENCE_DN	WOO_LIVER_CANCER_RECURRENCE_DN	74	0.583423	1.38761	0.00956084	0.0412386	4232	CYP2J2/MAT1A/CYB5A/SULT1B1/SERPING1/TTPA/ALDH1L1/ACSL5/HNF4A/C4BPB/CA14/HGD/SLC2A9/CYP27A1/GPT/ADH1B
ZHAN_MULTIPLE_MYELOMA_CD2_UP	ZHAN_MULTIPLE_MYELOMA_CD2_UP	40	0.653819	1.47971	0.00959234	0.0413296	2193	PNOC/ZNF395/ITPKB/CNR1/PAX5/PIK3AP1/DTX1/SPAG4/SRC
RODRIGUES_DCC_TARGETS_DN	RODRIGUES_DCC_TARGETS_DN	117	0.552253	1.33983	0.00960577	0.0413347	8883	LITAF/CLSTN3/CORO2A/LIMCH1/GNG2/SELENOP/GPR160/GPC4/CCND2/SCNN1A/MAPRE3/SLC2A10/VWA5A/KDM5B/GPR88/IFITM1/CCNG2/CD82/BIK/MAST4/NR2F1/MXD4/RASGRP1/FDXR/CYP4V2/MYLIP/GSN/NR5A2/CYP2R1/PTMS/MID1/PCDHB16/TSC22D3/ALDH3A2/ABAT
REACTOME_NEUREXINS_AND_NEUROLIGINS	REACTOME_NEUREXINS_AND_NEUROLIGINS	54	0.617206	1.43641	0.00961431	0.0413347	4881	BEGAIN/SYT9/EPB41L1/NRXN3/EPB41L5/LRRTM4/SYT12/NLGN4X/SYT2/GRIN2C/SYT7/GRIN2B/SYT1/SHANK2/GRM5/GRIN2D/DLG3/SYT10
KEGG_GAP_JUNCTION	KEGG_GAP_JUNCTION	87	0.573719	1.37392	0.00965458	0.0414579	6496	TUBAL3/ADCY5/ADCY4/HTR2A/TUBB4A/PDGFB/PRKG2/HTR2C/PRKCG/SRC/DRD2/GUCY1A1/PDGFD/TUBA3E/TUBB2B/GRM5/ADCY8/PRKCB/ITPR1/TUBB2A/GRM1/TUBA8/TUBA1A/ADCY2/EGF
PID_TCR_PATHWAY	PID_TCR_PATHWAY	63	0.597907	1.40794	0.0096696	0.0414579	7546	LCP2/CD3D/CD86/TRPV6/CD3E/RASSF5/CD247/CD80/PTPRC/SLA2/PTPN6/PRKCB/RASGRP2/CD3G/MAP3K14/GRAP2/RASGRP1/LCK/ITK
GAVIN_FOXP3_TARGETS_CLUSTER_P4	GAVIN_FOXP3_TARGETS_CLUSTER_P4	97	0.56137	1.34911	0.00967424	0.0414579	4274	FRMD4B/BACH2/NEB/IL2RB/DAPL1/MBNL3/CHD7/KIAA1671/ITIH5/GPR15/ALS2CL/SLC22A15/RGCC/TNFRSF9/NOL4L/IL1RL1/ATP8B4/TTC7B/LYPD6B/PPM1L/RAPGEF4/CAPN3/ADH1B/CAPG
KIM_LIVER_CANCER_POOR_SURVIVAL_DN	KIM_LIVER_CANCER_POOR_SURVIVAL_DN	41	0.65096	1.471	0.00975355	0.0417137	6061	CYP2J2/CYB5A/F10/F5/AQP9/SFTPC/ACSL5/HNF4A/C4BPB/CHI3L1/CYP27A1/KHK/PKLR/ADH1B/RGN/SERPINC1/CRYL1
PLASARI_NFIC_TARGETS_BASAL_UP	PLASARI_NFIC_TARGETS_BASAL_UP	27	0.695608	1.49947	0.00976795	0.0417137	4083	PERP/PARM1/KCNMB4/TINAGL1/TEX15/GNA14/TNFRSF11B/COL2A1/FOXA1/CACNA1G/CLU
MARZEC_IL2_SIGNALING_UP	MARZEC_IL2_SIGNALING_UP	114	0.555954	1.34379	0.00978673	0.0417137	3999	CSF2RB/FGF7/IL2RB/WT1/TNFSF14/TNFRSF10A/PDE4A/CCL3/IL18RAP/DUSP2/CCND2/AK4P3/TNFSF10/RGCC/TNFRSF9/CCNE1/CSF2/IL10RA/SPP1/IL24/TNFRSF21
WP_RAS_SIGNALING	WP_RAS_SIGNALING	172	0.526763	1.29944	0.00978953	0.0417137	9143	PLA2G2D/RALGDS/KIT/NTRK2/GNG2/MRAS/RASSF5/GNGT2/FLT1/NGFR/PAK3/TTBK1/RAC2/PRKCG/SHC4/KDR/PLA2G1B/FLT3/GNGT1/GRIN2B/RASA4/PLA2G3/KSR1/KSR2/NTRK1/FLT4/RASAL3/PLA2G5/GNG4/PLA2G2F/PRKCB/RASGRP2/MAPK10/PLD1/PLA2G2A/GNG7/RASA4B/RASGRP1/PAK5/FASLG/PLA2G4D/SHC3/CSF1R/IGF1R/PIK3CD/RASGRP3/RASGRF2/PLCG2/HTR7/GNB5/FOXO4/GAB2/PLA2G4B/PAK6
BROWNE_INTERFERON_RESPONSIVE_GENES	BROWNE_INTERFERON_RESPONSIVE_GENES	63	0.597567	1.40714	0.00982431	0.0417137	5782	LMO2/KIF5C/CXCL10/IDO1/RSAD2/OAS2/TRIM14/IL15RA/TNFSF10/APOBEC3G/PLAAT4/MX2/TLR3/GCH1/IFI30/BST2/OASL/GMPR
HOFFMANN_LARGE_TO_SMALL_PRE_BII_LYMPHOCYTE_DN	HOFFMANN_LARGE_TO_SMALL_PRE_BII_LYMPHOCYTE_DN	63	0.597472	1.40692	0.00982431	0.0417137	5853	SPINK1/EFNB3/WT1/SELENOP/LSP1/HCK/LIPC/ACTN2/TRDC/RELN/GPR137B/FBP2/ANK3/PSEN2/KLK1/CAPG/DBNDD2/RAG1/HSD11B2/CD2
WP_MICROGLIA_PATHOGEN_PHAGOCYTOSIS_PATHWAY	WP_MICROGLIA_PATHOGEN_PHAGOCYTOSIS_PATHWAY	37	0.669148	1.50313	0.00982768	0.0417137	3674	NCKAP1L/NCF4/CYBB/TREM1/FCGR1A/HCK/VAV3/RAC2/ITGB2/PIK3CG/C1QA
BIOCARTA_AKAP95_PATHWAY	BIOCARTA_AKAP95_PATHWAY	10	0.833801	1.51693	0.00982834	0.0417137	168	PRKAR2B
FERRANDO_TAL1_NEIGHBORS	FERRANDO_TAL1_NEIGHBORS	20	0.734919	1.52343	0.00986523	0.0417877	7581	CD6/CD3E/ITGB2/TRBC2/FOLR1/TRAC/CD2/MYBL2/TMSB15A/TNFRSF1B/LCK/CSF1R
WP_NCRNAS_INVOLVED_IN_WNT_SIGNALING_IN_HEPATOCELLULAR_CARCINOMA	WP_NCRNAS_INVOLVED_IN_WNT_SIGNALING_IN_HEPATOCELLULAR_CARCINOMA	78	0.588366	1.40017	0.00986678	0.0417877	6932	ROR2/FZD3/KREMEN1/CCND2/WNT10B/CXXC4/SFRP1/SFRP2/WNT11/WNT7B/TCF7L1/WNT7A/NOTUM/PLAU/CTNNBIP1/SOX7/FRAT2/SFRP4/FRAT1/ROR1/FZD8/DANCR/SOST/MIR320A
WP_VITAMIN_A_AND_CAROTENOID_METABOLISM	WP_VITAMIN_A_AND_CAROTENOID_METABOLISM	41	0.650304	1.46951	0.00991476	0.0419462	8417	ALDH1A1/LRAT/BCO1/RDH12/DHRS3/SULT1A1/SULT2B1/ALDH1A3/SCARB1/CRABP2/RPE65/RDH10/NPC1L1/AWAT2/CD36/RBP4/RBP2/ALDH1A2/CYP26B1/BCO2
REACTOME_DAP12_SIGNALING	REACTOME_DAP12_SIGNALING	27	0.69525	1.4987	0.00993492	0.0419868	1551	LCP2/KLRC2/KLRD1/VAV3/BTK
PLASARI_TGFB1_SIGNALING_VIA_NFIC_1HR_DN	PLASARI_TGFB1_SIGNALING_VIA_NFIC_1HR_DN	105	0.558495	1.35002	0.00994855	0.0419998	2268	PERP/PARM1/SESN3/PCSK5/PLEKHG1/TINAGL1/CYP39A1/PTH1R/CDKN1C/GPC3/ANGPT4/COX6B2/CD14/MSI2/ST3GAL5
HOWLIN_CITED1_TARGETS_1_DN	HOWLIN_CITED1_TARGETS_1_DN	36	0.653739	1.46514	0.0100228	0.0422235	5024	MPZL2/RAB6B/IDO1/ATP1A2/SYT13/PDGFD/FAM9B/GALC
ONO_AML1_TARGETS_DN	ONO_AML1_TARGETS_DN	34	0.654211	1.45223	0.0100446	0.0422709	8758	CCL5/RUNX3/SLFN12L/CCR2/SELL/IZUMO1R/CCR7/CCR5/TNFRSF25/CD84/IRF4/FFAR2/IGFBP4/SOCS2/ADGRE5/IL17RA
BIOCARTA_GABA_PATHWAY	BIOCARTA_GABA_PATHWAY	10	0.832177	1.51398	0.0101277	0.0425752	3205	GABRA6/GABRA1/GABRA3/GABRA4
REACTOME_ELASTIC_FIBRE_FORMATION	REACTOME_ELASTIC_FIBRE_FORMATION	45	0.648113	1.47676	0.0101389	0.0425772	4630	EMILIN2/ITGA8/BMP7/BMP4/FBLN1/ITGB6/ELN/VTN/LTBP4/ITGB8/EFEMP1/FBLN5
ZHANG_GATA6_TARGETS_DN	ZHANG_GATA6_TARGETS_DN	61	0.609213	1.42991	0.0101758	0.0426839	6230	RERG/TSPAN8/TRPM6/TMOD1/SLCO3A1/ABCA3/ACKR2/LAMA3/TEKT5/AIF1L/GALNT14/LAMP3/SLC7A7/ANO1/TSPAN11/PHACTR1/PCBP3/TMEM108/CAMK2B/TUBA8
WP_TYPE_2_PAPILLARY_RENAL_CELL_CARCINOMA	WP_TYPE_2_PAPILLARY_RENAL_CELL_CARCINOMA	36	0.653153	1.46383	0.0101857	0.0426839	1393	CADM2/TGFA/EGLN3/PDGFB/BIRC7
WUNDER_INFLAMMATORY_RESPONSE_AND_CHOLESTEROL_DN	WUNDER_INFLAMMATORY_RESPONSE_AND_CHOLESTEROL_DN	10	0.830715	1.51132	0.0103282	0.04319	2843	SERPINA1/IGKC/ADIPOQ/CDKN1C/CXCL9/ALB
TONKS_TARGETS_OF_RUNX1_RUNX1T1_FUSION_GRANULOCYTE_UP	TONKS_TARGETS_OF_RUNX1_RUNX1T1_FUSION_GRANULOCYTE_UP	52	0.617522	1.43655	0.0103959	0.0434276	4884	TMEM176B/CD200/ALDH1A1/KLHL26/ALDH5A1/TIE1/SNN/LY6E/GUCY1A1/SOX4/MYRF/F2RL1
KEGG_PPAR_SIGNALING_PATHWAY	KEGG_PPAR_SIGNALING_PATHWAY	64	0.605592	1.42693	0.0104324	0.043534	4352	PCK1/FABP4/OLR1/FABP6/SORBS1/ADIPOQ/AQP7/FABP7/ACSL5/HMGCS2/ACSL1/FABP3/CYP27A1/FADS2
WP_TAMOXIFEN_METABOLISM	WP_TAMOXIFEN_METABOLISM	21	0.720221	1.50323	0.0104913	0.0437341	3121	UGT1A10/CYP3A4/UGT1A8/FMO1/CYP2C8/CYP3A5/SULT1A1/UGT2B15
REACTOME_OPIOID_SIGNALLING	REACTOME_OPIOID_SIGNALLING	84	0.58158	1.38977	0.0105991	0.0441372	6457	PDE1B/PRKAR2B/GNAL/GNG2/ADCY5/CAMK2A/PDE4A/ADCY4/GNGT2/PDE1A/PRKCG/GNA14/PDYN/GNGT1/PRKCD/ADCY8/GNG4/ITPR1/CAMKK1/CAMK2B/GNG7/ADCY2
WANG_CLASSIC_ADIPOGENIC_TARGETS_OF_PPARG	WANG_CLASSIC_ADIPOGENIC_TARGETS_OF_PPARG	23	0.717017	1.51564	0.0106377	0.0441758	3219	FABP4/ALDH1A1/PPARGC1B/AQP7/PEX11A/LGALS12/CIDEC/ACSL1
KEGG_LINOLEIC_ACID_METABOLISM	KEGG_LINOLEIC_ACID_METABOLISM	25	0.706974	1.50723	0.0106503	0.0441758	6205	CYP2J2/CYP3A4/PLA2G2D/CYP3A7/CYP2C8/CYP3A5/PLA2G1B/PLA2G3/PLA2G5/PLA2G2F/ALOX15/CYP2C9/CYP2C18/PLA2G2A
REACTOME_TIGHT_JUNCTION_INTERACTIONS	REACTOME_TIGHT_JUNCTION_INTERACTIONS	26	0.711334	1.51926	0.0106743	0.0441758	6281	F11R/CLDN16/CLDN23/PATJ/CLDN1/CLDN2/CLDN10/CLDN22/CLDN9/PARD6B/CRB3/CLDN14/PARD6A
DEBIASI_APOPTOSIS_BY_REOVIRUS_INFECTION_DN	DEBIASI_APOPTOSIS_BY_REOVIRUS_INFECTION_DN	268	0.499795	1.24627	0.0106863	0.0441758	6719	NPTX1/IGSF3/JCAD/RIMS3/FUCA1/HOXB5/RGS16/ADD2/MYOM2/ITPKB/AP1G2/PODXL/NUP210/EPHB2/SORL1/LRP4/TUBB4A/LAMA5/SLC6A8/CELSR2/IGFBP5/SFRP1/SERPINE2/ATP7B/CD9/NOTCH3/CCNE1/REEP2/COL2A1/PSEN2/DEPP1/ARHGAP4/BDH1/KHK/ULK4P3/CSPG5/FADS2/HSPA12A/PRKCD/IMPA2/TXNIP/COL4A6/SPTBN2/ITPR1/SULT1A2/PLTP/ERBB2/SARM1/TSPOAP1/GPC1/ENO2/ABCA2/METTL7A/VCAN/FDXR/GALK1
HAN_SATB1_TARGETS_UP	HAN_SATB1_TARGETS_UP	412	0.47406	1.191	0.0106863	0.0441758	8622	MPZL2/CTSZ/CD40/PRSS2/SLPI/CHST15/CD24/RETREG1/MMP10/LIMCH1/EPB41L1/PTPRE/AK4/CRYBB2/JAK3/SYNGR3/TFAP2C/MCOLN3/SORL1/KRT81/SHTN1/FLT1/SYNGR1/LAMA5/MYO1D/IL18/TCIM/IGFBP5/INSL4/HTR2C/PDGFRL/PTK6/TNFSF15/SPAG4/CEMIP/PI3/IL18R1/ANKRD1/IL32/CLDN1/CXADR/MX2/SLCO1B3/MITF/GGT1/CSTA/ADARB1/KISS1/APOC1/CLDN10/TMEM132A/SLC1A1/S100P/NEO1/TNS1/SHANK2/TGFBI/CSPG5/EFEMP1/RAB11FIP1/NELL2/MATN2/BST2/TOX/CCNG2/CD…
HOFFMANN_PRE_BI_TO_LARGE_PRE_BII_LYMPHOCYTE_DN	HOFFMANN_PRE_BI_TO_LARGE_PRE_BII_LYMPHOCYTE_DN	71	0.606675	1.43665	0.0106863	0.0441758	4910	UGT1A10/CCL5/CSF2RB/EFNB3/KRT86/CCND2/ANKRD33B/DNTT/LRFN4/CD9/GRB7/ADA/ADGRG3/TCN2/LTB/MGST2/DBNDD2/DAB2IP
WP_EPITHELIAL_TO_MESENCHYMAL_TRANSITION_IN_COLORECTAL_CANCER	WP_EPITHELIAL_TO_MESENCHYMAL_TRANSITION_IN_COLORECTAL_CANCER	150	0.53653	1.31874	0.0106969	0.0441758	5156	FZD3/NOTCH4/MAP2K6/PKP2/TMPRSS4/DSP/DLL3/CLDN16/PROX1/CLDN23/WNT10B/VTN/MMP9/CLDN24/WNT11/NOTCH3/WNT7B/CLDN1/WNT7A/CLDN2/CLDN10/CLDN22/SNAI1/CLDN9/GDF15/WNT9A/TGFBR1/WNT8B/COL4A6/DLL1/CRB3/CDKL2/CLDN14
MARSON_FOXP3_TARGETS_UP	MARSON_FOXP3_TARGETS_UP	66	0.601912	1.42101	0.0106973	0.0441758	6207	CYB5A/NCF4/CD24/RGS16/IRF8/RAC2/RAMP1/PDZK1IP1/XCL1/CELF2/RCSD1/CAPG/TGFBR1/ARHGAP9/CORO1A/CD2/S100A4/S100A10
CADWELL_ATG16L1_TARGETS_UP	CADWELL_ATG16L1_TARGETS_UP	96	0.565079	1.35706	0.0107188	0.0441906	5092	FABP4/VNN1/KIAA1671/PCDH17/SUCNR1/RSAD2/CFI/ADIPOQ/FCGRT/CA3/DGAT2/INMT/THPO/AMY2A/FBXO41/LTK/CCDC74B/CIDEC/GGT1/DHH/TRIM15/GSDMC/SLC5A12/C1QTNF1/HSPA12A/HAO2/TF/CHST1/PLIN4
MURAKAMI_UV_RESPONSE_24HR	MURAKAMI_UV_RESPONSE_24HR	20	0.731585	1.51652	0.0107231	0.0441906	3729	SMO/DSG1/NOTCH4/DSP/VTN/EDN2/ITGB7/KRT1
HANN_RESISTANCE_TO_BCL2_INHIBITOR_UP	HANN_RESISTANCE_TO_BCL2_INHIBITOR_UP	30	0.666815	1.46244	0.0108041	0.0444785	2773	HOXB9/RTN1/IGSF9/GNG2/DCX/SPRR2F/STMN2/PNMA2
WP_NEURAL_CREST_DIFFERENTIATION	WP_NEURAL_CREST_DIFFERENTIATION	89	0.575103	1.37925	0.0108598	0.0446617	5178	LHX1/BMP7/PAX3/FZD3/BMP4/NOTCH4/HDAC11/PAX7/OLIG2/DLL3/CDH7/HEY2/NOTCH3/PHOX2B/TCF7L1/COL2A1/MITF/ASCL1/SNAI1/FGF8/MSX1/CDH6/DLL1/AXIN2/SOX5
BORCZUK_MALIGNANT_MESOTHELIOMA_DN	BORCZUK_MALIGNANT_MESOTHELIOMA_DN	91	0.571766	1.37156	0.0108819	0.0447064	6890	PNOC/CD6/CHRD/RGS16/CD38/C6/C7/APOD/CYP3A5/PLXNB1/PRB1/AMPD1/VILL/THSD7A/FCMR/NBEAL2/DDT/CAPN3/TRAF3IP3/CD19/TRAF1/ARHGAP44/RDH16/MAST4/CLCN1/NCR1/GRAP2/PLA2G2A/FRZB/CD79B
BLANCO_MELO_COVID19_SARS_COV_2_LOW_MOI_INFECTION_A594_ACE2_EXPRESSING_CELLS_DN	BLANCO_MELO_COVID19_SARS_COV_2_LOW_MOI_INFECTION_A594_ACE2_EXPRESSING_CELLS_DN	14	0.786672	1.51976	0.0109627	0.0449915	4637	KRT4/ADCY5/OLFML2A/KRT19/CPA4/PSG5/KRT15
HELLER_HDAC_TARGETS_UP	HELLER_HDAC_TARGETS_UP	278	0.496997	1.23964	0.0109852	0.0450374	9211	NEFL/NCAM1/PRKAR2B/CXCL10/SORBS1/SNTA1/SELENOP/GATA4/SLC17A7/CDKN1C/CGREF1/SHTN1/SH3GL3/GSTM4/CYP46A1/SLC6A8/RCN3/MARCKSL1/PPM1E/SPAG6/PDGFRL/SPINK2/CD9/TSPAN12/SEZ6L2/ADARB1/APLP1/PTENP1/LAMP3/SERPINI1/PRPH/KHK/KDM5B/CACNA1G/MSX1/TUBB2B/HPSE/KLHL24/SOX4/MYRF/TXNIP/NRGN/RNF128/PMEL/RALGPS1/PRKCB/TST/L1CAM/NAALAD2/CRIP2/GMPR/GPM6A/LZTS3/TUBB2A/DLX2/S100A4/MLF1/TMSB15A/TUBA1A/CADM4/FDXR/RTN2/PLK2/C…
KORKOLA_EMBRYONIC_CARCINOMA_VS_SEMINOMA_UP	KORKOLA_EMBRYONIC_CARCINOMA_VS_SEMINOMA_UP	20	0.729406	1.512	0.0110662	0.0453228	6696	STK26/CD24/GPC4/GPC3/SCNN1A/CALB1/KRT18/ABCG2/DNMT3B/ERRFI1/VCAN
ABBUD_LIF_SIGNALING_1_UP	ABBUD_LIF_SIGNALING_1_UP	43	0.646077	1.47257	0.011085	0.0453532	5023	TMEM176B/ANXA8L1/RNASE2/LBP/FGG/LRG1/ELF3/VWF/FBP1/RHOU/LCN2
LE_NEURONAL_DIFFERENTIATION_UP	LE_NEURONAL_DIFFERENTIATION_UP	18	0.747203	1.51804	0.0111898	0.0457348	5860	KCNB1/SNCAIP/CNR1/SYNGR3/ASIC1/SYT5/KCNAB1/CA10/CHRNB1
DING_LUNG_CANCER_BY_MUTATION_RATE	DING_LUNG_CANCER_BY_MUTATION_RATE	20	0.729081	1.51132	0.0114093	0.0465371	5669	INSRR/PTPRD/LMTK3/NTRK2/ROBO2/ACVRL1/LRP1B/DDR1/MAST4
WP_HIPPOMERLIN_SIGNALING_DYSREGULATION	WP_HIPPOMERLIN_SIGNALING_DYSREGULATION	118	0.54173	1.31547	0.0114095	0.0465371	5010	ITGA8/PRKAR2B/CXCL10/KIT/NTRK2/ITGB6/CDH7/FLT1/NGFR/PAK3/ITGA9/CDH10/CDH5/CDH15/ITGB2/ITGB7/ITGAD/KDR/CDH8/CDH22/FLT3/ITGB8/ITGAL/NTRK1/FLT4/ITGA2B/CDH17/ITGA2/CDH6/CDH3
LIU_SMARCA4_TARGETS	LIU_SMARCA4_TARGETS	49	0.625533	1.43877	0.0114415	0.0465759	7946	EBF4/NOS1/LGALS9/PODXL/LINC02532/CD53/DHRS3/TMEM130/ATP8B5P/BCAM/IL32/GDF15/IFITM1/BST2/CA10/CAMK2N1/LINC00867/S100A13/GPRC5A/MKX/IGF1
REACTOME_CA2_PATHWAY	REACTOME_CA2_PATHWAY	58	0.602253	1.40943	0.0114424	0.0465759	5527	FZD3/GNG2/GNAO1/CAMK2A/GNGT2/PRKG2/WNT11/TCF7L1/GNGT1/PDE6A/GNG4/AXIN2/ITPR1
TUOMISTO_TUMOR_SUPPRESSION_BY_COL13A1_UP	TUOMISTO_TUMOR_SUPPRESSION_BY_COL13A1_UP	15	0.759458	1.48783	0.0115573	0.0469665	5307	ITGA8/SERPINA1/LAMA3/LYZ/MS4A4A/SLC34A2
WP_PHYSICOCHEMICAL_FEATURES_AND_TOXICITYASSOCIATED_PATHWAYS	WP_PHYSICOCHEMICAL_FEATURES_AND_TOXICITYASSOCIATED_PATHWAYS	62	0.60134	1.41307	0.011562	0.0469665	4279	NEFL/FZD3/TGFA/NOS1/WNT11/SRC/NEFM/PIK3CG/STAT5A/ERBB4
REACTOME_AGGREPHAGY	REACTOME_AGGREPHAGY	42	0.635564	1.44267	0.011613	0.0471256	6395	CFTR/PRKN/TUBAL3/TUBB4A/DYNC1I1/TUBA3E/TUBB2B/TUBB2A/TUBA8/TUBA1A
BAE_BRCA1_TARGETS_UP	BAE_BRCA1_TARGETS_UP	68	0.593663	1.40184	0.0116327	0.0471575	2568	EYA2/BMP7/CCN3/KCNK1/SORL1/ASIC1/KRT19/SPINT2
NEMETH_INFLAMMATORY_RESPONSE_LPS_UP	NEMETH_INFLAMMATORY_RESPONSE_LPS_UP	83	0.581506	1.3887	0.0116666	0.0472468	5142	LCP2/SLPI/RGS16/SLFN12L/CCL3/PIP5K1B/HCK/MARCKSL1/IL1RL1/LILRB4/C3AR1/BCL6B/GCH1/PRKCD/LTB/HCLS1/IRGM
NAKAYAMA_SOFT_TISSUE_TUMORS_PCA1_UP	NAKAYAMA_SOFT_TISSUE_TUMORS_PCA1_UP	74	0.577935	1.37456	0.0117024	0.0472954	7581	NCKAP1L/CCL5/TMEM176B/NCF4/CXCL10/SERPINA1/GZMA/IGKC/CD52/FCGR1A/CD14/TRBC2/CXCL9/LYZ/GZMK/SLC15A3/SIGLEC1/C1QA/MS4A4A/C3/EFEMP1/SLAMF8/IFI30/TRAC/PLTP/S100A4/HSPA6/ARHGAP15/ITGBL1/ISG20/FCGR2B/BIN2/TIMP1/CSF1R
RODWELL_AGING_KIDNEY_DN	RODWELL_AGING_KIDNEY_DN	140	0.531131	1.30036	0.0117677	0.047511	2281	NEBL/ARFGEF3/BMP7/ABTB2/TSPAN7/TRPM6/TPD52/ABCA5/B4GALNT3/KLHL3/AUTS2/FRMD3/GABARAPL1/BTBD11/C1orf226/FAM83F/FNDC5
PID_PI3K_PLC_TRK_PATHWAY	PID_PI3K_PLC_TRK_PATHWAY	36	0.648985	1.45449	0.0118154	0.0476552	4588	CAMK2A/EPB41L1/AGAP2/TRPC3/SRC/STAT5A/NTRK1/PRKCD
SALVADOR_MARTIN_PEDIATRIC_TBD_ANTI_TNF_THERAPY_NONRESPONDER_POST_TREATMENT_UP	SALVADOR_MARTIN_PEDIATRIC_TBD_ANTI_TNF_THERAPY_NONRESPONDER_POST_TREATMENT_UP	22	0.718068	1.50948	0.0118696	0.0478251	3139	RHBDF2/GZMA/MYOM2/FCGR1A/SERPING1/ANKRD22/PLAAT4/BATF2/DHRS9
KEGG_CHEMOKINE_SIGNALING_PATHWAY	KEGG_CHEMOKINE_SIGNALING_PATHWAY	170	0.522061	1.28642	0.0118819	0.0478264	6457	CCL5/CXCL10/XCR1/CX3CL1/CCL3L1/ARRB1/GNG2/ADCY5/CCL3/CCL20/ADCY4/JAK3/CCL18/GNGT2/HCK/VAV3/RAC2/CCR2/PRKCZ/CXCL11/SHC4/XCL1/CXCL9/CXCL16/CCR7/GNGT1/ELMO1/CCR5/PIK3CG/PRKCD/ADCY8/GNG4/CX3CR1/PRKCB/RASGRP2/GRK3/CXCR5/FGR/CXCL12/STAT5B/GNG7/CCL7/ADCY2
LEIN_OLIGODENDROCYTE_MARKERS	LEIN_OLIGODENDROCYTE_MARKERS	70	0.593391	1.40369	0.0119409	0.0478947	8080	FRMD4B/MAP2K6/SELENOP/PLEKHB1/ACTC1/OLIG2/MOBP/TTYH2/APOD/PLEKHG3/TSPAN2/TPPP3/MAG/OPALIN/MYRF/CNTN2/MOG/UGT8/SCD/ABCA2/PACS2/FA2H/GSN/HMGCS1/S100A16/SERPINB1
MOROSETTI_FACIOSCAPULOHUMERAL_MUSCULAR_DISTROPHY_DN	MOROSETTI_FACIOSCAPULOHUMERAL_MUSCULAR_DISTROPHY_DN	12	0.802575	1.49975	0.0119419	0.0478947	3282	PDLIM3/FUCA1/ALDH1A1/RARRES2/ASS1/KLHL41
REACTOME_BETA_DEFENSINS	REACTOME_BETA_DEFENSINS	12	0.80088	1.49658	0.0119419	0.0478947	5620	CCR2/DEFB124/DEFB1/TLR2/DEFB134/DEFB136
REACTOME_G_PROTEIN_MEDIATED_EVENTS	REACTOME_G_PROTEIN_MEDIATED_EVENTS	52	0.615094	1.43091	0.0119592	0.0478947	6457	PDE1B/PRKAR2B/GNAL/ADCY5/CAMK2A/ADCY4/PDE1A/PRKCG/GNA14/PRKCD/ADCY8/ITPR1/CAMKK1/CAMK2B/ADCY2
MORI_LARGE_PRE_BII_LYMPHOCYTE_DN	MORI_LARGE_PRE_BII_LYMPHOCYTE_DN	54	0.612175	1.4247	0.0119592	0.0478947	9220	LCP1/RIPOR2/GPR65/RGS14/IRF8/DTX1/SEMA4D/HIP1R/CTSH/IL10RA/LY86/PTPRC/CAPG/LTB/PTPN6/CXCR5/IL4I1/IL2RG/CD79B/SERPINB1/CNR2/LAT2/CAPN1/CTSS/GMIP/BIRC3/VCAM1
STEGER_ADIPOGENESIS_DN	STEGER_ADIPOGENESIS_DN	24	0.709739	1.50641	0.012019	0.0478947	3442	CAPN6/PDPN/RAB3IL1/DPT/OSR1/CMTM3
REACTOME_MISCELLANEOUS_TRANSPORT_AND_BINDING_EVENTS	REACTOME_MISCELLANEOUS_TRANSPORT_AND_BINDING_EVENTS	24	0.709717	1.50637	0.012019	0.0478947	1786	ADD2/AZGP1/DMTN/ADD3/CSN3
KONDO_EZH2_TARGETS	KONDO_EZH2_TARGETS	211	0.504936	1.25165	0.0120314	0.0478947	4248	PRSS35/NEBL/PCK1/FABP4/NCF4/SERPINB3/TSPAN8/SHISA3/UBXN10/CCL20/ABCA5/FAM43A/SORL1/HSD17B2/FOXA2/CNTNAP3/MYO1D/ACKR2/MATN3/IGFBP5/IQCA1/IGFBP3/TMTC1/CRISPLD1/GNA14/ARHGEF3/OSR1/SLC2A10/MYRFL/AP3B2/ELMO1/EDIL3/SCARB1/IL9R/ANO1/CP/ANXA10
REACTOME_CELL_CELL_JUNCTION_ORGANIZATION	REACTOME_CELL_CELL_JUNCTION_ORGANIZATION	61	0.604248	1.41826	0.0120401	0.0478947	5564	CADM3/F11R/CADM2/CADM1/CDH7/CLDN16/CLDN23/CDH10/NECTIN1/CDH5/CDH15/PATJ/CDH8/CLDN1/CLDN2/CLDN10/SDK1/CLDN22/CLDN9/PARD6B/CDH17/CDH6/CDH3/CRB3/CLDN14/SDK2
KIM_LRRC3B_TARGETS	KIM_LRRC3B_TARGETS	22	0.716506	1.50619	0.0120403	0.0478947	3060	CCL5/SERPINA1/OAS2/CXCL9/LYZ
LANDIS_ERBB2_BREAST_TUMORS_65_UP	LANDIS_ERBB2_BREAST_TUMORS_65_UP	22	0.716091	1.50532	0.0120403	0.0478947	3611	PERP/CD9/HAVCR1/LXN/FHDC1
LANDIS_ERBB2_BREAST_TUMORS_324_UP	LANDIS_ERBB2_BREAST_TUMORS_324_UP	148	0.533697	1.31118	0.0120434	0.0478947	6569	PERP/LITAF/F11R/TSPAN8/TGFA/RETREG1/TPD52/ARHGEF5/TFAP2C/SLAIN1/SPINT1/ST3GAL5/CD9/NR4A1/CYSTM1/HAVCR1/ANK3/FLVCR2/LXN/FHDC1/STRBP/ABRACL/WNK2/SOX4/CD82/LCN2/IRF6/KRT8/KCNN4/TPD52L1/ERRFI1/EBP
BEIER_GLIOMA_STEM_CELL_DN	BEIER_GLIOMA_STEM_CELL_DN	58	0.601085	1.4067	0.0120651	0.047908	2298	LAPTM5/EIF4E3/FUCA1/LRCH2/AMIGO1/RNF112/IGFBP3/MAPRE3/FBXO6
REACTOME_ACTIVATION_OF_SMO	REACTOME_ACTIVATION_OF_SMO	18	0.745807	1.5152	0.0120708	0.047908	4634	SHH/SMO/ARRB1/GAS1/DHH/BOC/CDON
KEGG_MELANOGENESIS	KEGG_MELANOGENESIS	91	0.566614	1.35921	0.0120995	0.0479412	6457	FZD3/KIT/ADCY5/CREB3L3/GNAO1/CAMK2A/ADCY4/WNT10B/PRKCG/WNT11/WNT7B/TCF7L1/MITF/WNT7A/WNT9A/WNT8B/ADCY8/EDNRB/PRKCB/CAMK2B/FZD8/ADCY2
KEGG_PRIMARY_BILE_ACID_BIOSYNTHESIS	KEGG_PRIMARY_BILE_ACID_BIOSYNTHESIS	15	0.758661	1.48627	0.0121033	0.0479412	3824	CH25H/CYP39A1/CYP46A1/AKR1C4/CYP27A1/AKR1D1
MORI_MATURE_B_LYMPHOCYTE_UP	MORI_MATURE_B_LYMPHOCYTE_UP	81	0.582527	1.38756	0.0121365	0.0479782	5750	LCP1/NCF4/RIPOR2/GPR65/SORL1/RGS14/IRF8/SELL/B4GALNT1/ARHGEF3/CTSH/IL10RA/EBI3/PTPRC/OSBPL5/PTPN6/CR2/CXCR5
REACTOME_SIGNALING_BY_TYPE_1_INSULIN_LIKE_GROWTH_FACTOR_1_RECEPTOR_IGF1R	REACTOME_SIGNALING_BY_TYPE_1_INSULIN_LIKE_GROWTH_FACTOR_1_RECEPTOR_IGF1R	48	0.627915	1.4392	0.0121368	0.0479782	3934	FGF9/PDE3B/FGF7/CILP/KL/FGF20/FLT3/FGF8
OSADA_ASCL1_TARGETS_UP	OSADA_ASCL1_TARGETS_UP	42	0.634386	1.43999	0.0122537	0.0483753	8923	RGS16/BMF/RAB37/SEMA3E/KRT13/IGFBP5/SSTR2/SCG2/ANGPT2/RASA4/KLK1/RASSF4/LTB/RNF128/BDKRB2/DLL1/CLDN14/ADGRG1/KRT14/SEMA6A/RET/CBFA2T3/RASGRP3/SCG3/SYTL2/MYB
FIRESTEIN_CTNNB1_PATHWAY	FIRESTEIN_CTNNB1_PATHWAY	32	0.663087	1.46592	0.0122616	0.0483753	4027	PDK3/DAPK2/RPS6KA1/GABRA3/LTK/KSR2
BIOCARTA_TH1TH2_PATHWAY	BIOCARTA_TH1TH2_PATHWAY	17	0.738704	1.48376	0.012305	0.0484986	2753	CD40/CD86/IL18/IL12RB1/IL18R1
WP_ARRHYTHMOGENIC_RIGHT_VENTRICULAR_CARDIOMYOPATHY	WP_ARRHYTHMOGENIC_RIGHT_VENTRICULAR_CARDIOMYOPATHY	73	0.582591	1.3838	0.0123269	0.0485323	4984	ITGA8/PKP2/DSC2/DSP/CACNB4/ITGB6/CACNA2D4/CACNG7/ITGA9/ACTN2/CACNG6/ITGB7/SGCG/TCF7L1/ACTN3/CACNA1D/SGCA/ITGB8/CACNB2/ITGA2B/ITGA2/RYR2
WANG_PROSTATE_CANCER_ANDROGEN_INDEPENDENT	WANG_PROSTATE_CANCER_ANDROGEN_INDEPENDENT	62	0.599666	1.40914	0.012338	0.0485323	6422	PRKAR2B/COL15A1/FAM189A2/FMO1/BTG2/REPS2/HGD/BAIAP2/CDC14B/FRAT2/DBP/UGT8/PECAM1
REACTOME_ONCOGENIC_MAPK_SIGNALING	REACTOME_ONCOGENIC_MAPK_SIGNALING	82	0.573723	1.36983	0.0124165	0.048761	4115	FGB/ESRP1/ARRB1/CAMK2A/MRAS/CNKSR2/FGG/FAM131B/SRC/VWF/KSR1/KSR2/ITGA2B
WP_CELLTYPE_DEPENDENT_SELECTIVITY_OF_CCK2R_SIGNALING	WP_CELLTYPE_DEPENDENT_SELECTIVITY_OF_CCK2R_SIGNALING	13	0.779143	1.47922	0.0124206	0.048761	5527	CD38/CNR1/RYR3/DAGLA/CCKBR/RYR2/ITPR1
REACTOME_PEPTIDE_HORMONE_BIOSYNTHESIS	REACTOME_PEPTIDE_HORMONE_BIOSYNTHESIS	11	0.804155	1.48177	0.0124347	0.0487681	6248	INHBB/CGB5/CGA/PCSK1/CGB8/CGB3/INHBC/LHB/INHA
MURAKAMI_UV_RESPONSE_1HR_DN	MURAKAMI_UV_RESPONSE_1HR_DN	10	0.81886	1.48975	0.0125342	0.0491098	2512	ACAN/SMO/VTN/ITGB7
BREDEMEYER_RAG_SIGNALING_VIA_ATM_NOT_VIA_NFKB_DN	BREDEMEYER_RAG_SIGNALING_VIA_ATM_NOT_VIA_NFKB_DN	37	0.661984	1.48704	0.0125891	0.0492281	3085	EYA1/MPZL2/RNF157/ENTPD1/ACP5/ANK3
DARWICHE_SQUAMOUS_CELL_CARCINOMA_UP	DARWICHE_SQUAMOUS_CELL_CARCINOMA_UP	136	0.535882	1.31058	0.0126799	0.0495342	7542	FABP4/ACAN/PMEPA1/SLPI/CX3CL1/TGFA/SPNS3/RNASE2/CLVS1/CCDC38/SPIC/LY6E/CXCL16/CHI3L1/LYZ/BAIAP2/SPP1/CSTA/LTBP4/BID/RPTN/WFDC2/MORN5/JAG1/GSTA1/DNAJC1/CACNA1E/GALK1/PRSS1/S100A9/RHOH/GDF5
CHANG_IMMORTALIZED_BY_HPV31_UP	CHANG_IMMORTALIZED_BY_HPV31_UP	69	0.598807	1.41653	0.0128389	0.0501061	4426	ARHGAP36/FMOD/CD86/CYP4X1/PART1/ALDH8A1/CTSH/EDIL3/SNAI1/SSH3/MS4A4A/CP/CRH
LI_CISPLATIN_RESISTANCE_UP	LI_CISPLATIN_RESISTANCE_UP	26	0.706641	1.50924	0.0128595	0.050111	3686	EPHA3/NEBL/HAPLN1/COL11A1/EGLN3/TFPI2/THSD7A
HOSHIDA_LIVER_CANCER_SURVIVAL_UP	HOSHIDA_LIVER_CANCER_SURVIVAL_UP	68	0.589865	1.39287	0.0128653	0.050111	5144	RNASE1/FMO1/PODXL/ADD3/NTS/ITGA9/PRKG2/KRT7/CD48/NOS2/ABLIM1/SH3GL2/CTNND2/DDR1/IFI30/SLIT3
REACTOME_CYTOCHROME_P450_ARRANGED_BY_SUBSTRATE_TYPE	REACTOME_CYTOCHROME_P450_ARRANGED_BY_SUBSTRATE_TYPE	53	0.615342	1.42935	0.0129107	0.0501894	8341	CYP2J2/CYP3A4/CYP11A1/CYP3A7/CYP39A1/PTGIS/CYP46A1/CYP2C8/CYP3A5/CYP2S1/CYP24A1/CYP27A1/CYP2C9/CYP2C18/FDX2/FDXR/CYP4V2/CYP1A1/CYP2D6/CYP2R1/CYP26B1
IVANOVA_HEMATOPOIESIS_STEM_CELL_LONG_TERM	IVANOVA_HEMATOPOIESIS_STEM_CELL_LONG_TERM	197	0.518534	1.28426	0.0129281	0.050208	6006	CYP2J2/EYA2/ELAVL4/DOCK8/AQP4/VNN1/MAP7/TIE1/RORC/ZNF467/MUCL1/CGNL1/PCDH1/CNTN1/PROX1/LGI3/MYOM1/LARGE1/KRT7/NPY1R/TCF7L1/HAVCR1/STX1B/FILIP1/ADARB1/ABLIM1/TNS1/ST8SIA4/CHST2/RNF151/GDAP1/TRAF1/JAM2/SYN2/ADGRL1/ANKS1B/COL18A1/MYO5C/EGR3/LDHAL6B/ANOS1/BACE2/BMP8A/CBX7/SYNPO/EFNB2
WP_MYOMETRIAL_RELAXATION_AND_CONTRACTION_PATHWAYS	WP_MYOMETRIAL_RELAXATION_AND_CONTRACTION_PATHWAYS	148	0.531994	1.307	0.012941	0.0502092	6457	PRKAR2B/RGS16/NOS1/ARRB1/GNG2/ADCY5/ACKR3/CAMK2A/ADCY4/ACTC1/MYL2/RGS14/RGS6/RYR3/IGFBP5/RAMP1/PRKCG/PRKCZ/IGFBP2/IGFBP3/GUCY1A1/GNGT1/RGS18/RGS9/CRH/CORIN/GUCA2A/PRKCD/ADCY8/GNG4/RYR2/RLN1/PRKCB/ITPR1/CAMK2B/CALCA/PRKCH/GNG7/CACNB3/RGS19/IGFBP6/ADCY2
SHIPP_DLBCL_VS_FOLLICULAR_LYMPHOMA_DN	SHIPP_DLBCL_VS_FOLLICULAR_LYMPHOMA_DN	40	0.647402	1.46518	0.0129778	0.0502985	5532	ACKR1/CD180/CD69/CD3D/SELENOP/TXK/CD3E/TRBC1/PIK3IP1/RAPSN/DNASE1L3/TNFRSF25/CLU/CD101/PDCD1/TXNIP/PMCH/TRIB2
WP_CODEINE_AND_MORPHINE_METABOLISM	WP_CODEINE_AND_MORPHINE_METABOLISM	14	0.781049	1.5089	0.0129893	0.0502985	2192	UGT1A10/CYP3A4/UGT1A8/UGT1A1/UGT1A6/CYP2C8/UGT1A9
PID_ALK2_PATHWAY	PID_ALK2_PATHWAY	11	0.802423	1.47858	0.0130222	0.0503765	2610	BMP7/AMHR2/SMAD9
AFFAR_YY1_TARGETS_DN	AFFAR_YY1_TARGETS_DN	245	0.496251	1.23436	0.0130776	0.0505005	4996	FMOD/PTPRO/COL15A1/DLX3/FGF7/FZD3/SERPINA1/TSPAN8/GZMA/GFRA1/NEURL1/GPR65/SFTPC/MMP13/PRKG2/IGFBP5/AVPR1A/TNNI3/EDNRA/PLA2G1B/IL1RL1/UTS2R/LYZ/MTNR1A/SPP1/MNDA/APOC1/LHX4/SCARB1/TDRD1/CHST2/MS4A4A/TGFBI/FADS2/TNFSF11/DKK3/RIPK4/MCHR1/SLC4A10/TGFBR1/SOX7/MATN2/AXIN2/PCDHB11
PID_AVB3_INTEGRIN_PATHWAY	PID_AVB3_INTEGRIN_PATHWAY	73	0.581354	1.38086	0.0130926	0.0505015	3575	COL15A1/F11R/COL14A1/COL11A1/COL9A3/VAV3/SDC1/VTN/COL9A1/COL9A2/SRC/KDR/COL2A1/SPP1/EDIL3/COL17A1
ABRAHAM_ALPC_VS_MULTIPLE_MYELOMA_UP	ABRAHAM_ALPC_VS_MULTIPLE_MYELOMA_UP	26	0.706414	1.50875	0.0131957	0.0508501	2103	A2M/SERPINA1/IGFBP5/IGFBP3
REACTOME_TP53_REGULATES_TRANSCRIPTION_OF_CELL_DEATH_GENES	REACTOME_TP53_REGULATES_TRANSCRIPTION_OF_CELL_DEATH_GENES	43	0.641493	1.46212	0.0133179	0.0512586	3649	PERP/TNFRSF10A/PPP1R13B/TP53INP1/IGFBP3/TP53AIP1/TNFRSF10C/BID
LUI_THYROID_CANCER_CLUSTER_1	LUI_THYROID_CANCER_CLUSTER_1	49	0.621517	1.42953	0.0133353	0.0512586	4847	IGSF1/AP1G2/BTG2/LRP4/DHRS3/ST3GAL5/EVPL/NR4A1/MDK/ANK3/SOX4/SPRY1
REACTOME_TRAF6_MEDIATED_IRF7_ACTIVATION_IN_TLR7_8_OR_9_SIGNALING	REACTOME_TRAF6_MEDIATED_IRF7_ACTIVATION_IN_TLR7_8_OR_9_SIGNALING	13	0.777714	1.47651	0.0133545	0.0512586	187	TLR7
FINAK_BREAST_CANCER_SDPP_SIGNATURE	FINAK_BREAST_CANCER_SDPP_SIGNATURE	24	0.705089	1.49654	0.0133638	0.0512586	6742	LCP1/RUNX3/RAI2/GZMA/GIMAP5/CD52/CD247/SPP1/SLC40A1/CD48/ADRA2A/PLEK/SNTG2/FAXC/ITGBL1/FRZB
PAPASPYRIDONOS_UNSTABLE_ATEROSCLEROTIC_PLAQUE_UP	PAPASPYRIDONOS_UNSTABLE_ATEROSCLEROTIC_PLAQUE_UP	52	0.611513	1.42258	0.0133662	0.0512586	5642	NCKAP1L/CSF2RB/F11R/FUCA1/RSAD2/CCL18/RGCC/SLC39A8/CREG1/ACP5/MS4A4A/SEL1L3/IFI30/CD84/SIGLEC15
WP_INTRACELLULAR_TRAFFICKING_PROTEINS_INVOLVED_IN_CMT_NEUROPATHY	WP_INTRACELLULAR_TRAFFICKING_PROTEINS_INVOLVED_IN_CMT_NEUROPATHY	27	0.681752	1.4696	0.0134413	0.0514524	4502	NEFL/LITAF/RAB25/SH3TC2/EGR2/GDAP1/FGD4
REACTOME_REGULATION_OF_INSULIN_SECRETION	REACTOME_REGULATION_OF_INSULIN_SECRETION	69	0.596707	1.41156	0.0134539	0.0514524	7506	KCNB1/PRKAR2B/CHRM3/GNG2/ADCY5/GNGT2/GNA14/SYT5/CACNA1D/GNGT1/RAPGEF4/CACNB2/KCNS3/ADRA2A/ADCY8/GNG4/ITPR1/GNG7/CACNB3/CACNA1E/CD36/ABCC8/GCG
ZWANG_EGF_INTERVAL_UP	ZWANG_EGF_INTERVAL_UP	85	0.564401	1.34938	0.0134555	0.0514524	3824	CAPN6/OPCML/OLFML2A/KRT81/CA8/GLDN/KCNA10/MEGF11/SLC39A8/GSDMC/SDK1/AKR1D1
NADLER_HYPERGLYCEMIA_AT_OBESITY	NADLER_HYPERGLYCEMIA_AT_OBESITY	57	0.620841	1.45465	0.0134802	0.0514974	3051	NPTX1/PDE1B/GAP43/CSF2RB/SERPINA1/HR/FLT3/ACP5
BRACHAT_RESPONSE_TO_CISPLATIN	BRACHAT_RESPONSE_TO_CISPLATIN	23	0.710298	1.50144	0.013531	0.0516313	4813	YPEL3/BTG2/TP53INP1/CD53/DHRS3/SERPINA3/LILRB4/ABLIM1/TXNIP
RUAN_RESPONSE_TO_TNF_TROGLITAZONE_UP	RUAN_RESPONSE_TO_TNF_TROGLITAZONE_UP	13	0.777054	1.47526	0.0135413	0.0516313	5079	PCK1/COL15A1/SERPINA3/CIDEC/CP/LTC4S
RICKMAN_TUMOR_DIFFERENTIATED_WELL_VS_MODERATELY_DN	RICKMAN_TUMOR_DIFFERENTIATED_WELL_VS_MODERATELY_DN	103	0.550581	1.32962	0.01358	0.0516807	4859	PERP/DSG1/PDPN/TNS4/PAQR5/IL22RA1/DMKN/KRT16/GJB2/PRR9/LCE3D/LRFN4/PI3/GOLGA7B/IL36RN/CDH22/CNGB1/ANGPT2/FAM83B/CDSN/LYPD5/IL24/CCDC85C/GDPD2/KRT6B/IMPA2/S100A2/AREG/ARRDC4
IGLESIAS_E2F_TARGETS_UP	IGLESIAS_E2F_TARGETS_UP	136	0.533912	1.30576	0.0135802	0.0516807	4308	LCP1/CTSZ/LAPTM5/COL15A1/FMO1/CADM1/ADIPOQ/CDKN1C/CES1/CCND2/ELN/IGFBP5/CA3/CD53/CTSE/SCG2/KRT19/CD9/LYZ/C1QA/AGR2/C3
WAMUNYOKOLI_OVARIAN_CANCER_GRADES_1_2_DN	WAMUNYOKOLI_OVARIAN_CANCER_GRADES_1_2_DN	72	0.583426	1.38302	0.0136076	0.0517356	4847	SULF1/FRMD4B/WT1/PODXL/CFI/SERPING1/CLIC5/SBSPON/ANXA8/KDR/GAS1/PDGFD/MNDA/ZNF641/CELF2/C3/SPRY1
RAMJAUN_APOPTOSIS_BY_TGFB1_VIA_SMAD4_DN	RAMJAUN_APOPTOSIS_BY_TGFB1_VIA_SMAD4_DN	10	0.816082	1.4847	0.0137374	0.0521706	3999	EYA2/TNFRSF10A/EGLN3/TNFRSF21
KEGG_ARRHYTHMOGENIC_RIGHT_VENTRICULAR_CARDIOMYOPATHY_ARVC	KEGG_ARRHYTHMOGENIC_RIGHT_VENTRICULAR_CARDIOMYOPATHY_ARVC	72	0.583278	1.38267	0.0137614	0.0521706	4984	ITGA8/PKP2/DSC2/DSP/CACNB4/ITGB6/CACNA2D4/CACNG7/ITGA9/ACTN2/CACNG6/ITGB7/SGCG/TCF7L1/ACTN3/CACNA1D/SGCA/ITGB8/CACNB2/ITGA2B/ITGA2/RYR2
NEBEN_AML_WITH_FLT3_OR_NRAS_DN	NEBEN_AML_WITH_FLT3_OR_NRAS_DN	11	0.800036	1.47418	0.0138054	0.0522412	1648	CYP2J2/RAC2
JOSEPH_RESPONSE_TO_SODIUM_BUTYRATE_DN	JOSEPH_RESPONSE_TO_SODIUM_BUTYRATE_DN	59	0.608096	1.42225	0.0138063	0.0522412	1922	A2M/F10/ALDH1A1/AQP1/TXK/CD300C/C7/ATP7B
CHEN_LIVER_METABOLISM_QTL_CIS	CHEN_LIVER_METABOLISM_QTL_CIS	90	0.5705	1.36855	0.0139258	0.0525933	6088	F11R/TMEM37/FMO1/PRG4/DUSP23/TLR5/SPTA1/PLXNA2/PCP4L1/CD244/LAD1/IGSF8/ITLN1/CD48/RGS18/TSTD1/SNED1/RAB17/PTPRVP/FMO4/MAB21L4/GREM2
ALTEMEIER_RESPONSE_TO_LPS_WITH_MECHANICAL_VENTILATION	ALTEMEIER_RESPONSE_TO_LPS_WITH_MECHANICAL_VENTILATION	121	0.536995	1.30614	0.0140869	0.0531511	5337	LITAF/CSF2RB/CXCL10/LCP2/GDA/CH25H/SLFN12L/CYBB/SELP/CCL3/CCL20/GPR65/FCGR1A/OAS2/CCR2/MARCKSL1/TFEC/CD14/LST1/SELL/CSF2/SLC15A3/TFPI2/IL36G/EBI3/CSF3R/GCH1/TLR2/RAB20/IRGM/PLEK
WP_OSTEOBLAST_DIFFERENTIATION_AND_RELATED_DISEASES	WP_OSTEOBLAST_DIFFERENTIATION_AND_RELATED_DISEASES	106	0.554668	1.34142	0.0141869	0.0534563	6526	FGF9/SMO/FGF7/FZD3/BMP4/NOTCH4/PIK3C2B/DLL3/HEY2/WNT10B/PRKCG/PRKCZ/WNT11/NOTCH3/WNT7B/SMAD9/WNT7A/PIK3CG/MAPK4/FGF8/WNT9A/PRKCD/WNT8B/DLL1/PRKCB/FGF18/JAG1/MAPK10/SOX9/PRKCH/FZD8/IHH
LINDGREN_BLADDER_CANCER_CLUSTER_2A_DN	LINDGREN_BLADDER_CANCER_CLUSTER_2A_DN	134	0.54278	1.32711	0.0141947	0.0534563	4589	LMO2/ST6GAL1/PTGES/CYBB/SELENOP/CCN3/TMOD1/RCAN2/GABARAPL1/WHRN/TES/ZMAT1/MAFB/LYZ/C3AR1/TBC1D8/CELF2/CD302/MS4A4A/IFITM1/SLFN11/TGFBR1/AOC3
SMID_BREAST_CANCER_RELAPSE_IN_BRAIN_DN	SMID_BREAST_CANCER_RELAPSE_IN_BRAIN_DN	77	0.583437	1.38723	0.0143469	0.0539787	6233	SLC7A8/CDS1/DACH1/SIDT1/TTC9/VAV3/INPP5J/CXXC4/DEPTOR/MAPT/TJP3/SERPINA5/SLC44A4/ST6GALNAC2/GREB1/CCNO/ADIRF/AGR2/ERBB4/DNALI1/STK32B/BIK/ITPR1/MAST4/GATA3/IL11/TSFM
VILIMAS_NOTCH1_TARGETS_UP	VILIMAS_NOTCH1_TARGETS_UP	50	0.635535	1.46938	0.0143793	0.0540492	6715	CCL5/CD69/CD3D/CX3CL1/CD86/GZMA/DTX1/NOTCH3/CD80/IL10RA/CCR7/TRAT1/EGR2/DDR1/TRAF1/TOX/RAG1/CD3G/CD2/GATA3/IL12B/THY1
KEGG_RENIN_ANGIOTENSIN_SYSTEM	KEGG_RENIN_ANGIOTENSIN_SYSTEM	13	0.77429	1.47001	0.0144751	0.0543069	1654	ENPEP/REN/ACE2/ACE/AGT
REACTOME_TP53_REGULATES_TRANSCRIPTION_OF_SEVERAL_ADDITIONAL_CELL_DEATH_GENES_WHOSE_SPECIFIC_ROLES_IN_P53_DEPENDENT_APOPTOSIS_REMAIN_UNCERTAIN	REACTOME_TP53_REGULATES_TRANSCRIPTION_OF_SEVERAL_ADDITIONAL_CELL_DEATH_GENES_WHOSE_SPECIFIC_ROLES_IN_P53_DEPENDENT_APOPTOSIS_REMAIN_UNCERTAIN	13	0.774263	1.46996	0.0144751	0.0543069	835	PERP/PPP1R13B
KEGG_NOTCH_SIGNALING_PATHWAY	KEGG_NOTCH_SIGNALING_PATHWAY	46	0.620362	1.41648	0.0145319	0.0544685	5763	NOTCH4/DLL3/DTX4/DTX1/MFNG/NOTCH3/PSEN2/DTX3/DLL1/JAG1
GROSS_HYPOXIA_VIA_ELK3_ONLY_DN	GROSS_HYPOXIA_VIA_ELK3_ONLY_DN	43	0.639116	1.4567	0.0145939	0.0545979	4270	LMO2/ARRB1/PPARGC1B/LAMA5/KCP/TP53INP1/MAFB/PALD1/DOK4
NAKAMURA_METASTASIS	NAKAMURA_METASTASIS	43	0.638453	1.45519	0.0145939	0.0545979	6199	PDK3/LAPTM5/NTRK2/BLVRA/KRT13/PADI3/XCL1/HS3ST1/C7orf31/CMTM3/HCLS1/PRKCB/TUBB2A/SOSTDC1
REACTOME_SIGNALING_BY_INSULIN_RECEPTOR	REACTOME_SIGNALING_BY_INSULIN_RECEPTOR	72	0.580544	1.37619	0.0146839	0.0548832	5725	FGF9/PDE3B/FGF7/ATP6V0D2/KL/FGF20/FLT3/ATP6V0A4/ATP6V1C2/FGF8/ATP6V1G2/FGF17/FGF18
MYLLYKANGAS_AMPLIFICATION_HOT_SPOT_22	MYLLYKANGAS_AMPLIFICATION_HOT_SPOT_22	10	0.813093	1.47926	0.0147402	0.0550416	1267	MN1/PDGFB
ZHAN_MULTIPLE_MYELOMA_CD1_DN	ZHAN_MULTIPLE_MYELOMA_CD1_DN	44	0.633637	1.44511	0.0147849	0.0551569	4594	KIAA0040/ST6GAL1/F11R/CNTN4/SCAMP5/ECHDC2/SPINT1/SLCO5A1/SLFN11/PRKCD/TNS3
SANSOM_WNT_PATHWAY_REQUIRE_MYC	SANSOM_WNT_PATHWAY_REQUIRE_MYC	62	0.594424	1.39682	0.014821	0.0552399	7766	ROR2/BMP7/SP5/EPHB2/PCBD1/APOD/IGFBP2/FOXA1/MSX1/SOX4/EPHB3/AXIN2/PLAT/SOX9/FRZB/LECT2/WIF1/PTCH1
WP_STRIATED_MUSCLE_CONTRACTION_PATHWAY	WP_STRIATED_MUSCLE_CONTRACTION_PATHWAY	37	0.657941	1.47796	0.0148633	0.0553225	2930	NEB/TMOD1/ACTC1/MYBPC1/MYL2/MYOM1/ACTN2/TNNI2/TNNI3/ACTN3
WP_FOCAL_ADHESION_PI3KAKTMTORSIGNALING_PATHWAY	WP_FOCAL_ADHESION_PI3KAKTMTORSIGNALING_PATHWAY	293	0.499974	1.24663	0.014871	0.0553225	6872	FGF9/ITGA8/FGF7/IL2RB/KIT/LPAR5/NOS1/GNG2/CREB3L3/PIK3C2B/COL11A1/JAK3/GNGT2/CHRM2/ITGB6/ANGPT4/VEGFD/FLT1/LPAR3/PDGFB/LAMA5/FGF14/NGFR/ITGA9/TNN/VTN/FGF20/CHRM1/ITGB2/EFNA1/RELN/ITGB7/FOXO1/ITGAD/PIK3IP1/LAMA3/KDR/VWF/COL2A1/TCL1A/SPP1/HIF3A/PDGFD/GNGT1/ANGPT2/PGF/PPARGC1A/PIK3CG/NOS2/FOXA1/ITGB8/ITGAL/FGF8/CSF3R/FLT4/ITGA2B/IL3RA/ITGA2/GNG4/COL4A6/COL5A3/EFNA3/FGF17/FGF18/TCL1B/PPP2R2B/PRL/VEGF…
REACTOME_TRANSCRIPTIONAL_REGULATION_OF_TESTIS_DIFFERENTIATION	REACTOME_TRANSCRIPTIONAL_REGULATION_OF_TESTIS_DIFFERENTIATION	11	0.793831	1.46275	0.0149803	0.055677	3262	FGF9/WT1/GATA4/DMRT1/FOXL2/DHH
CHAUHAN_RESPONSE_TO_METHOXYESTRADIOL_DN	CHAUHAN_RESPONSE_TO_METHOXYESTRADIOL_DN	101	0.558169	1.34781	0.0150667	0.0558415	6843	LITAF/CCL3/LSP1/BTG2/TRBC2/UGT2B15/GGT1/CYFIP2/CD48/RASA4/ARHGDIB/HCLS1/MXI1/PTPN6/TUBB2A/PCP4/S100A10/ENO2/IDH2/METTL7A/IL2RG
REACTOME_EPH_EPHRIN_MEDIATED_REPULSION_OF_CELLS	REACTOME_EPH_EPHRIN_MEDIATED_REPULSION_OF_CELLS	50	0.632698	1.46282	0.015165	0.0561535	3195	EPHA3/EFNB3/EPHB6/EPHB2/EPHB1/VAV3/MMP9/SRC/EFNA1/PSEN2
KEGG_LEUKOCYTE_TRANSENDOTHELIAL_MIGRATION	KEGG_LEUKOCYTE_TRANSENDOTHELIAL_MIGRATION	112	0.549962	1.32973	0.015249	0.0563766	8143	NCF4/F11R/CYBB/TXK/RASSF5/MYL2/CLDN16/VAV3/CLDN23/RAC2/MMP9/PRKCG/ACTN2/CDH5/ITGB2/ACTN3/CLDN1/MYL10/MYLPF/CLDN2/CLDN10/PIK3CG/ITGAL/RAPGEF4/CLDN22/CLDN9/JAM2/CLDN14/PRKCB/NCF2/CXCL12/PECAM1/ESAM/THY1/RHOH/EZR/ITK/CLDN4/CYBA/PIK3CD/MYL9/ICAM1
REACTOME_IRS_MEDIATED_SIGNALLING	REACTOME_IRS_MEDIATED_SIGNALLING	44	0.632883	1.44339	0.0152644	0.0563766	5725	FGF9/PDE3B/FGF7/KL/FGF20/FLT3/FGF8/FGF17/FGF18
REACTOME_NOTCH2_ACTIVATION_AND_TRANSMISSION_OF_SIGNAL_TO_THE_NUCLEUS	REACTOME_NOTCH2_ACTIVATION_AND_TRANSMISSION_OF_SIGNAL_TO_THE_NUCLEUS	21	0.710865	1.4837	0.0152678	0.0563766	5818	NEURL1/CNTN1/MDK/PSEN2/DLL1/JAG1/NEURL1B
PID_HEDGEHOG_2PATHWAY	PID_HEDGEHOG_2PATHWAY	22	0.710577	1.49373	0.0152852	0.0563886	6526	SHH/SMO/LRP2/GAS1/DHH/BOC/CDON/PTHLH/IHH
BIOCARTA_AKAP13_PATHWAY	BIOCARTA_AKAP13_PATHWAY	10	0.811705	1.47673	0.0153418	0.0565448	1228	PRKAR2B/LPAR3
LENAOUR_DENDRITIC_CELL_MATURATION_UP	LENAOUR_DENDRITIC_CELL_MATURATION_UP	107	0.565006	1.3663	0.0154007	0.0567095	4853	A2M/FABP4/ST6GAL1/RNASE1/PTPRO/CYB5A/CD86/TGFA/IDO1/ITPKB/PDLIM4/CCND2/RNASE6/PCBD1/TGM2/SPINT2/CCR7/SPP1/APOC1/FABP3/SCARB1/DNASE1L3/GDF15/CRABP2/SOX4/CCNG2
KATSANOU_ELAVL1_TARGETS_DN	KATSANOU_ELAVL1_TARGETS_DN	142	0.532727	1.30671	0.0155013	0.057027	6556	ADAMTS9/KIF5C/PRG4/ANXA8L1/PCP4L1/INHBB/VEGFD/GJB2/PKDCC/FAM131B/TNN/BTBD11/AVPR1A/SBSPON/SFRP2/STMN2/GRB14/SLCO2A1/HOXD13/IL1RL1/ANK3/VWA5A/EDIL3/FLT4/COCH/TGFBI/TBX4/PITX1/FOXF2/CDH3/COL5A3/ADGRG2/NMNAT2/MYBL2/DYNAP/HMGN5
VANASSE_BCL2_TARGETS_DN	VANASSE_BCL2_TARGETS_DN	59	0.606307	1.41807	0.0155223	0.0570516	5343	EDARADD/ACKR3/MCOLN3/CCND2/ACKR2/RASGEF1B/CD9/TMEM25/LYZ/DENND2D/C7orf31/CMTM3/LILRB4/BID/TRAF1/CD1D/CR2
BIOCARTA_RHO_PATHWAY	BIOCARTA_RHO_PATHWAY	21	0.71019	1.48229	0.015609	0.0573171	3276	ARHGEF5/PIP5K1B/MYL2/BAIAP2/ARHGAP4
BROWNE_HCMV_INFECTION_10HR_UP	BROWNE_HCMV_INFECTION_10HR_UP	94	0.557903	1.33966	0.0157216	0.0576775	5918	CRLF1/FMOD/CCL5/PTPRD/PTPRE/PPP1R13B/SLC6A8/LRRN3/C4BPB/CHRNA7/MNDA/SERPINI1/IL24/RRAD/MSX1/SOX5/ITPR1/SULT1A2/NCF2
REACTOME_METABOLISM_OF_VITAMINS_AND_COFACTORS	REACTOME_METABOLISM_OF_VITAMINS_AND_COFACTORS	183	0.512938	1.26792	0.0157865	0.0578349	3051	PNLIP/PRSS3/CYB5A/SLC52A3/VNN1/RNLS/LRP2/SLC19A3/CD38/LRAT/VNN2/BCO1/GPC4/GPC3/GPC2/GPC5/PTGIS/TTPA/SDC1/PRKG2/AKR1C4/ALDH1L1/GCHFR/ACACB/ACP5
SCHAEFFER_PROSTATE_DEVELOPMENT_12HR_DN	SCHAEFFER_PROSTATE_DEVELOPMENT_12HR_DN	50	0.631511	1.46007	0.0157936	0.0578349	6124	ELAVL4/GAP43/NTRK2/AMPH/RIMKLA/AMHR2/GNA14/NSG2/LYPD1/CALCB/NUAK1/PRPH/TGFBI/HTR3B/LIX1/PLAT/CALCA/CXCL12
MADAN_DPPA4_TARGETS	MADAN_DPPA4_TARGETS	54	0.603966	1.4056	0.0158674	0.0579998	5612	CALB2/SPINK1/PLEKHG1/HCK/TTPA/DPPA4/MAEL/HOOK1/STK31/AP1S3/SNAP91/NAA11/RNF17/FAM9B/FAM183A/SHE
REACTOME_GABA_B_RECEPTOR_ACTIVATION	REACTOME_GABA_B_RECEPTOR_ACTIVATION	40	0.642455	1.45399	0.0158796	0.0579998	6457	GNAL/GNG2/ADCY5/KCNJ3/ADCY4/GNGT2/KCNJ9/KCNJ4/KCNJ6/KCNJ10/GNGT1/ADCY8/GNG4/KCNJ12/GNG7/ADCY2
REACTOME_VOLTAGE_GATED_POTASSIUM_CHANNELS	REACTOME_VOLTAGE_GATED_POTASSIUM_CHANNELS	31	0.680595	1.49833	0.0158824	0.0579998	7153	KCNA1/KCNB1/KCNF1/KCNB2/KCNA10/KCNH5/KCNH3/KCNH1/KCNS3/KCNAB1/KCNG1/KCNQ4/KCNH8/KCNAB2/KCNQ1/KCNA7
HUMMERICH_BENIGN_SKIN_TUMOR_UP	HUMMERICH_BENIGN_SKIN_TUMOR_UP	14	0.77648	1.50007	0.0159372	0.0581325	1494	SPRR2A/SLPI/KRT16/KRT13
TURASHVILI_BREAST_DUCTAL_CARCINOMA_VS_LOBULAR_NORMAL_DN	TURASHVILI_BREAST_DUCTAL_CARCINOMA_VS_LOBULAR_NORMAL_DN	68	0.584641	1.38053	0.0159483	0.0581325	2282	BACH2/CX3CL1/KRT5/MGP/PLEKHS1/NTRK2/SORBS1/MUCL1/CADM1/ATP1A2/PAK3/TMEM150C/IQCA1/SFRP1/ELF3/PROM1/CRISPLD1
RATTENBACHER_BOUND_BY_CELF1	RATTENBACHER_BOUND_BY_CELF1	385	0.477467	1.19716	0.0160711	0.0584741	5984	IKZF1/KCNB1/HDC/CLEC7A/LDLRAD4/NKAIN3/EFR3B/HYDIN/ESRP1/PLXNA2/ADAMDEC1/TMC5/UNC13A/PTPRE/PTPRN2/DMC1/ENPP6/PPARGC1B/SLC4A11/LINC01016/TRPM8/ASPHD2/LINC00261/PAK3/CLYBL/NLGN4X/TNFRSF9/SERPINE2/CHRM1/HERC5/MSI2/STON2/CD9/TBC1D16/AK7/NUP62CL/SYT17/CD93/ADAM28/FBP1/ONECUT1/PADI1/BOC/TGM4/SLC15A3/FAM83B/LINC00869/BID/CELF2/CACNB2/AFF2/ADRA2A/TRAF3IP3/LTB/SNED1/RUNX1T1/FHAD1/GALC/PLIN4/MYO5C/SLC1A2/LI…
WP_NOCGMPPKG_MEDIATED_NEUROPROTECTION	WP_NOCGMPPKG_MEDIATED_NEUROPROTECTION	47	0.620669	1.42061	0.0161201	0.0585987	5975	NEFL/NOS1/CAMK2A/PRKG2/ACTN2/GRIN2C/CNGB3/GUCY1A1/CNGB1/GRIN2B/NOS2/NPR1/GRIN2D/NPPB/CNGA1/CAMK2B
WP_HIPPOYAP_SIGNALING_PATHWAY	WP_HIPPOYAP_SIGNALING_PATHWAY	22	0.707944	1.48819	0.0161391	0.0586144	249	TNIK/CXCL10
GRADE_COLON_AND_RECTAL_CANCER_DN	GRADE_COLON_AND_RECTAL_CANCER_DN	95	0.561475	1.34747	0.0163322	0.0592613	3736	PARM1/SLC30A3/CHST15/SCAMP5/ITPKB/PDK4/LYPD3/FABP7/GPR87/SIRPB1/NAT8L/CPN2/MITF/GFI1/GREB1/STAT5A
INGRAM_SHH_TARGETS_UP	INGRAM_SHH_TARGETS_UP	120	0.542029	1.31777	0.01652	0.0598883	9048	PI16/TBX5/FMO1/MGP/SMOC2/SELENOP/ADD3/DSPP/GPC4/ABCA3/NOG/APOD/CLVS1/INMT/SULT1A1/IGFBP3/GRB14/BMP5/NR4A1/CYSTM1/FLT4/DNASE2B/CP/LRMDA/SPRY1/GPR155/SERPINC1/MAP3K1/PLTP/SOSTDC1/MFAP3L/IGFBP7/PTCH1/IGFBP4/IGF1R/KLF9/TMEM140/RORA/AKAP12/PMP22/FILIP1L/GLI1/IFI27L2/TSC22D3/SLC6A6/TRIM10/ANKH/ASAH1
PASINI_SUZ12_TARGETS_UP	PASINI_SUZ12_TARGETS_UP	106	0.552148	1.33532	0.0166205	0.0601979	6500	LAPTM5/OTX2/AQP3/TFCP2L1/CYP2S1/TEX15/ASS1/AK7/TCL1A/SPP1/MYLPF/FBXO15/FABP3/SEMA4B/RPP25/LIPH/IFITM1/RNF17/FAM9B/IMPA2/JAM2/TMEM40/WNK3/MORC1/MYBL2/MSC/OOEP/HESX1
BLANCO_MELO_BETA_INTERFERON_TREATED_BRONCHIAL_EPITHELIAL_CELLS_UP	BLANCO_MELO_BETA_INTERFERON_TREATED_BRONCHIAL_EPITHELIAL_CELLS_UP	362	0.477782	1.19627	0.0166719	0.0603289	4853	LCP1/CYP2J2/LMO2/KIAA0040/KRT75/IL16/KCTD12/TGFA/TMEM229B/TNFRSF10A/IDO1/PTPRE/PODXL/LRATD2/DUSP2/ESM1/REPS2/NRCAM/PDK4/TRIM14/MMP13/CLDN16/IL15RA/ACE2/B3GNT7/SIRPB2/SYT12/TNFSF10/GCNT4/APOBEC3G/APOD/ZMYND15/ARL14/TNFSF15/PLAAT4/IGFBP3/TGM2/BATF2/SLC2A12/SHC4/CSF2/ANKRD1/EDNRA/DAPP1/CLDN1/ATP6V0A4/CNTN3/EDIL3/CYFIP2/ZBP1/STAT5A/SDK1/IL24/PSG5/ENPP4/CORO2B/GDF15/APOBEC3F/C3orf52/C3/WNT9A/MSX1/SLFN…
PROVENZANI_METASTASIS_DN	PROVENZANI_METASTASIS_DN	138	0.534407	1.30748	0.016722	0.0604552	6135	BMP7/HOXB6/KRT5/AK4/KLRC1/KRT81/SLCO3A1/PDLIM4/CCND2/KRT13/GABARAPL1/TRIM29/IGFBP3/TGM2/EDAR/ST14/SPINT2/KRT23/MAOB/TRAPPC6A/ANO1/CLU/TUBB2B/NELL2/TNNT1/S100A2/LCN2/CKB/TRIB2/TUBB2A/GPD1L/ARL4C
WP_RETT_SYNDROME_CAUSING_GENES	WP_RETT_SYNDROME_CAUSING_GENES	47	0.617797	1.41404	0.0167585	0.0605321	3895	SRRM3/SHANK3/CECR2/GNAO1/HAP1/KCNJ10/GABRA3/GRIN2B/KDM5B
LUI_THYROID_CANCER_CLUSTER_2	LUI_THYROID_CANCER_CLUSTER_2	43	0.635662	1.44883	0.0168299	0.0607351	3845	SLC7A8/KIF5C/TP53I11/ATP10B/PPP1R13B/CNR1/SCNN1A/FBP1/ELMO1/IPCEF1
MEBARKI_HCC_PROGENITOR_WNT_DN_CTNNB1_DEPENDENT_BLOCKED_BY_FZD8CRD	MEBARKI_HCC_PROGENITOR_WNT_DN_CTNNB1_DEPENDENT_BLOCKED_BY_FZD8CRD	20	0.718639	1.48968	0.0168994	0.0609305	5124	JAKMIP2/SPINK5/USP43/MUCL1/PDE8B/DHRS9/BTNL9/BEST2/RPGRIP1/ADARB2/RALGPS1
LUI_THYROID_CANCER_PAX8_PPARG_UP	LUI_THYROID_CANCER_PAX8_PPARG_UP	44	0.629169	1.43492	0.0171872	0.0618557	4639	SLC7A8/SERPINA1/TP53I11/ATP10B/USP6/EVPL/SOX4/DDR1
REACTOME_METABOLISM_OF_STEROIDS	REACTOME_METABOLISM_OF_STEROIDS	146	0.524259	1.2865	0.0172899	0.0621693	9371	CYP11A1/CH25H/SERPINA6/CYP17A1/LRP2/FABP6/CYP39A1/HSD17B2/PTGIS/CYP46A1/AKR1C4/CGA/ALB/ACACB/AKR1B15/SLCO1B3/CYP24A1/ABCB11/CYP27A1/AKR1D1/SRD5A2/SLCO1B1/LHB/PLPP6/TM7SF2/FDX2/HSD11B2/SLCO1A2/TSPOAP1/SCD/GPAM/EBP/FDXR/SC5D/FDFT1/HSD11B1/HMGCS1/CYP2R1/INSIG2/AKR1C1/DHCR24/SMARCD3/MVK/AKR1C2/SREBF2/HSD3B7/CYP7B1/SLC51B
REACTOME_O_LINKED_GLYCOSYLATION_OF_MUCINS	REACTOME_O_LINKED_GLYCOSYLATION_OF_MUCINS	56	0.610923	1.43146	0.0173478	0.062321	5518	ST6GAL1/MUC13/CHST4/GALNT8/ST6GALNAC3/MUCL1/GCNT3/GALNT12/GALNTL5/B3GNT7/GCNT4/GALNT16/MUC3A/GALNT14/ST6GALNAC2/MUC4/MUC20/MUC12/GALNT11
SANSOM_APC_TARGETS_UP	SANSOM_APC_TARGETS_UP	128	0.542193	1.32097	0.0173943	0.0624317	5039	TLR7/SP5/AQP4/EPHB2/TC2N/CCND2/MYCL/RGCC/MARCKSL1/RNF43/SHF/FOXA3/KRT18/KRT23/CHRNB4/HS3ST1/SLC40A1/PIWIL2/MSX1/TUBB2B/SOX4/IMPA2/EPHB3/AXIN2/ACER2
HENDRICKS_SMARCA4_TARGETS_UP	HENDRICKS_SMARCA4_TARGETS_UP	53	0.608292	1.41298	0.0174566	0.0625426	6715	PERP/TEC/EPHB2/FBLIM1/AGT/SERPINE2/CTSH/PSG4/PSG9/PSG5/HKDC1/KRT15/S100A2/MFGE8/ADGRG1/ARL4C/PTPN7/THY1
LEE_EARLY_T_LYMPHOCYTE_DN	LEE_EARLY_T_LYMPHOCYTE_DN	53	0.605696	1.40694	0.0174566	0.0625426	6746	MAN1C1/TNFSF10/LRRN3/ANKRD55/FOXO1/PIK3IP1/AMIGO2/CCR7/NFATC2/ANK3/DENND2D/SAMD3/LINC00869/TNFRSF25/IFITM1/NELL2/GPR183/MAP3K1/CD27/RNASET2/BTLA
BIOCARTA_CTLA4_PATHWAY	BIOCARTA_CTLA4_PATHWAY	16	0.753186	1.49866	0.0175015	0.062647	2779	CD3D/CD86/CD3E/CD247/CD80
KEGG_NATURAL_KILLER_CELL_MEDIATED_CYTOTOXICITY	KEGG_NATURAL_KILLER_CELL_MEDIATED_CYTOTOXICITY	109	0.55038	1.3296	0.0175176	0.0626483	8374	LCP2/TNFRSF10A/KLRC2/CD244/KLRC1/KLRD1/VAV3/ULBP1/SH2D1B/RAC2/NCR3/TNFSF10/PRKCG/ITGB2/SH2D1A/SHC4/CSF2/CD247/TNFRSF10C/NFATC2/CD48/PIK3CG/BID/ITGAL/ICAM2/PTPN6/PRKCB/ULBP2/NCR1/FASLG/SYK/PRF1/LCK/SHC3/RAET1E/PIK3CD/KIR3DL2/RAET1G/ICAM1/IFNAR2/PLCG2
MEISSNER_BRAIN_HCP_WITH_H3_UNMETHYLATED	MEISSNER_BRAIN_HCP_WITH_H3_UNMETHYLATED	33	0.657277	1.45605	0.0175816	0.0627963	5902	SYCP1/C5orf47/MAEL/PHETA2/EZHIP/TNFRSF25/TDRD1/NAA11/KCNG1/RNF17/OMP/HSF5/TAF7L/MSH4
ASTON_MAJOR_DEPRESSIVE_DISORDER_DN	ASTON_MAJOR_DEPRESSIVE_DISORDER_DN	154	0.524017	1.28843	0.0175906	0.0627963	6741	LITAF/FRMD4B/RNASE1/SYNGR2/ASPA/NTRK2/SCAMP5/TMC6/CDK18/UNC13A/GABRB2/KLRC1/OLIG2/CDKN1C/MOBP/APOD/MAPT/P2RX7/SPOCK3/APLP1/MAG/CAPN3/TF/MYRF/CNTN2/MOG/PDK2/UGT8/EFS/LDB3/ABCA2/CADM4/ACSM3/SRPK3
HANSON_HRAS_SIGNALING_VIA_NFKB	HANSON_HRAS_SIGNALING_VIA_NFKB	21	0.705614	1.47274	0.0176577	0.0628229	7031	CRISP3/CGREF1/ALDH1A3/TMOD2/ADRA2A/NPPB/COL18A1/SOX5/PKP1/OR4E1
VALK_AML_WITH_FLT3_ITD	VALK_AML_WITH_FLT3_ITD	40	0.639661	1.44767	0.0176593	0.0628229	6457	CYSLTR2/HOXB5/HOXB6/HOXB3/SELENOP/HOXB2/CHRNA7/LCT/PDGFD/ADGRG1/TRGC1/PIEZO2/QPRT/NR6A1/ADCY2
BROWNE_HCMV_INFECTION_30MIN_DN	BROWNE_HCMV_INFECTION_30MIN_DN	133	0.534666	1.30677	0.0176613	0.0628229	5124	LAPTM5/PRKAR2B/RIPOR2/KCNF1/DSP/COLEC10/DUSP2/OLIG2/CHL1/KALRN/SSX5/ACTN2/THPO/ITGB2/OPRK1/VWA5A/GZMK/LINC00869/LRRC17/NTSR1/IL9R/MUC4/SLC12A1/TNFSF11/TRAF3IP3/GRM5/BCAS1/RALGPS1
QI_HYPOXIA	QI_HYPOXIA	131	0.531464	1.29826	0.0176613	0.0628229	8327	PCYT1B/KCNB1/NDRG2/PKP2/CA9/AK4/EGLN3/MPP2/PDXP/IGFBP3/CYP2S1/KRT19/EFNA1/ELMO1/PGF/GCH1/HPSE/GPR146/CCNG2/KIF21B/MXI1/ACER2/GALR2/MAP3K1/REEP1/SOX9/SCD/PPP1R3C/FAM117B/P4HA2/PPP1R3B/GPR35/BCL2L11/KDELR3/CDKN1A/HDAC5/ACSS2/DDIT4/GLS2/RORA/BHLHE40/ITGA11
BANDRES_RESPONSE_TO_CARMUSTIN_MGMT_24HR_DN	BANDRES_RESPONSE_TO_CARMUSTIN_MGMT_24HR_DN	31	0.676556	1.48943	0.0176977	0.0628962	5388	SLC30A3/ADRA1B/SPRR2B/COL9A1/ICAM5/TNFRSF11B/RIT2/MDK/TRAF1/PZP
HOLLERN_SOLID_NODULAR_BREAST_TUMOR_UP	HOLLERN_SOLID_NODULAR_BREAST_TUMOR_UP	11	0.785821	1.44799	0.0177218	0.0629257	2502	TSPAN15/CGNL1/ADCYAP1R1/PDZK1IP1/LTK
MULLIGHAN_MLL_SIGNATURE_1_DN	MULLIGHAN_MLL_SIGNATURE_1_DN	230	0.498259	1.23699	0.0178734	0.0634075	5225	MAF/CD200/CD3D/AQP4/TSPAN7/TIE1/SIDT1/EFHC2/MCTP2/TPD52/CLMN/LAMA5/PTH2R/SLC24A3/DNAH2/EFCAB6/HOXB2/DEPTOR/SERPINE2/EDN2/HIP1R/DPT/FAM117A/KRT18/MDK/CHI3L1/ELMO1/PGF/RASL10A/STAT5A/MUC4/P2RX3/TNFRSF21/IFITM1/MCF2L/MYRF/RUNX1T1/MYH11/AREG/SLC9A3R2/SPRY1/ASAP3/CKB/SLC13A3/MYO5C/STK32B/EGR3/FCER1A
WP_HAIR_FOLLICLE_DEVELOPMENT_ORGANOGENESIS_PART_2_OF_3	WP_HAIR_FOLLICLE_DEVELOPMENT_ORGANOGENESIS_PART_2_OF_3	31	0.674797	1.48556	0.0180284	0.0639004	2311	SHH/NCAM1/SMO/BMP4/LAMA5/CCND2/EDAR
REACTOME_COMMON_PATHWAY_OF_FIBRIN_CLOT_FORMATION	REACTOME_COMMON_PATHWAY_OF_FIBRIN_CLOT_FORMATION	19	0.728827	1.49494	0.0180487	0.0639153	5761	FGB/F10/F5/FGG/F13B/PROC/SERPINE2/SERPINA5/CD177/F8/SERPINC1
DURCHDEWALD_SKIN_CARCINOGENESIS_UP	DURCHDEWALD_SKIN_CARCINOGENESIS_UP	81	0.573126	1.36516	0.0182564	0.0645714	6488	TNMD/DAPL1/CYP17A1/OLAH/PTH1R/SMPDL3B/PLEKHH2/AMIGO1/PDLIM4/IGFBP5/CASZ1/ADH1B/ACOXL/PECR/EXTL1/CKB/AWAT1/MMRN1/PRKCB/DBP/LTBP3/SLC45A3
BOYAULT_LIVER_CANCER_SUBCLASS_G6_UP	BOYAULT_LIVER_CANCER_SUBCLASS_G6_UP	61	0.592712	1.39118	0.0182665	0.0645714	5735	BMP4/SULT4A1/NPR2/TTC9/DYNC1I1/YPEL1/FHIT/RNF43/MERTK/ACTN2/THSD1/GREB1/VSTM4/ACSS3/SLC13A3/C1QTNF3/PARVB/TRIB2/CCDC170
REACTOME_BILE_ACID_AND_BILE_SALT_METABOLISM	REACTOME_BILE_ACID_AND_BILE_SALT_METABOLISM	41	0.631914	1.42796	0.0183074	0.0646585	4749	CH25H/FABP6/CYP39A1/PTGIS/CYP46A1/AKR1C4/ALB/SLCO1B3/ABCB11/CYP27A1/AKR1D1/SLCO1B1
LEIN_LOCALIZED_TO_DISTAL_AND_PROXIMAL_DENDRITES	LEIN_LOCALIZED_TO_DISTAL_AND_PROXIMAL_DENDRITES	17	0.724861	1.45596	0.0183264	0.0646683	5740	RGS8/CAMK2A/EPB41L1/KIF5A/SBK1/PRXL2A/BOK/ITPR1/PSD
KONG_E2F1_TARGETS	KONG_E2F1_TARGETS	10	0.798671	1.45302	0.0183499	0.064694	2759	PRG4/CCL20/ANKRD1
REACTOME_SIGNALING_BY_MODERATE_KINASE_ACTIVITY_BRAF_MUTANTS	REACTOME_SIGNALING_BY_MODERATE_KINASE_ACTIVITY_BRAF_MUTANTS	45	0.630902	1.43754	0.0184524	0.0649977	4115	FGB/ARRB1/CAMK2A/CNKSR2/FGG/SRC/VWF/KSR1/KSR2/ITGA2B
MASSARWEH_RESPONSE_TO_ESTRADIOL	MASSARWEH_RESPONSE_TO_ESTRADIOL	62	0.588437	1.38275	0.0185594	0.0653168	6383	SYBU/ADD3/SMPDL3B/DEPTOR/MAPT/LARGE1/TSKU/TMPRSS3/SERPINA5/GREB1/SCARB1/FCMR/ADRA2A/TUBB2B/SOX4/AREG/EGR3/ZHX2/CXCL12/TPD52L1
DAZARD_UV_RESPONSE_CLUSTER_G4	DAZARD_UV_RESPONSE_CLUSTER_G4	18	0.730276	1.48365	0.0185942	0.0653813	2203	PRSS3/MMP10/CDKN1C/TUBB4A/SULT2B1
WP_BLOOD_CLOTTING_CASCADE	WP_BLOOD_CLOTTING_CASCADE	22	0.700659	1.47288	0.0187076	0.0657219	5671	FGB/F10/F5/FGG/F13B/VWF/PLAU/KLK1/F8/F11/PLAT/KLKB1
SHANK_TAL1_TARGETS_DN	SHANK_TAL1_TARGETS_DN	10	0.798122	1.45202	0.018751	0.0658163	1128	CD6/RORC/CD5
VERHAAK_GLIOBLASTOMA_MESENCHYMAL	VERHAAK_GLIOBLASTOMA_MESENCHYMAL	210	0.503521	1.24837	0.0187746	0.0658409	7060	LCP1/CTSZ/LAPTM5/NCF4/LCP2/SYNGR2/PDPN/SERPINA1/TEC/DSC2/STAB1/IL15RA/BATF/RAC2/CD14/FMNL1/ITGB2/TES/CYTH4/ST14/MFSD1/MAFB/TNFRSF11A/CHI3L1/CSTA/ACSL1/CLEC2B/CCR5/PTPRC/PLAU/MS4A4A/TGFBI/RAB11FIP1/TLR2/SIGLEC9/MGST2/SLAMF8/IFI30/BDKRB2/PTPN6/HK3/C5AR1/NCF2/S100A4/TNFRSF1B/IGFBP6/P4HA2/RBKS/ANXA4/THEMIS2/FCGR2B/FOLR2
STAMBOLSKY_TARGETS_OF_MUTATED_TP53_DN	STAMBOLSKY_TARGETS_OF_MUTATED_TP53_DN	49	0.610491	1.40417	0.0188727	0.0661266	5729	TMEM52B/LBP/CAPN8/CCL18/RIPOR3/CHRM1/CD9/SLC40A1/DNAI1/IFITM1/TGFBR1/BST2/ASAP3/ZP1
KYNG_DNA_DAMAGE_BY_4NQO_OR_UV	KYNG_DNA_DAMAGE_BY_4NQO_OR_UV	59	0.600845	1.40529	0.0189697	0.0664081	5047	EFNB3/KCNK1/PTPRN2/PCDH1/KRT13/SEMA4D/IL18R1/AKAP6/TFPI2/C3AR1/ITGAL/PSG1/ADAM11
WP_KALLMANN_SYNDROME	WP_KALLMANN_SYNDROME	21	0.703255	1.46781	0.0190291	0.0665575	6841	OTX2/CHD7/OLIG2/SEMA3E/ASCL1/FGF8/MYRF/ANOS1/PLXND1/TMEM98
NUTT_GBM_VS_AO_GLIOMA_UP	NUTT_GBM_VS_AO_GLIOMA_UP	45	0.629612	1.4346	0.0190942	0.0666679	3206	LAPTM5/GAP43/AQP4/CHL1/IGFBP5/MAOB
BERTUCCI_INVASIVE_CARCINOMA_DUCTAL_VS_LOBULAR_DN	BERTUCCI_INVASIVE_CARCINOMA_DUCTAL_VS_LOBULAR_DN	45	0.629267	1.43382	0.0190942	0.0666679	6893	FABP4/ALDH1A1/SELENOP/SPARCL1/ADIPOQ/PDK4/NGFR/ELN/EMCN/SFRP1/ALDH1L1/DPT/VWF/CIDEC/RCSD1/GDPD2/TF/TXNIP/ADAM11/TNFRSF1B/PECAM1/ADCY2/TNXB/RBP4
WP_GLUCOCORTICOID_RECEPTOR_PATHWAY	WP_GLUCOCORTICOID_RECEPTOR_PATHWAY	70	0.579828	1.37161	0.0193546	0.0675178	8779	TNS4/SPINK13/PMP2/ACKR3/CCL20/FGFBP1/CDKN1C/PPP1R14C/SCNN1A/EDN2/AMIGO2/ANKRD1/ALOX5AP/DNAJC15/S100P/FGD4/POU5F1/SPRY1/MFGE8/IL11/B3GNT5/PRRG4/NR1I2/PLK2/CPEB4/ADGRF4/BHLHE40/EPB41L4B/TSC22D3
ACEVEDO_LIVER_CANCER_WITH_H3K27ME3_DN	ACEVEDO_LIVER_CANCER_WITH_H3K27ME3_DN	155	0.5196	1.27798	0.0193947	0.0675984	5147	TSHZ2/IGSF3/CHST4/PRG4/CHST15/BMP4/ADAMTSL3/PIK3C2B/SERPING1/ANKRD29/TTC6/USH1C/TTC9/KATNAL2/PROX1/RCAN2/NTRK3/RBFOX1/PNCK/LAMA3/KIAA0895/FAM89A/TPTE2/ATP8A2/FAM170B/RAPGEF4/TDH/PCDHGA10/COCH/COL18A1/TUB/STK32B
WP_MBDNF_AND_PROBDNF_REGULATION_OF_GABA_NEUROTRANSMISSION	WP_MBDNF_AND_PROBDNF_REGULATION_OF_GABA_NEUROTRANSMISSION	37	0.647659	1.45486	0.0194259	0.0676479	3560	GABRA6/NTRK2/GABRB2/GABRA1/NGFR/GABRA3/GABRA4/PIK3CG
WP_NRF2_PATHWAY	WP_NRF2_PATHWAY	137	0.531344	1.29975	0.0200563	0.0697225	4864	EPHA3/UGT1A7/UGT1A1/SERPINA1/TGFA/SLC6A1/CES1/GSTM4/CES4A/PDGFB/SLC6A8/SLC6A17/UGT1A6/SLC6A11/UGT1A9/SLC2A12/SLC39A8/CES3/SLC2A5/SLC2A10/SLC39A2/GGT1/SLC2A9/SLC5A12/ALDH3A1/SLC6A4/CES5A/SLC5A10/MGST2/SLC2A8/SLC5A11
ROVERSI_GLIOMA_COPY_NUMBER_DN	ROVERSI_GLIOMA_COPY_NUMBER_DN	50	0.619832	1.43307	0.0200568	0.0697225	4607	SFMBT2/ITIH2/FANK1/ITIH5/GNAO1/PTPRE/CES1/SFTPA2/POU3F2/LRP1B/FHL5/KLHL32
BLANCO_MELO_SARS_COV_1_INFECTION_MCR5_CELLS_UP	BLANCO_MELO_SARS_COV_1_INFECTION_MCR5_CELLS_UP	12	0.7874	1.47139	0.0201615	0.0699645	1031	CCDC144A/ESM1
WANG_TNF_TARGETS	WANG_TNF_TARGETS	23	0.697227	1.47381	0.0203541	0.0705712	5637	CCL5/CD6/SELP/MMP13/BCL2L10/NOTCH3/CSF2/GDF15/TRAF1/SELE/ADGRG1
SANA_TNF_SIGNALING_DN	SANA_TNF_SIGNALING_DN	84	0.568832	1.3593	0.0206899	0.0716729	6422	ALDH1A1/KCTD12/GASK1B/PDLIM4/ACE/RHOJ/EMCN/LYVE1/TGM2/MTUS1/KRT7/KDR/VWF/AHNAK2/THSD7A/CLU/CABLES1/ARHGDIB/EFEMP1/HTR1B/PGAM2/DDR1/TXNIP/MMRN1/CRIP2/CCNA1/PRKCH/PECAM1
REACTOME_INTERLEUKIN_RECEPTOR_SHC_SIGNALING	REACTOME_INTERLEUKIN_RECEPTOR_SHC_SIGNALING	26	0.69017	1.47406	0.0207783	0.0719164	5348	CSF2RB/IL2RB/INPP5D/JAK3/CSF2/IL3RA/PTPN6/CSF2RA
WP_REGULATORY_CIRCUITS_OF_THE_STAT3_SIGNALING_PATHWAY	WP_REGULATORY_CIRCUITS_OF_THE_STAT3_SIGNALING_PATHWAY	77	0.57112	1.35794	0.0208172	0.0719885	5427	CSF2RB/IFNLR1/PTPRD/IL2RB/IL22RA1/JAK3/DUSP2/IL15RA/IL21R/DEPTOR/SRC/IL10RA/PTPRT/MAPK4/IL9R/PTPRC/CSF3R/IL3RA/CSF2RA/PRKCB
LI_WILMS_TUMOR_VS_FETAL_KIDNEY_2_DN	LI_WILMS_TUMOR_VS_FETAL_KIDNEY_2_DN	48	0.611307	1.40113	0.0208859	0.0721633	6916	LHX1/BMP7/RUNX3/CX3CL1/TGFA/SELENOP/GPC4/SDC1/IGFBP5/AGT/SPP1/ITGA2/CDH6/GATA3/ERBB2/DPEP1/IGFBP6/EGF/FRZB/RET
WP_THYROID_HORMONES_PRODUCTION_AND_PERIPHERAL_DOWNSTREAM_SIGNALING_EFFECTS	WP_THYROID_HORMONES_PRODUCTION_AND_PERIPHERAL_DOWNSTREAM_SIGNALING_EFFECTS	92	0.555533	1.33363	0.0209111	0.0721878	4952	SHH/DIO2/IYD/DUOXA2/AQP7/RPS6KA6/PRKG2/SRC/FOXO1/MC4R/ZNF516/PPARGC1A/DUOX2/NPR1/ADCY8/NPPB
SALVADOR_MARTIN_PEDIATRIC_TBD_ANTI_TNF_THERAPY_NONRESPONDER_PRE_TREATMENT_UP	SALVADOR_MARTIN_PEDIATRIC_TBD_ANTI_TNF_THERAPY_NONRESPONDER_PRE_TREATMENT_UP	18	0.727151	1.4773	0.0210734	0.0726847	6514	TSPAN33/CCL5/MYOM2/KLRD1/EPSTI1/TRBC2/IFITM1/OASL/MAP3K7CL/SH3BGRL2
PID_IL12_2PATHWAY	PID_IL12_2PATHWAY	58	0.588601	1.37748	0.0211205	0.0727841	3830	CD3D/IL2RB/GZMA/MAP2K6/CD3E/CCL3/IL18RAP/IL18/IL12RB1/CD247/IL18R1/CCR5/NOS2/STAT5A/EOMES
REACTOME_SIGNALING_BY_HEDGEHOG	REACTOME_SIGNALING_BY_HEDGEHOG	149	0.525715	1.29184	0.0211989	0.0729278	6526	SHH/PRKAR2B/SMO/ARRB1/ADCY5/ADCY4/TUBB4A/GPC5/KIF7/GAS1/DHH/BOC/NOTUM/TUBB2B/CDON/ADCY8/PSMB11/SCUBE2/TUBB2A/TUBA1A/ADCY2/IHH
VANTVEER_BREAST_CANCER_BRCA1_DN	VANTVEER_BREAST_CANCER_BRCA1_DN	40	0.63423	1.43538	0.0212235	0.0729495	6485	FMOD/ZNF395/PRRX2/TPPP3/CCDC74B/FAM110C/DNALI1/DKK3/HSD11B2/NEURL1B/ITGBL1
PID_P53_DOWNSTREAM_PATHWAY	PID_P53_DOWNSTREAM_PATHWAY	135	0.528703	1.2927	0.021284	0.0730942	7941	PERP/CX3CL1/TGFA/TNFRSF10A/PPP1R13B/BTG2/IRF5/TP53INP1/RGCC/IGFBP3/EDN2/SH2D1A/PPM1J/PYCARD/TNFRSF10C/SPP1/FOXA1/BID/SERPINB5/GDF15/S100A2/CD82/BDKRB2/COL18A1/ZNF385A/CTSD/VCAN/HGF/FDXR/PCBP4/TIGAR/SCN3B/BCL2L14/POU4F1/TP63/TYRP1/CDKN1A
WEBER_METHYLATED_IN_COLON_CANCER	WEBER_METHYLATED_IN_COLON_CANCER	18	0.723642	1.47017	0.0214275	0.0735237	5898	SHH/PAX6/RASL11A/WSCD2/FOXF1/GATA3
BRUINS_UVC_RESPONSE_VIA_TP53_GROUP_D	BRUINS_UVC_RESPONSE_VIA_TP53_GROUP_D	259	0.491636	1.2252	0.0214781	0.0735701	7017	FMOD/RUNX3/TBX20/PDPN/KIF26B/SERPINA1/DUSP23/ALDH5A1/TMEM35A/BICDL1/LMNTD1/ADIPOQ/AMIGO1/LAMA5/MFSD6/ENHO/PRKG2/PAX5/RAB15/CBLN2/CABP1/ATP1B2/SPATA9/TEKT5/HOOK1/NEFM/RBM20/ONECUT1/CYS1/BOC/LRRC15/CYFIP2/CD48/BID/ABCB11/CHIA/KERA/SH3BGR/TUNAR/RHD/CPA1/FBXO32/PHACTR1/FAM9B/SRCIN1/TNFSF13B/FHAD1/B3GALT1/CD2/STBD1/PRL/GSTA1/PRUNE2/ENPP3/VEGFC/RNF122/CCL7/FAM107B/TMEM176A/CD79B/FCGR2B/ZFP92
STEARMAN_LUNG_CANCER_EARLY_VS_LATE_DN	STEARMAN_LUNG_CANCER_EARLY_VS_LATE_DN	59	0.597685	1.3979	0.0214781	0.0735701	7694	CTSZ/CSF2RB/CCN3/CCL3/GJA5/LRG1/ACP5/LYZ/SPP1/IFITM10/POU3F2/APOC1/AXIN2/LCN2/RASGRP2/TLE5/CTSD/SEMA6A/SYK/MPEG1/SNCB/BCL2L11
PID_INTEGRIN_CS_PATHWAY	PID_INTEGRIN_CS_PATHWAY	26	0.686259	1.46571	0.0221297	0.0756718	4792	ITGA8/ITGB6/ITGA9/ITGB2/ITGB7/ITGAD/ITGB8/ITGAL/ITGA2B/ITGA2
REACTOME_G_ALPHA_Z_SIGNALLING_EVENTS	REACTOME_G_ALPHA_Z_SIGNALLING_EVENTS	43	0.630173	1.43632	0.0222795	0.0760301	6457	RGS16/GNG2/ADCY5/ADCY4/GNGT2/PRKCG/GNGT1/RGSL1/ADRA2A/PRKCD/ADCY8/GNG4/PRKCB/PRKCH/GNG7/RGS19/ADCY2
INAMURA_LUNG_CANCER_SCC_UP	INAMURA_LUNG_CANCER_SCC_UP	13	0.763802	1.4501	0.0223362	0.0761161	4242	DSG3/KRT5/NECTIN1/DSC3
REACTOME_OTHER_INTERLEUKIN_SIGNALING	REACTOME_OTHER_INTERLEUKIN_SIGNALING	22	0.697856	1.46699	0.0224834	0.076552	3997	IFNLR1/IL16/SDC1/IL32/CSF3R
GENTLES_LEUKEMIC_STEM_CELL_DN	GENTLES_LEUKEMIC_STEM_CELL_DN	18	0.720414	1.46361	0.0228442	0.0776477	3212	CCL5/RNASE2/CD38/IL36B/OLFM4/MS4A3/CSTA
CAVARD_LIVER_CANCER_MALIGNANT_VS_BENIGN	CAVARD_LIVER_CANCER_MALIGNANT_VS_BENIGN	26	0.684214	1.46134	0.0231432	0.0785969	3138	UGT1A8/SPINK1/FGB/CES1/CD14/CHI3L1/SPP1
WP_PKCGAMMA_CALCIUM_SIGNALING_PATHWAY_IN_ATAXIA	WP_PKCGAMMA_CALCIUM_SIGNALING_PATHWAY_IN_ATAXIA	22	0.696717	1.46459	0.0231699	0.0786202	2494	ATP2B2/TRPC3/GRIA4/CA8/RYR3/PRKCG/GNA14
LENAOUR_DENDRITIC_CELL_MATURATION_DN	LENAOUR_DENDRITIC_CELL_MATURATION_DN	123	0.534697	1.30055	0.0234679	0.0795405	7701	OLR1/RTN1/SPINK1/CD180/SERPINA1/CYBB/BTG2/SORL1/CES1/STAB1/CCR2/MARCKSL1/MMP9/CD14/LST1/FBP1/CHI3L1/LYZ/CLEC2B/C3AR1/ITGAL/C3/ARHGDIB/TXNIP/CORO1A/ITPR1/C5AR1/TAL2/S100A4/TNFRSF1B/IL2RG/S100A9/CSF1R/PTAFR/EVI2A/IL1R2
WESTON_VEGFA_TARGETS_12HR	WESTON_VEGFA_TARGETS_12HR	26	0.683292	1.45937	0.0234811	0.0795405	3567	MGP/FGFBP1/AQP7/SLC6A8/ELN/MEST/ANKRD1/TFPI2
TONKS_TARGETS_OF_RUNX1_RUNX1T1_FUSION_GRANULOCYTE_DN	TONKS_TARGETS_OF_RUNX1_RUNX1T1_FUSION_GRANULOCYTE_DN	14	0.754664	1.45793	0.0235148	0.0795744	2941	HDC/GDPD5/KRT86/ENTPD1/ALOX5AP/IL10RA
HOQUE_METHYLATED_IN_CANCER	HOQUE_METHYLATED_IN_CANCER	50	0.613704	1.4189	0.0235311	0.0795744	4759	CDX2/RUNX3/WT1/GATA4/CADM1/CCND2/PAX5/FHIT/APOD/SFRP1/APOC1/FABP3/CALCR/EDNRB/SFRP4
REACTOME_SARS_COV_INFECTIONS	REACTOME_SARS_COV_INFECTIONS	153	0.520346	1.27929	0.0236044	0.0796866	3597	FXYD6/ST6GAL1/TLR7/ST6GALNAC3/JAK3/ACE2/ATP1A2/MGAT4C/ATP1B2/IMPDH1/ST6GALNAC2/ZBP1/FXYD2
TSAI_RESPONSE_TO_IONIZING_RADIATION	TSAI_RESPONSE_TO_IONIZING_RADIATION	148	0.519316	1.27585	0.0236044	0.0796866	9190	ATP12A/CXCL10/IL2RB/CCL3L1/MAP7/KLRC2/CCL3/CCL20/CCL18/BTG2/CDKN1C/RPS6KA1/BATF/TNFSF10/KRT19/PKD2L1/CD80/STAT5A/PLAU/GDF15/IFITM1/POU5F1/TRAF1/ITGA2/CCNG2/ADGRB3/PTPN6/KRT8/DLX2/VEGFC/MSC/IRF4/KRT14/POU3F4/TLE3/PTN/CDKN1A/CRAT/RORA/PLCG2/LRRFIP1/SMAD3/GRN/TSC22D3/NFKBIE/NR4A3/BIRC3/DDB2
LEE_AGING_NEOCORTEX_DN	LEE_AGING_NEOCORTEX_DN	64	0.584171	1.37646	0.0237634	0.0801555	7506	ACTC1/PTPRR/MASP1/PRKCG/INMT/ST3GAL5/NPY1R/MTNR1A/MYLPF/STRBP/CP/ADRA2A/LTB/SERPINC1/DBP/NR2F1/RET/LY9/NEUROD4/ASIP/GCG
BIOCARTA_AKAPCENTROSOME_PATHWAY	BIOCARTA_AKAPCENTROSOME_PATHWAY	13	0.762492	1.44761	0.0238378	0.0803381	168	PRKAR2B
WP_WNT_SIGNALING	WP_WNT_SIGNALING	104	0.547934	1.32311	0.0239882	0.0807368	7914	ROR2/FZD3/CAMK2A/KREMEN1/GPC4/CCND2/WNT10B/CXXC4/PRKCG/SFRP1/SFRP2/WNT11/WNT7B/TCF7L1/NFATC2/WNT7A/NOTUM/PLAU/CTNNBIP1/FRAT2/SFRP4/FRAT1/PRKCB/ROR1/CAMK2B/FZD8/SOST/VANGL2/WIF1/VANGL1/PORCN
REACTOME_GLUCAGON_LIKE_PEPTIDE_1_GLP1_REGULATES_INSULIN_SECRETION	REACTOME_GLUCAGON_LIKE_PEPTIDE_1_GLP1_REGULATES_INSULIN_SECRETION	37	0.642281	1.44278	0.0239967	0.0807368	6340	KCNB1/PRKAR2B/GNG2/ADCY5/GNGT2/GNGT1/RAPGEF4/KCNS3/ADCY8/GNG4/ITPR1/GNG7
PID_LYSOPHOSPHOLIPID_PATHWAY	PID_LYSOPHOSPHOLIPID_PATHWAY	64	0.583425	1.3747	0.0243847	0.0819037	4837	GNG2/ADCY5/GNAO1/ADCY4/LPAR3/ADRA1B/MMP9/MAPT/SRC/GNA14/PRKCD/ADCY8/SLC9A3R2
REACTOME_TERMINATION_OF_O_GLYCAN_BIOSYNTHESIS	REACTOME_TERMINATION_OF_O_GLYCAN_BIOSYNTHESIS	20	0.707873	1.46736	0.0246554	0.0827433	5370	ST6GAL1/MUC13/ST6GALNAC3/MUCL1/MUC3A/ST6GALNAC2/MUC4/MUC20/MUC12
KEGG_VASCULAR_SMOOTH_MUSCLE_CONTRACTION	KEGG_VASCULAR_SMOOTH_MUSCLE_CONTRACTION	106	0.542069	1.31095	0.0248544	0.0833406	6669	PLA2G2D/KCNMB4/KCNMB3/ADCY5/KCNMB1/ADCY4/NPR2/ADRA1B/AVPR1A/RAMP1/PRKCG/GUCY1A1/EDNRA/PLA2G1B/CACNA1D/PLA2G3/NPR1/PLA2G5/PRKCD/ADCY8/MYH11/PLA2G2F/PRKCB/ITPR1/PRKCH/PLA2G2A/ADCY2/MYLK3
KEGG_ASCORBATE_AND_ALDARATE_METABOLISM	KEGG_ASCORBATE_AND_ALDARATE_METABOLISM	22	0.688094	1.44646	0.0248861	0.0833767	3757	UGT1A10/UGT1A7/UGT1A8/UGT1A1/UGT1A6/UGT1A9/UGT2B15/UGT1A5
REACTOME_EGFR_DOWNREGULATION	REACTOME_EGFR_DOWNREGULATION	31	0.667075	1.46856	0.024975	0.0834636	6496	PTPN3/TGFA/SH3GL3/EREG/SH3GL2/AREG/SPRY1/BTC/EGF
REACTOME_TRAFFICKING_OF_AMPA_RECEPTORS	REACTOME_TRAFFICKING_OF_AMPA_RECEPTORS	31	0.666839	1.46804	0.024975	0.0834636	1861	TSPAN7/GRIP1/CAMK2A/EPB41L1/GRIP2/GRIA4/PRKCG
JISON_SICKLE_CELL_DISEASE_DN	JISON_SICKLE_CELL_DISEASE_DN	182	0.51205	1.26553	0.024975	0.0834636	5832	FGF9/PDE3B/CDX2/RUNX3/TMC6/MYOM2/ITPKB/AP1G2/DUSP2/ASB9/PRICKLE3/ITGAD/CCR7/IPCEF1/NELL2/TRAF3IP3/MCF2L/GPR183/TXNIP/MID2/RASGRP2/PNMT
BIDUS_METASTASIS_DN	BIDUS_METASTASIS_DN	142	0.528761	1.29698	0.025025	0.0834904	5098	PARM1/SLC52A3/TLR5/LPAR5/AQP1/TMC5/STAB1/GABARAPL1/INSYN1/PRAG1/RASSF7/ACACB/VWA5A/NALCN/ATP8B4/ZNF641/DUOX2/ITGAL/PGGHG/RASSF4/CLU/FBXO32/RND1/POU5F1/CORO1A
WP_BRAINDERIVED_NEUROTROPHIC_FACTOR_BDNF_SIGNALING_PATHWAY	WP_BRAINDERIVED_NEUROTROPHIC_FACTOR_BDNF_SIGNALING_PATHWAY	142	0.528461	1.29625	0.025025	0.0834904	6330	NCAM1/NTRK2/GRIP1/CAMK2A/CNR1/RPS6KA1/NGFR/VAV3/MAPT/SYN1/NCK2/NTRK3/SRC/SHC4/DOCK3/ACACB/SPP1/GRIN2B/EGR2/STAT5A/KSR1/NTRK1/SH2B2/PRKCD/SORT1/NCF2/MAP3K1/MAPK10/STAT5B/LINGO1
RIEGE_DELTANP63_DIRECT_TARGETS_UP	RIEGE_DELTANP63_DIRECT_TARGETS_UP	138	0.527321	1.29014	0.0250501	0.083504	5763	FRMD4B/PPP4R4/KCTD12/ESRP1/FGFBP1/AK4/KREMEN1/LAD1/NRCAM/LPAR3/SDC1/BTBD11/NECTIN1/FEZ1/SERPINB13/CSTA/MMRN2/SLC2A9/COL17A1/ARHGAP25/NIPAL4/ARHGDIB/S100A2/TMEM40/IRF6/PTHLH/MAST4/JAG1
BIOCARTA_EXTRINSIC_PATHWAY	BIOCARTA_EXTRINSIC_PATHWAY	12	0.778212	1.45422	0.0251538	0.0837794	1780	FGB/F10/F5/FGG/PROC
WP_SPINAL_CORD_INJURY	WP_SPINAL_CORD_INJURY	112	0.538121	1.3011	0.025355	0.0843461	5144	ACAN/GAP43/CXCL10/E2F5/AQP4/NOS1/SELP/PLXNA2/AQP1/BTG2/NGFR/CCR2/BCAN/RTN4R/MMP9/NR4A1/PDYN/PRB1/FCGR2C/COL2A1/SLIT1/MAG/NOS2/PLA2G5/LTB/TNFSF13B/CSPG4/SLIT3
REACTOME_DEFECTS_OF_CONTACT_ACTIVATION_SYSTEM_CAS_AND_KALLIKREIN_KININ_SYSTEM_KKS	REACTOME_DEFECTS_OF_CONTACT_ACTIVATION_SYSTEM_CAS_AND_KALLIKREIN_KININ_SYSTEM_KKS	14	0.751927	1.45264	0.0253664	0.0843461	7819	F10/SERPING1/VWF/F8/F11/KLKB1/GP5/F12
REACTOME_PROTEIN_PROTEIN_INTERACTIONS_AT_SYNAPSES	REACTOME_PROTEIN_PROTEIN_INTERACTIONS_AT_SYNAPSES	84	0.564967	1.35007	0.0254842	0.0846672	4881	PTPRD/BEGAIN/SYT9/EPB41L1/NRXN3/EPB41L5/LRRTM4/GRIA4/SYT12/NLGN4X/SYT2/GRIN2C/SYT7/NTRK3/SLITRK6/LRFN4/GRIN2B/SYT1/SHANK2/LRRC4B/GRM5/GRIN2D/DLG3/SYT10
HELLEBREKERS_SILENCED_DURING_TUMOR_ANGIOGENESIS	HELLEBREKERS_SILENCED_DURING_TUMOR_ANGIOGENESIS	74	0.570166	1.35608	0.0255624	0.084856	4952	FABP4/PDLIM3/FUCA1/TGFA/CADM1/GABRA1/NDRG4/SERPINE2/IGFBP3/TSPAN2/ADA/ASS1/IL32/COL2A1/FILIP1/EDIL3/NUAK1/CLU/DKK3/NPPB
ANDERSEN_LIVER_CANCER_KRT19_DN	ANDERSEN_LIVER_CANCER_KRT19_DN	69	0.575822	1.36216	0.0256937	0.0852209	4671	CYP3A4/ALDH1A1/ABCC6/SERPING1/DPYS/TESK2/ADRA1B/ACSL5/HMGCS2/SERPINA3/UGT2B15/KHK/PKLR/GPT/HAO2/MGST2
MCBRYAN_PUBERTAL_TGFB1_TARGETS_DN	MCBRYAN_PUBERTAL_TGFB1_TARGETS_DN	62	0.585799	1.37655	0.0259336	0.0859088	7754	ALDH1A1/SLPI/GZMA/PDK4/PTGIS/CSN3/APOD/SFRP1/CDH5/CD9/SPINT2/ARHGEF3/EDNRA/VWF/CHI3L1/SFTPB/AREG/LCN2/GATA3/KLF5/PPP1R3C/SFTPD/CLDN4/RAB27B/PTN/ID4
THEILGAARD_NEUTROPHIL_AT_SKIN_WOUND_DN	THEILGAARD_NEUTROPHIL_AT_SKIN_WOUND_DN	224	0.4956	1.22989	0.0259839	0.0859088	9115	PDE3B/NCF4/DAPK2/TGFA/INPP5D/ITPKB/GNAO1/ADD3/LSP1/NFE2/RPS6KA1/RGS14/HTATIP2/ENTPD1/LST1/ITGB2/FOXO1/CSTA/ARHGAP4/ZNF185/CELF2/ST8SIA4/CSF3R/ARHGDIB/LTB/HCLS1/CORO1A/PRKCB/TST/RASGRP2/RGS19/BARX2/CBFA2T3/ATP6V0E2/CDKN2D/FLI1/HDAC5/TGFB1/IDS/PLCG2/PITPNM1/LRRFIP1/GCA/ADGRE5/FOXO4/TSC22D3/CYTH1/FLOT2/WAS/ANXA11/MAPKAPK3
BERNARD_PPAPDC1B_TARGETS_DN	BERNARD_PPAPDC1B_TARGETS_DN	55	0.596329	1.39464	0.0259875	0.0859088	7597	KIF5C/SERPINA1/ADD3/GSTM4/IGFBP5/SYT13/ITGAL/SEL1L3/FBXO32/PROSER2/SUSD4/MXI1/FAM66D/CISH/SH3BGRL2/TFF3/ZMIZ1
KEGG_PATHOGENIC_ESCHERICHIA_COLI_INFECTION	KEGG_PATHOGENIC_ESCHERICHIA_COLI_INFECTION	56	0.590527	1.38367	0.0259875	0.0859088	7498	TUBAL3/TLR5/TUBB4A/CD14/NCK2/KRT18/CLDN1/TUBA3E/TUBB2B/HCLS1/TUBB2A/TUBA8/TUBA1A/TUBB8/EZR
BRIDEAU_IMPRINTED_GENES	BRIDEAU_IMPRINTED_GENES	57	0.589878	1.38211	0.0260417	0.0859449	4969	SFMBT2/FBXO40/WT1/PPP1R9A/CDKN1C/HTR2A/ASB4/PON3/DDC/MEST/CNTN3/CALCR/OSBPL5/FRAT1/QPCT
WANG_ESOPHAGUS_CANCER_VS_NORMAL_UP	WANG_ESOPHAGUS_CANCER_VS_NORMAL_UP	116	0.533611	1.29317	0.0263158	0.0867776	7079	LAPTM5/FMOD/CSF2RB/PMEPA1/NOTCH4/AQP9/KCNK1/SERPING1/DUSP2/MEP1A/MMP9/COL9A2/IGFBP3/AGPAT2/PROM1/LAMA3/NR4A1/CTSH/CCR7/TRIM31/TSPAN18/ICAM2/IFITM1/IFI30/PLS1/TRIB2/LZTS3/TNFRSF1B/PECAM1/THY1/ANXA4/IGFBP7/ELF5/GPX2
GRAESSMANN_RESPONSE_TO_MC_AND_SERUM_DEPRIVATION_DN	GRAESSMANN_RESPONSE_TO_MC_AND_SERUM_DEPRIVATION_DN	77	0.567492	1.34931	0.0266667	0.087789	9200	TSPAN33/INSRR/PKP2/CA9/TPD52/IL15RA/CSDC2/TES/SLC25A29/THSD1/KLK1/IL24/CLDN9/CRB3/ENO2/GALK1/KRT14/PKP1/GPR35/KDELR3/PORCN/SERPINB1/EPB41L4B/CASP6/LPIN1/EFHD2
REACTOME_DAG_AND_IP3_SIGNALING	REACTOME_DAG_AND_IP3_SIGNALING	40	0.632401	1.43123	0.0269397	0.088528	6457	PDE1B/PRKAR2B/ADCY5/CAMK2A/ADCY4/PDE1A/PRKCG/PRKCD/ADCY8/ITPR1/CAMKK1/CAMK2B/ADCY2
REACTOME_APOPTOSIS	REACTOME_APOPTOSIS	171	0.513587	1.26633	0.026973	0.088528	2011	STK26/DSG3/DSG1/DAPK2/TNFRSF10A/PPP1R13B/DSP/BMF/TNFSF10/MAPT/CD14
PHONG_TNF_RESPONSE_NOT_VIA_P38	PHONG_TNF_RESPONSE_NOT_VIA_P38	332	0.479854	1.19929	0.026973	0.088528	9230	ADAMTS9/SLCO4A1/TNIK/STRA6/IGSF3/ABTB2/CXCL10/SYNGR2/RHBDF2/CX3CL1/PTGES/ARRB1/NXN/PDE4A/CADM1/HSD17B2/SLCO3A1/PDLIM4/INAVA/PROX1/RAC2/SSTR2/MMP9/TNFRSF9/GCHFR/MTUS1/EFNA1/BMP5/CSF2/CLDN1/CXADR/ADARB1/BAMBI/TMEM132A/BID/PLAU/C1QTNF1/TNFRSF21/CD70/FOXF1/GCH1/PRKCD/SOX4/LTB/TRAF1/ITGA2/TOX/DUSP8/SMOX/N4BP3/TUBB2A/SOX9/NR2F1/TNFRSF1B/TMEM204/P4HA2/KCNAB2/VCAN/SSBP2/OPTN/GPRC5C/TMEM158/CYP1A1/PHLDA2/…
ASTIER_INTEGRIN_SIGNALING	ASTIER_INTEGRIN_SIGNALING	55	0.595336	1.39232	0.027027	0.088528	5098	KRT4/GDPD5/EPB41L1/RASSF2/PART1/CHRNB4/GFRA2/ACACB/LYPD1/SPRY1/KIF21B/CORO1A
REACTOME_BETA_CATENIN_INDEPENDENT_WNT_SIGNALING	REACTOME_BETA_CATENIN_INDEPENDENT_WNT_SIGNALING	142	0.525887	1.28993	0.027027	0.088528	6340	ROR2/FZD3/GNG2/GNAO1/CAMK2A/GNGT2/PRKG2/RAC2/PRKCG/WNT11/TCF7L1/GNGT1/PDE6A/GNG4/AXIN2/PSMB11/PRKCB/ITPR1/ROR1/FZD8/PARD6A/GNG7
BIOCARTA_NOS1_PATHWAY	BIOCARTA_NOS1_PATHWAY	20	0.704505	1.46038	0.0270692	0.088528	5427	PRKAR2B/NOS1/GRIN2C/GRIN2B/GRIN2D/PRKCB
REACTOME_RAS_ACTIVATION_UPON_CA2_INFLUX_THROUGH_NMDA_RECEPTOR	REACTOME_RAS_ACTIVATION_UPON_CA2_INFLUX_THROUGH_NMDA_RECEPTOR	20	0.704328	1.46001	0.0270692	0.088528	5975	NEFL/CAMK2A/ACTN2/GRIN2B/LRRC7/GRIN2D/DLG3/CAMK2B
HUPER_BREAST_BASAL_VS_LUMINAL_DN	HUPER_BREAST_BASAL_VS_LUMINAL_DN	54	0.59507	1.38489	0.0271682	0.0885999	11307	FUCA1/INHBB/KRT81/KRT86/IGFBP3/PROM1/KRT19/KRT18/IL32/WFDC2/EFEMP1/KRT15/LCN2/MYO5C/BIK/BACE2/KRT8/ENO2/IDH2/CLDN4/GPRC5A/IGFBP4/GAD1/METRN/SEMA3B/ANXA11/VWA1/FUT3/MYO6/DKK1/TM4SF1/CST6/PLAAT3
PID_HNF3A_PATHWAY	PID_HNF3A_PATHWAY	38	0.637481	1.42994	0.0271739	0.0885999	3615	SHH/SERPINA1/DSCAM/FOXA2/VTN/FOXA3/C4BPB/SFTPA2/FOXA1
SHIPP_DLBCL_CURED_VS_FATAL_UP	SHIPP_DLBCL_CURED_VS_FATAL_UP	38	0.637447	1.42986	0.0271739	0.0885999	5597	SLC38A3/CES1/GPR12/PRKCG/CTSE/DNAH12/MLC1/GATA1/ITGAD/APLP1/FXYD2/SOX4/CHRNA3/SELE
KUMAR_AUTOPHAGY_NETWORK	KUMAR_AUTOPHAGY_NETWORK	64	0.582367	1.37221	0.0271803	0.0885999	6707	ABTB2/CPZ/LGALS9/TFAP2C/LST1/ZNF831/KRBA1/LTBP4/KERA/ST8SIA4/CDH6/NAT16/TLR8/KLRF1/MAPK10/IRF4
BREDEMEYER_RAG_SIGNALING_VIA_ATM_NOT_VIA_NFKB_UP	BREDEMEYER_RAG_SIGNALING_VIA_ATM_NOT_VIA_NFKB_UP	51	0.60473	1.40062	0.0273109	0.0889527	9065	CYP2J2/SMO/RETREG1/CYBB/CSGALNACT1/TMEM71/SELL/HOOK1/KCNK6/LTB/CAMK2B/ZNF182/ANXA4/PRRG4/KIF17/MSRB2/BCL11A/CLDN34/DIPK1A/NAT1/SLC20A1
SMIRNOV_RESPONSE_TO_IR_6HR_DN	SMIRNOV_RESPONSE_TO_IR_6HR_DN	104	0.544747	1.31541	0.0273495	0.0890055	5343	LCP2/CD69/IL16/ZNF395/KCTD12/ATP8A1/RIPOR2/CYBB/ACKR3/DUSP2/EGLN3/RNASE6/P2RX5/RGCC/ENTPD1/TCL1A/PTPRC/TRAF3IP3/CCNG2/EGR3/ZBTB32/CR2
WP_LNCRNA_IN_CANONICAL_WNT_SIGNALING_AND_COLORECTAL_CANCER	WP_LNCRNA_IN_CANONICAL_WNT_SIGNALING_AND_COLORECTAL_CANCER	85	0.560191	1.33932	0.027439	0.0891509	7914	ROR2/FZD3/KREMEN1/CCND2/WNT10B/CXXC4/SFRP1/SFRP2/WNT11/WNT7B/TCF7L1/WNT7A/NOTUM/PLAU/CTNNBIP1/FRAT2/SFRP4/FRAT1/AXIN2/ROR1/FZD8/MIR34AHG/SOST/WIF1/APC2/PORCN
KEGG_TGF_BETA_SIGNALING_PATHWAY	KEGG_TGF_BETA_SIGNALING_PATHWAY	85	0.559842	1.33848	0.027439	0.0891509	2610	BMP7/GDF6/CHRD/E2F5/BMP4/BMP6/INHBB/AMHR2/NOG/ACVRL1/BMP5/SMAD9
LEIN_MEDULLA_MARKERS	LEIN_MEDULLA_MARKERS	81	0.560884	1.336	0.027551	0.0893845	9425	KANK4/HOXB6/FBLN7/PCSK6/P2RX5/GLRA4/LYVE1/ANKRD55/ENTPD3/SV2C/CHRNB4/SERPINA3/SPP1/RASSF4/ANKRD35/WNT8B/EFCAB3/PPP2R2B/P2RY14/FZD8/SLC45A3/KCNAB2/LHX5/SERPINB1/PHLDA3/PMP22/CAPN1/ADGRE5/SLC6A9/MRAP2/TAT/DLK1/SLC34A1
ROY_WOUND_BLOOD_VESSEL_UP	ROY_WOUND_BLOOD_VESSEL_UP	48	0.609318	1.39657	0.0275716	0.0893845	7559	SULF1/PCDH17/FKBP1B/PLXDC1/CDH5/TES/SLCO2A1/ANGPT2/CYFIP2/PLAU/SEL1L3/MSX1/COL5A3/HYAL1/S100A4/RAB31/VCAN/THY1/CHN1/TIMP1/BMP1
PID_RHOA_REG_PATHWAY	PID_RHOA_REG_PATHWAY	46	0.617045	1.40891	0.0276008	0.0893845	4747	ARHGEF25/ARHGEF5/VAV3/NGEF/DEF6/ARHGEF3/ARHGAP4/ARAP3/ARHGDIB/MCF2L/ARHGAP9
REACTOME_CHEMOKINE_RECEPTORS_BIND_CHEMOKINES	REACTOME_CHEMOKINE_RECEPTORS_BIND_CHEMOKINES	47	0.614653	1.40684	0.0276008	0.0893845	3408	CCL5/CXCL10/XCR1/CX3CL1/CCL3L1/ACKR3/CCL3/CCL20/ACKR2/CCR2/CXCL11/XCL1/CXCL9/CXCL16/CCR7/CCR5
VANLOO_SP3_TARGETS_DN	VANLOO_SP3_TARGETS_DN	79	0.565032	1.3414	0.0277207	0.0896998	9144	DAPK2/AQP1/IL18RAP/YDJC/TAC3/UPB1/KRT20/PDZK1IP1/ADA/HAVCR1/CTSH/KHK/LIPH/CD302/AP1S3/IFI30/CFAP57/CD82/GPR155/KRT8/QPRT/ACBD4/ANXA4/EVI2A/CAVIN3/FAM9C/PITPNM1/CAMK1/SLC39A5/CD5L
PARK_TRETINOIN_RESPONSE_AND_PML_RARA_FUSION	PARK_TRETINOIN_RESPONSE_AND_PML_RARA_FUSION	27	0.68003	1.46589	0.0279018	0.0902122	6417	LITAF/CD38/LSP1/SEMA4D/SLC2A5/ALOX5AP/BIK/FGR/TNFRSF1B/IGFBP6
YAMAZAKI_TCEB3_TARGETS_UP	YAMAZAKI_TCEB3_TARGETS_UP	161	0.511801	1.26093	0.027972	0.0902925	6578	MPZL2/SFMBT2/PDE1B/STRA6/CTSZ/SPINK1/FAM189A2/KIT/TNFRSF10A/CD38/SERPING1/PTH1R/ENPEP/KALRN/CCND2/CDH5/NR4A1/HS3ST1/SNAI1/CLU/MFGE8/YPEL2/PARVB/TST/PLAT/SUSD2/GREM2/B4GALNT2/SLC38A1/P4HA2
BLALOCK_ALZHEIMERS_DISEASE_INCIPIENT_UP	BLALOCK_ALZHEIMERS_DISEASE_INCIPIENT_UP	365	0.472276	1.18259	0.027972	0.0902925	4855	NEBL/UGT1A10/DAPK2/HOXB5/CYP11A1/SLAMF1/BRS3/NOTCH4/ISLR/TPD52/ADD3/CYP39A1/DMC1/JAK3/PTH1R/APLNR/DLX4/USH1C/PDGFB/PTGIS/IL18/KCNK10/TNFRSF9/SFRP1/TNXA/NPAS3/HERC5/TP53AIP1/PSG3/TNFRSF11B/EDNRA/IL10RA/APOC1/ASCL1/SSH3/TCN2/RGS9/CLU/EFEMP1/HAO2/TNS3/MATN2/SLC14A1
DESERT_PERIPORTAL_HEPATOCELLULAR_CARCINOMA_SUBCLASS_UP	DESERT_PERIPORTAL_HEPATOCELLULAR_CARCINOMA_SUBCLASS_UP	147	0.516445	1.26759	0.028	0.0903095	6044	PCK1/CYP2J2/FAM149A/NDRG2/NAT2/ASPA/AZGP1/GBA3/FETUB/C6/DPYS/MAN1C1/C7/SORL1/ERO1B/ECHDC2/SDS/CYP2C8/CD14/ALDH8A1/UPB1/ASS1/TCF7L1/FBP1/ACACB/CSTA/ACSL1/CYFIP2/SLC1A1/AKR1D1/DNASE1L3/SRD5A2/ANO1/GPR88/ANXA10/GCH1/HAO2/SLCO1B1/ITIH4/RGN/RDH16/CYP2C9/KLKB1/CYP2C18/ABCB4/CYP2B7P/GSTA1
ROYLANCE_BREAST_CANCER_16Q_COPY_NUMBER_DN	ROYLANCE_BREAST_CANCER_16Q_COPY_NUMBER_DN	25	0.688637	1.46814	0.0280269	0.090323	4530	MAF/CES1P1/GNAO1/CNTNAP4/CES1/CDH8/IRX6/CES5A/DYNLRB2
WP_NEOVASCULARISATION_PROCESSES	WP_NEOVASCULARISATION_PROCESSES	37	0.639369	1.43624	0.0282302	0.0909044	6124	KIT/NOTCH4/EPHB2/PDGFB/ACVRL1/MMP9/NOTCH3/SMAD9/KDR/FLT4/TGFBR1/JAG1/CXCL12
BIOCARTA_INTRINSIC_PATHWAY	BIOCARTA_INTRINSIC_PATHWAY	23	0.687086	1.45237	0.0284414	0.0914072	5761	FGB/F10/F5/SERPING1/FGG/PROC/F8/COL4A6/F11/KLKB1/SERPINC1
BONCI_TARGETS_OF_MIR15A_AND_MIR16_1	BONCI_TARGETS_OF_MIR15A_AND_MIR16_1	87	0.554379	1.3276	0.0284553	0.0914072	2447	PTPN3/EYA1/FGF7/RASSF5/BTG2/RSPO3/TRIM36/CCND2/ADAMTS3/TGIF2/CCNE1/ZNF423
WATANABE_RECTAL_CANCER_RADIOTHERAPY_RESPONSIVE_UP	WATANABE_RECTAL_CANCER_RADIOTHERAPY_RESPONSIVE_UP	104	0.537514	1.29794	0.0284553	0.0914072	4686	PCK1/CFTR/CD24/PIP5K1B/FCGRT/PROM1/CHIT1/KDR/SEL1L3/PRKCD/DDR1/IMPA2
WALLACE_JAK2_TARGETS_UP	WALLACE_JAK2_TARGETS_UP	22	0.686006	1.44208	0.0285388	0.0915277	742	PRSS3/EPHB6
REACTOME_HS_GAG_DEGRADATION	REACTOME_HS_GAG_DEGRADATION	22	0.685551	1.44112	0.0285388	0.0915277	4486	HPSE2/GPC4/GPC3/GPC2/GPC5/SDC1/SDC3/HPSE
KEGG_HYPERTROPHIC_CARDIOMYOPATHY_HCM	KEGG_HYPERTROPHIC_CARDIOMYOPATHY_HCM	80	0.562712	1.33913	0.0286299	0.0916519	4984	ITGA8/MYH7/CACNB4/ACTC1/ITGB6/MYL2/CACNA2D4/CACNG7/ITGA9/ACE/CACNG6/TNNI3/ITGB7/SGCG/CACNA1D/SGCA/ITGB8/CACNB2/ITGA2B/ITGA2/RYR2
FONTAINE_PAPILLARY_THYROID_CARCINOMA_DN	FONTAINE_PAPILLARY_THYROID_CARCINOMA_DN	73	0.565402	1.34297	0.0286592	0.0916519	5512	RUNX3/E2F5/F5/PTGES/CD38/ODAM/KLRD1/PCSK6/SPEF2/BMP5/SGCG/DCLK1/IL24/FLT4/CT75/MATN2/LHB/KRT34
PID_IL6_7_PATHWAY	PID_IL6_7_PATHWAY	47	0.612312	1.40148	0.0286624	0.0916519	5206	A2M/MAP2K6/LBP/PTPRE/FGG/HCK/FOXO1/MITF/TNFSF11/PRKCD/CRP
WP_FOXA2_PATHWAY	WP_FOXA2_PATHWAY	20	0.702967	1.45719	0.0286697	0.0916519	6272	MLXIPL/PPARGC1B/FOXA2/FOXO1/FOXA1/SLCO1B1/MTTP/GSTA1/GSTM2
REACTOME_EPHB_MEDIATED_FORWARD_SIGNALING	REACTOME_EPHB_MEDIATED_FORWARD_SIGNALING	42	0.625287	1.41934	0.0289079	0.0923392	3247	EFNB3/EPHB6/EPHB2/EPHB1/KALRN/SRC/GRIN2B
DUTERTRE_ESTRADIOL_RESPONSE_6HR_UP	DUTERTRE_ESTRADIOL_RESPONSE_6HR_UP	219	0.494704	1.22821	0.028971	0.0924457	9024	SYTL4/RERG/PAX9/PTGES/PLEKHH1/SYBU/LONRF2/HEY2/KRT13/CELSR2/PEX11A/DEPTOR/MAPT/HR/CHRNA5/TGM2/NOS1AP/NPY1R/GREB1/ZNF185/SCARB1/ATP6V1C2/KCNK6/CALCR/ECE2/AREG/CD82/SEC14L2/EGR3/SDK2/SMOX/FRK/CXCL12/SYTL5/ASB13/PCP4/RAB31/TPD52L1/NXNL2/C1QTNF6/ISG20/RET/PLAC1/IGFBP4/ATP11A/IFNAR2/ANXA9/LRIG1/LRP8/HSPB8/TPM1/MBOAT1/ALDH3A2/SLC9A3R1/SEMA3B/GAB2/MYB/SLC7A5/PKIB/ANKH
KARLSSON_TGFB1_TARGETS_DN	KARLSSON_TGFB1_TARGETS_DN	189	0.507716	1.25543	0.0289878	0.0924457	9237	CTSZ/TMEM176B/F11R/WT1/ZNF395/RGS8/TMC5/ADD3/ILDR2/SMPDL3B/LAMA5/GABARAPL1/RASL11A/SFRP2/TGM2/STMN2/MTUS1/LY6E/BEND4/CXADR/GAS1/TMEM132A/ENPP4/CTNNBIP1/PARD6B/DUSP8/DNMT3A/PLAT/DUSP18/GSTA1/TLE5/ACBD4/MXD4/TMEM98/EZR/AGAP1/CD2AP/GSN/RGS10/IGFBP4/NPNT/GATA6/ID1/VAMP8/SYNE2/GRN/SLC9A3R1/GAA/CST3/NPC2/SESN1
WP_INTERACTIONS_BETWEEN_IMMUNE_CELLS_AND_MICRORNAS_IN_TUMOR_MICROENVIRONMENT	WP_INTERACTIONS_BETWEEN_IMMUNE_CELLS_AND_MICRORNAS_IN_TUMOR_MICROENVIRONMENT	29	0.669109	1.45582	0.0290503	0.0925708	400	TLR7/CCL5/CXCL10/IL2RB/CD86
PID_BMP_PATHWAY	PID_BMP_PATHWAY	41	0.628704	1.4207	0.0290948	0.0926001	3368	BMP7/CHRD/BMP4/BMP6/NOG/SMAD9/BAMBI
WP_PATHOGENIC_ESCHERICHIA_COLI_INFECTION	WP_PATHOGENIC_ESCHERICHIA_COLI_INFECTION	55	0.591831	1.38412	0.029106	0.0926001	7498	TUBAL3/TLR5/TUBB4A/CD14/NCK2/KRT18/CLDN1/TUBA3E/TUBB2B/HCLS1/TUBB2A/TUBA8/TUBA1A/TUBB8/EZR
JOHANSSON_GLIOMAGENESIS_BY_PDGFB_DN	JOHANSSON_GLIOMAGENESIS_BY_PDGFB_DN	19	0.71643	1.46951	0.0291375	0.0926262	2071	NEFL/SLC30A3/SYNGR3/RPH3A/PRKCZ/KCNH3
WP_MONOAMINE_GPCRS	WP_MONOAMINE_GPCRS	26	0.68058	1.45358	0.0292135	0.0927935	4490	CHRM3/HTR1F/CHRM2/HTR2A/HTR2C/ADRA1B/HRH2/CHRM1/CHRM5/DRD2/ADRA2A/HTR1B
PID_FGF_PATHWAY	PID_FGF_PATHWAY	52	0.600927	1.39795	0.0292581	0.092861	6872	FGF9/NCAM1/IL17RD/CAMK2A/RPS6KA1/MMP9/SRC/SPP1/PLAU/FGF8/FGF17/FGF18/STAT5B/HGF/FGF6
REACTOME_TRANSCRIPTIONAL_REGULATION_BY_THE_AP_2_TFAP2_FAMILY_OF_TRANSCRIPTION_FACTORS	REACTOME_TRANSCRIPTIONAL_REGULATION_BY_THE_AP_2_TFAP2_FAMILY_OF_TRANSCRIPTION_FACTORS	38	0.635912	1.42642	0.0293478	0.0930517	3895	TFAP2D/TGFA/KIT/TFAP2C/CGB5/CGA/CGB8/CGB3/KDM5B
FOROUTAN_INTEGRATED_TGFB_EMT_UP	FOROUTAN_INTEGRATED_TGFB_EMT_UP	115	0.530529	1.28407	0.029382	0.0930517	4322	CRLF1/MAF/PMEPA1/MN1/MMP10/ACKR3/PID1/PODXL/EPHB2/GASK1B/IGFBP5/SERPINE2/TGM2/SCG2/ALOX5AP/DACT1/NUAK1/TNS1/TGFBI
BIOCARTA_ALK_PATHWAY	BIOCARTA_ALK_PATHWAY	36	0.64188	1.43856	0.0294118	0.0930517	2466	BMP7/CHRD/BMP4/GATA4/MYL2/NOG/BMP5
ROSS_AML_WITH_CBFB_MYH11_FUSION	ROSS_AML_WITH_CBFB_MYH11_FUSION	50	0.602975	1.3941	0.0294118	0.0930517	4969	CLEC7A/MN1/KCTD12/CYBB/CD52/CCR2/TES/IL10RA/CHI3L1/SLC7A7/TGFBI/MYH11/QPCT
GYORFFY_DOXORUBICIN_RESISTANCE	GYORFFY_DOXORUBICIN_RESISTANCE	34	0.649642	1.44208	0.029476	0.0931067	3811	BMP7/ADD2/GJA5/STMN2/CST1/CRYBG2/NSG2/PSG4/HS3ST1/CYP27A1
REACTOME_LYSOSOME_VESICLE_BIOGENESIS	REACTOME_LYSOSOME_VESICLE_BIOGENESIS	35	0.645729	1.43849	0.029476	0.0931067	4159	CTSZ/ARRB1/AP1G2/CLVS1/CLVS2/SH3GL2/AP1S3
WP_ERBB_SIGNALING_PATHWAY	WP_ERBB_SIGNALING_PATHWAY	90	0.547988	1.31455	0.0295015	0.0931134	8374	TGFA/CAMK2A/NRG4/EREG/PAK3/PRKCG/NCK2/SRC/SHC4/FOXO1/STAT5A/ERBB4/AREG/PRKCB/ERBB2/CAMK2B/MAPK10/BTC/STAT5B/EGF/PAK5/SHC3/BCL2L11/PIK3CD/CDKN1A/NRG2/PLCG2
REACTOME_INSULIN_RECEPTOR_SIGNALLING_CASCADE	REACTOME_INSULIN_RECEPTOR_SIGNALLING_CASCADE	49	0.601412	1.38329	0.0295359	0.0931479	5725	FGF9/PDE3B/FGF7/KL/FGF20/FLT3/FGF8/FGF17/FGF18
REACTOME_DIGESTION	REACTOME_DIGESTION	21	0.694016	1.44853	0.0296465	0.0934228	4501	PNLIP/PNLIPRP3/AMY2A/CHIT1/LCT/AMY1B/CHIA/GUCY2C/GUCA2A
WP_HEDGEHOG_SIGNALING_PATHWAY_WP47	WP_HEDGEHOG_SIGNALING_PATHWAY_WP47	16	0.735663	1.4638	0.0296912	0.0934895	3262	SHH/SMO/KIF7/DHH
BIOCARTA_TCYTOTOXIC_PATHWAY	BIOCARTA_TCYTOTOXIC_PATHWAY	12	0.77061	1.44002	0.029762	0.0936384	6715	CD3D/CD3E/ITGB2/CD247/ITGAL/PTPRC/CD3G/CD2/THY1
ZHAN_MULTIPLE_MYELOMA_HP_DN	ZHAN_MULTIPLE_MYELOMA_HP_DN	45	0.614851	1.40097	0.0298826	0.0939434	2917	KCNN3/CD86/NANOS1/CD52/GAREM1/DEPTOR/NES
RICKMAN_TUMOR_DIFFERENTIATED_WELL_VS_POORLY_UP	RICKMAN_TUMOR_DIFFERENTIATED_WELL_VS_POORLY_UP	236	0.492601	1.22451	0.02997	0.0941438	6836	ZNF704/ACSS1/ALDH1A1/MVB12B/E2F5/MAP2K6/SNCAIP/CGNL1/ERO1B/GSTM4/SBK1/PKDCC/ECHDC2/CABYR/TGIF2/MSI2/FAM117A/ACACB/TRAPPC6A/LGR6/NEO1/PBX1/TRAF3IP3/LTB/CCDC74A/DNMT3A/TSPOAP1/CAPS/NR2F1/ARHGEF26/SCARA3/FRZB/HOXC9/SEMA6A
PID_S1P_S1P3_PATHWAY	PID_S1P_S1P3_PATHWAY	28	0.670794	1.45511	0.0300334	0.094194	2494	GNAO1/FLT1/PDGFB/SRC/GNA14
PLASARI_TGFB1_SIGNALING_VIA_NFIC_10HR_DN	PLASARI_TGFB1_SIGNALING_VIA_NFIC_10HR_DN	29	0.667083	1.45141	0.0301676	0.0944067	4713	ACAN/RAB3IL1/OTULINL/CA6/MAFB/VWA5A/ALDH1A3/CELF2/MCF2L
DOANE_BREAST_CANCER_ESR1_DN	DOANE_BREAST_CANCER_ESR1_DN	41	0.628475	1.42019	0.0301724	0.0944067	4651	SLPI/KRT5/DSC2/COL9A3/KRT16/PAX6/SFRP1/FABP7/ASS1/KRT6B/ROPN1
MIKKELSEN_NPC_LCP_WITH_H3K4ME3	MIKKELSEN_NPC_LCP_WITH_H3K4ME3	53	0.595538	1.38335	0.0303347	0.0946984	6864	CYP2J2/SLC25A18/GAL3ST4/AGT/MASP1/KCNIP3/FABP7/MLC1/VWA5A/CP/FGD4/TIMP4/DDR1/PLCD4/GGNBP1/AKNA/TMEM176A
REACTOME_GENERATION_OF_SECOND_MESSENGER_MOLECULES	REACTOME_GENERATION_OF_SECOND_MESSENGER_MOLECULES	24	0.682675	1.44897	0.0303371	0.0946984	9176	LCP2/CD3D/TRAV19/CD3E/PAK3/CD247/CD101/CD3G/GRAP2/LCK/ITK/PLCG2/WAS/FYB1
NAKAYAMA_SOFT_TISSUE_TUMORS_PCA2_UP	NAKAYAMA_SOFT_TISSUE_TUMORS_PCA2_UP	88	0.544536	1.3067	0.030426	0.094827	5463	FGF9/CRLF1/NCAM1/ROR2/COL11A1/COL9A3/SHISAL1/COL2A1/AHNAK2/APLP1/PRPH/PITX1/FOXF2/CDH3/EFNA3
HECKER_IFNB1_TARGETS	HECKER_IFNB1_TARGETS	86	0.550131	1.31682	0.0304878	0.0949453	7942	CXCL10/CMTM5/RSAD2/OAS2/SERPING1/KLRD1/MMP9/HERC5/EPSTI1/PDZK1IP1/LY6E/CHI3L1/TCL1A/MX2/ZBP1/LAMP3/SIGLEC1/EGR2/C1QA/C3AR1/CLU/ITGA2B/MS4A4A/MMP25/FCER1A/OASL/SH3BGRL2/FFAR2/C1QC/HERC6/KCNJ15/CMTM2/JUP/MYL9/TMEM140
BIOCARTA_THELPER_PATHWAY	BIOCARTA_THELPER_PATHWAY	12	0.769961	1.4388	0.0305301	0.0950026	6715	CD3D/CD3E/ITGB2/CD247/ITGAL/PTPRC/CD3G/CD2/THY1
VALK_AML_CLUSTER_3	VALK_AML_CLUSTER_3	33	0.638928	1.41541	0.0306011	0.0951491	6560	MAP7/SELENOP/BLVRA/FCGRT/SH2D1A/SCN9A/PDGFD/ENPP4/PLS1/ADGRG1/PIEZO2/QPRT/ADCY2/PBXIP1
REACTOME_CYTOSOLIC_SULFONATION_OF_SMALL_MOLECULES	REACTOME_CYTOSOLIC_SULFONATION_OF_SMALL_MOLECULES	23	0.685473	1.44896	0.0307167	0.095434	5732	SULT4A1/SULT1B1/SULT1A1/SULT2B1/PODXL2/SLC26A1/SULT1A2
PID_SYNDECAN_1_PATHWAY	PID_SYNDECAN_1_PATHWAY	46	0.609714	1.39217	0.0307856	0.0955068	4932	COL15A1/CCL5/COL14A1/COL11A1/COL9A3/LAMA5/SDC1/COL9A1/MMP9/COL9A2/COL2A1/COL17A1/HPSE/COL4A6
WP_CLASSICAL_PATHWAY_OF_STEROIDOGENESIS_WITH_GLUCOCORTICOID_AND_MINERALOCORTICOID_METABOLISM	WP_CLASSICAL_PATHWAY_OF_STEROIDOGENESIS_WITH_GLUCOCORTICOID_AND_MINERALOCORTICOID_METABOLISM	14	0.748585	1.44618	0.0307882	0.0955068	526	CYB5A/CYP11A1/CYP17A1
KEGG_CARDIAC_MUSCLE_CONTRACTION	KEGG_CARDIAC_MUSCLE_CONTRACTION	67	0.575067	1.35782	0.0308325	0.0955697	3964	MYH7/CACNB4/ACTC1/ATP1B4/MYL2/CACNA2D4/CACNG7/ATP1A2/COX6B2/CACNG6/TNNI3/ATP1B2/CACNA1D/FXYD2/CACNB2
FIGUEROA_AML_METHYLATION_CLUSTER_6_DN	FIGUEROA_AML_METHYLATION_CLUSTER_6_DN	30	0.65639	1.43958	0.030871	0.0956146	6896	CD3D/ASXL3/CSGALNACT1/GPR17/C10orf82/UNC5D/AHNAK2/PLEK/CD3G/LINC00242/DNAJC28/IL2RG/TACR3
MARTORIATI_MDM4_TARGETS_FETAL_LIVER_UP	MARTORIATI_MDM4_TARGETS_FETAL_LIVER_UP	224	0.49173	1.22028	0.030969	0.0958119	8351	A2M/PERP/HOXB9/DLX3/RHBDF2/GRIP1/AK4/BTG2/CGREF1/EGLN3/ENHO/TP53INP1/DDIT4L/COX6B2/SERPINE2/FABP7/MAB21L3/PDXP/DEF6/KRT19/ST14/PIK3IP1/VWF/SP6/JDP2/LRRC32/KBTBD11/KCNE3/SUSD4/NPPB/PTPRVP/PLCD4/PLTP/SOSTDC1/NR6A1/PPP1R3C/P4HA2/GALK1/KDM7A/KANK3/TAGAP/ETV4/PRTG/CDKN1A/SPAG17/PHLDA3/MGARP/PPP1R3G/DDIT4/BHLHE40/AK1
VANTVEER_BREAST_CANCER_METASTASIS_UP	VANTVEER_BREAST_CANCER_METASTASIS_UP	44	0.618534	1.41066	0.0309829	0.0958119	8335	EBF4/BTG2/PCSK6/MATN3/INPP5J/KRT18/CCDC74B/FBP1/NEO1/SEC14L2/STK32B/FGF18/SCUBE2/MYLIP/RAB27B/LAMP5/TGFB3
WP_FIBRIN_COMPLEMENT_RECEPTOR_3_SIGNALING_PATHWAY	WP_FIBRIN_COMPLEMENT_RECEPTOR_3_SIGNALING_PATHWAY	42	0.623579	1.41546	0.0310493	0.0958847	3599	FGB/CXCL10/LBP/RASSF5/FGG/CD14/SRC/ITGB2/TLR3/NOS2
PID_INTEGRIN2_PATHWAY	PID_INTEGRIN2_PATHWAY	28	0.667791	1.44859	0.0311457	0.0960912	4322	FGB/F11R/F10/FGG/PROC/ITGB2/ITGAD/ITGAL/PLAU/ICAM2/C3/TGFBI
REACTOME_KERATAN_SULFATE_DEGRADATION	REACTOME_KERATAN_SULFATE_DEGRADATION	13	0.756238	1.43574	0.031211	0.096218	3792	ACAN/FMOD/KERA
ZWANG_EGF_PERSISTENTLY_DN	ZWANG_EGF_PERSISTENTLY_DN	59	0.580455	1.3576	0.0312826	0.096364	7963	EYA2/ACOT11/EPB41L1/EPHB2/NECTIN1/TENM4/ALOX5AP/IFITM10/SLC2A9/NBEAL2/UNC93B1/ESAM/TSPAN1/SYN3/LINC00893/HSD11B1/SAMD15
MASRI_RESISTANCE_TO_TAMOXIFEN_AND_AROMATASE_INHIBITORS_UP	MASRI_RESISTANCE_TO_TAMOXIFEN_AND_AROMATASE_INHIBITORS_UP	19	0.705813	1.44774	0.0314685	0.0968617	6672	SULF1/ATRNL1/MGP/RMST/NPY1R/GREB1/AGR2/AREG/ABCA12/METTL7A
PID_CXCR4_PATHWAY	PID_CXCR4_PATHWAY	96	0.54288	1.30375	0.0315041	0.0968621	6313	ITGA8/CD3D/GNG2/GNAO1/CD3E/HCK/ITGA9/MMP9/PRKCZ/SRC/FOXO1/CD247/PIK3CG/STAT5A/PTPRC/ITGA2/PTPN6/CD3G/FGR/CXCL12/STAT5B
HOOI_ST7_TARGETS_UP	HOOI_ST7_TARGETS_UP	90	0.54744	1.31324	0.0315361	0.0968621	4542	JCAD/TGFA/PODXL/LHX6/ANKRD33B/SMKR1/CALB1/GPR87/STON2/LY6E/PI3/MEST/IL32/ACACB/PRR5/TBILA/ARHGAP26/SYT1/BAIAP2L1/KLHL29
REACTOME_TNFR2_NON_CANONICAL_NF_KB_PATHWAY	REACTOME_TNFR2_NON_CANONICAL_NF_KB_PATHWAY	97	0.541569	1.30153	0.0315682	0.0968621	6332	EDARADD/CD40/TNFSF14/TNFRSF9/TNFSF15/EDAR/TNFRSF11B/TNFRSF11A/TNFRSF25/CD70/TNFSF18/TNFSF11/LTB/TNFSF13B/PSMB11/TNFRSF14/MAP3K14/CD27/TNFRSF1B
REACTOME_CA_DEPENDENT_EVENTS	REACTOME_CA_DEPENDENT_EVENTS	36	0.639815	1.43394	0.0315904	0.0968621	6457	PDE1B/PRKAR2B/ADCY5/CAMK2A/ADCY4/PDE1A/PRKCG/PRKCD/ADCY8/CAMKK1/CAMK2B/ADCY2
ONO_FOXP3_TARGETS_DN	ONO_FOXP3_TARGETS_DN	36	0.639187	1.43253	0.0315904	0.0968621	7941	CCL5/RUNX3/SLFN12L/GZMA/SELL/HAVCR2/EOMES/TNFRSF25/SEMA4A/CD84/P2RY14/IRF4/FASLG/FFAR2/IGFBP4/CDKN1A
PID_IL8_CXCR2_PATHWAY	PID_IL8_CXCR2_PATHWAY	34	0.643551	1.42856	0.0316594	0.0969412	5920	ARRB1/GNG2/HCK/RAC2/PRKCG/GNA14/ELMO1/PIK3CG/PRKCB/FGR
SEKI_INFLAMMATORY_RESPONSE_LPS_UP	SEKI_INFLAMMATORY_RESPONSE_LPS_UP	76	0.559887	1.33272	0.031665	0.0969412	6412	SLCO4A1/CD40/CXCL10/CCL3/PTPRE/RSAD2/EREG/NGFR/TCIM/ZMYND15/CXCL16/SERPINA3/JDP2/SLC15A3/EGR2/GCH1/TLR2/RND1/RAB20/EGR3/EXOC3L4/SELE/CCRL2/GBP4/CCL7
RAMASWAMY_METASTASIS_DN	RAMASWAMY_METASTASIS_DN	56	0.595516	1.39536	0.0317258	0.0970526	4821	RORB/F10/ASPA/MYL2/PRKG2/CHRNA5/MAPRE3/P2RX1/NR4A1/MAOB/PDE6A/NOS2/ABLIM1/KCNAB1/DLG3/MYH11
KEGG_NITROGEN_METABOLISM	KEGG_NITROGEN_METABOLISM	23	0.684178	1.44623	0.0318544	0.0972963	2866	CA9/CA6/CA8/CA3/CA14
LIAN_NEUTROPHIL_GRANULE_CONSTITUENTS	LIAN_NEUTROPHIL_GRANULE_CONSTITUENTS	23	0.682968	1.44367	0.0318544	0.0972963	6625	CYBB/CAMP/MMP13/MMP9/CTSE/ITGB2/CTSH/LYZ/LCN2/ELANE/LTF/CTSD
REACTOME_INCRETIN_SYNTHESIS_SECRETION_AND_INACTIVATION	REACTOME_INCRETIN_SYNTHESIS_SECRETION_AND_INACTIVATION	21	0.685548	1.43086	0.031927	0.0973527	2689	CDX2/GATA4/PAX6/GRP/PCSK1
MEISSNER_BRAIN_HCP_WITH_H3K4ME2	MEISSNER_BRAIN_HCP_WITH_H3K4ME2	17	0.722989	1.4522	0.0319527	0.0973527	5795	KL/FAM83F/ANK1/LANCL3/SHISA7/FRAT1/MYO5C/CD164L2/HSD11B2
HENDRICKS_SMARCA4_TARGETS_DN	HENDRICKS_SMARCA4_TARGETS_DN	43	0.621505	1.41656	0.0319829	0.0973527	4857	A2M/SELENOP/IL36B/MC4R/MC5R/AGR2/ARHGDIB/GPR183/SFTPB/PLS1
REACTOME_ASSEMBLY_AND_CELL_SURFACE_PRESENTATION_OF_NMDA_RECEPTORS	REACTOME_ASSEMBLY_AND_CELL_SURFACE_PRESENTATION_OF_NMDA_RECEPTORS	43	0.619072	1.41102	0.0319829	0.0973527	6395	NEFL/TUBAL3/CAMK2A/TUBB4A/ACTN2/GRIN2C/GRIN3B/GRIN2B/LRRC7/TUBA3E/TUBB2B/GRIN2D/DLG3/TUBB2A/CAMK2B/TUBA8/TUBA1A
PETROVA_ENDOTHELIUM_LYMPHATIC_VS_BLOOD_DN	PETROVA_ENDOTHELIUM_LYMPHATIC_VS_BLOOD_DN	156	0.511545	1.25804	0.032	0.0973527	6277	NPTX1/RNASE1/SELP/BMP6/BTG2/NRCAM/FLT1/PCDH1/LAMA5/PDLIM4/SLC6A8/RAC2/TFEC/TGM2/KRT7/IL32/AHNAK2/CYFIP2/PGF/SLC1A1/NUAK1/PLAU/SLC7A7/TNFRSF21/TCN2/CLU/ICAM2/CAPG/ARHGDIB/TGFBI/EFEMP1/CHST1/SELE/PLTP/CCRL2/ARL4C/VEGFC/ENO2
VERNOCHET_ADIPOGENESIS	VERNOCHET_ADIPOGENESIS	14	0.748247	1.44553	0.0320197	0.0973527	5003	FABP4/ADCYAP1R1/RARRES2/AGT/SULT1A1/VNN3/AOC3/SORT1
GAURNIER_PSMD4_TARGETS	GAURNIER_PSMD4_TARGETS	50	0.599376	1.38577	0.032563	0.0988534	4662	CCL5/CXCL10/IL16/CD86/IL22RA1/CCL3/CCL20/CCL18/IL21R/CXCL11/IL12RB1/IL18R1/CXCL9/CXCL16/CCR7/CCR5/C3AR1/C3/TGFBR1/IL7
DE_YY1_TARGETS_UP	DE_YY1_TARGETS_UP	19	0.703989	1.44399	0.032634	0.0989934	8149	DAPK2/CDKN1C/NGFR/CSF2/CHIT1/TRIM31/SMPD3/GPX5/PRSS16/IL19/CNR2
SCHAEFFER_PROSTATE_DEVELOPMENT_AND_CANCER_BOX4_UP	SCHAEFFER_PROSTATE_DEVELOPMENT_AND_CANCER_BOX4_UP	11	0.780915	1.43895	0.0327225	0.0991862	5427	FABP4/KRT19/PRKCB
BEIER_GLIOMA_STEM_CELL_UP	BEIER_GLIOMA_STEM_CELL_UP	35	0.638355	1.42206	0.0327511	0.0991972	5502	SLCO4A1/COL9A3/SERPING1/PROM1/SV2C/ZNF516/NELL2/RDH10/MYO5C/RALGAPA2
ZHAN_LATE_DIFFERENTIATION_GENES_DN	ZHAN_LATE_DIFFERENTIATION_GENES_DN	15	0.737707	1.44522	0.0328467	0.0994111	7358	SORL1/MARCKSL1/ADA/KLK1/GPR183/BIK/SYK/LCK/RHOH
REACTOME_PLASMA_LIPOPROTEIN_ASSEMBLY_REMODELING_AND_CLEARANCE	REACTOME_PLASMA_LIPOPROTEIN_ASSEMBLY_REMODELING_AND_CLEARANCE	65	0.573974	1.35268	0.0329897	0.0997332	3761	A2M/PCSK5/LIPG/CREB3L3/PCSK9/PCSK6/LIPC/CES3/ALB/CIDEC/APOC1/SCARB1
REACTOME_AMINE_LIGAND_BINDING_RECEPTORS	REACTOME_AMINE_LIGAND_BINDING_RECEPTORS	32	0.642528	1.42047	0.0330033	0.0997332	4490	CHRM3/HTR1F/CHRM2/HTR2A/HTR2C/ADRA1B/HRH2/CHRM1/CHRM5/DRD2/ADRA2A/HTR1B
LANDIS_BREAST_CANCER_PROGRESSION_UP	LANDIS_BREAST_CANCER_PROGRESSION_UP	43	0.61802	1.40862	0.033049	0.0997465	6569	LITAF/RETREG1/TPD52/ARHGEF5/TFAP2C/SPINT1/HAVCR1/STRBP/SOX4/CD82/LCN2/IRF6/KCNN4/EBP
REACTOME_COLLAGEN_DEGRADATION	REACTOME_COLLAGEN_DEGRADATION	64	0.574087	1.3527	0.0330579	0.0997465	5639	COL15A1/PRSS2/COL6A6/MMP10/PHYKPL/COL14A1/COL11A1/COL9A3/MMP8/MMP13/COL9A1/MMP9/COL9A2/COL25A1/COL2A1/COL17A1/COL26A1/COL4A6/COL18A1/COL5A3/ELANE
WP_CCL18_SIGNALING_PATHWAY	WP_CCL18_SIGNALING_PATHWAY	45	0.611711	1.39382	0.0330843	0.0997506	4131	NEFL/AK4/MMP9/MIAT/CSF2/LINC02245/HOTAIR/SNAI1/LINC02582/LINC01361
KEGG_PANTOTHENATE_AND_COA_BIOSYNTHESIS	KEGG_PANTOTHENATE_AND_COA_BIOSYNTHESIS	16	0.730892	1.4543	0.0332542	0.100065	2078	VNN1/VNN2/DPYS/UPB1
HUMMERICH_MALIGNANT_SKIN_TUMOR_UP	HUMMERICH_MALIGNANT_SKIN_TUMOR_UP	16	0.730678	1.45388	0.0332542	0.100065	1494	SPRR2A/SLPI/FAM110D/KRT16/KRT13
MIKKELSEN_ES_HCP_WITH_H3_UNMETHYLATED	MIKKELSEN_ES_HCP_WITH_H3_UNMETHYLATED	55	0.589831	1.37945	0.033264	0.100065	3864	TBX22/NOS1/CAMK2A/TRPC3/TEX11/RPH3A/SSTR2/TNFRSF9/EDAR/TEX101/GOLGA7B/SLC2A9/FXYD2/CCDC110/CES5A
ELVIDGE_HIF1A_AND_HIF2A_TARGETS_DN	ELVIDGE_HIF1A_AND_HIF2A_TARGETS_DN	103	0.534903	1.29176	0.0334686	0.100604	6578	CYB5A/ZNF395/LIMCH1/CA9/DSC2/AK4/EGLN3/SH3GL3/PDGFB/IGFBP5/SPAG4/IGFBP3/AHNAK2/RASA4/SH2B2/KRT15/CCNG2/MXI1/EFNA3/ITPR1/STBD1/S100A4/SOX9/VEGFC/ENO2/P4HA2
ROESSLER_LIVER_CANCER_METASTASIS_UP	ROESSLER_LIVER_CANCER_METASTASIS_UP	105	0.532344	1.28681	0.0335025	0.10063	4949	HOXB13/IL2RB/CDS1/ADD2/CES1/RHAG/ITGA9/AKR1C4/MMP9/LY6E/CD247/SPP1/SPOCK3/KHK/CSF3R/SPTBN2/ADGRL1
REACTOME_RHO_GTPASES_ACTIVATE_WASPS_AND_WAVES	REACTOME_RHO_GTPASES_ACTIVATE_WASPS_AND_WAVES	36	0.63647	1.42644	0.0337691	0.101354	3412	NCKAP1L/BTK/BAIAP2/CYFIP2
REACTOME_SIGNALING_BY_FGFR2	REACTOME_SIGNALING_BY_FGFR2	71	0.567947	1.34494	0.0339157	0.101615	2193	FGF9/FGFBP2/FGF7/ESRP1/FGFBP1/FGF20/SRC
MULLIGHAN_MLL_SIGNATURE_2_DN	MULLIGHAN_MLL_SIGNATURE_2_DN	270	0.486334	1.21296	0.033966	0.101615	5711	CD200/CD3D/MN1/RALGDS/NTRK2/TSPAN7/TIE1/MCTP2/TPD52/SORL1/TEX11/CLMN/LAMA5/SLC24A3/VAV3/DNAH2/EFCAB6/DHRS3/CSN3/DEPTOR/SERPINE2/EDN2/HIP1R/DPT/OLFM4/ASS1/MDK/CHI3L1/ELMO1/PGF/RASL10A/STAT5A/MUC4/KDM5B/TNFRSF25/P2RX3/TNFRSF21/IFITM1/MCF2L/MYRF/RUNX1T1/MYH11/AREG/SLC9A3R2/SPRY1/CKB/MYO5C/STK32B/EGR3/PTHLH/MAST4/LRRN2
JINESH_BLEBBISHIELD_TO_IMMUNE_CELL_FUSION_PBSHMS_UP	JINESH_BLEBBISHIELD_TO_IMMUNE_CELL_FUSION_PBSHMS_UP	373	0.469167	1.17538	0.033966	0.101615	4873	SLC7A2/SYTL4/OLR1/CTSZ/HOXC13/SPINK1/PMEPA1/HS6ST2/TGFA/SYT9/LIMCH1/ACKR3/SPTSSB/INPP5D/KIAA1671/FBLN1/PODXL/CRYBB2/SLC4A11/EGLN3/KRT16/GJB2/FRMD3/LAMA5/ACKR2/YDJC/IGFBP5/MAPT/ARL14/TMEM191A/ADAM23/FGD3/SPINT1/CYP2S1/MSI2/KRT7/ENTPD3/PATJ/KRT80/SCN9A/ANKRD1/PRAG1/NLRP8/CPA4/CYFIP2/ALDH1A3/BID/NUAK1/ALDH3A1/ZNF219/CABLES1/FBXO32/EFEMP1/DKK3/CUL9/MATN2/BCAS1
SCHAEFFER_PROSTATE_DEVELOPMENT_6HR_DN	SCHAEFFER_PROSTATE_DEVELOPMENT_6HR_DN	440	0.463454	1.16529	0.033966	0.101615	2999	ZNF704/SAMD5/LITAF/ALDH1A1/PTPRD/PLCXD3/CAMK1D/BMP4/SMOC2/ADAMDEC1/FRAS1/KCNK1/LRATD2/LSP1/GRIA4/HOXA13/ENPEP/SHTN1/AUTS2/MYCL/DHRS3/NECTIN1/KRT19/TBC1D16/HOXD13/PTGFRN/SIPA1L2/SP6/CXADR/SYT13
FIGUEROA_AML_METHYLATION_CLUSTER_1_UP	FIGUEROA_AML_METHYLATION_CLUSTER_1_UP	110	0.537034	1.29819	0.0339837	0.101615	3617	JAKMIP2/JCAD/WT1/MAP7/PAQR5/TIE1/HTR2A/SORL1/KRT81/EREG/ZCCHC12/ZFHX2/PIGZ/CD9/TBC1D16/NTN5/VWF/VWA5A/FAM83B/ABLIM1
NOJIMA_SFRP2_TARGETS_UP	NOJIMA_SFRP2_TARGETS_UP	31	0.641003	1.41116	0.0341034	0.101896	4083	CD40/TNN/TNFRSF9/SFRP2/TP53AIP1/CIDEC/IL24/CLU
REACTOME_DEFECTIVE_B4GALT7_CAUSES_EDS_PROGEROID_TYPE	REACTOME_DEFECTIVE_B4GALT7_CAUSES_EDS_PROGEROID_TYPE	20	0.698467	1.44787	0.0344037	0.102716	6696	GPC4/GPC3/GPC2/GPC5/SDC1/BCAN/CSPG5/SDC3/CSPG4/GPC1/VCAN
CHESLER_BRAIN_QTL_CIS	CHESLER_BRAIN_QTL_CIS	71	0.572956	1.3568	0.0344727	0.102845	3247	ACKR1/CD6/PDPN/RGS16/KCNJ9/SORL1/CCND2/SERPINA3/KCNH1/GRIN2B
VALK_AML_CLUSTER_10	VALK_AML_CLUSTER_10	29	0.6608	1.43774	0.0346369	0.103106	4949	MN1/SPON1/RNASE2/PIK3C2B/C3AR1/SNED1/SPRY1/F2RL1/ADGRL1
LEE_TARGETS_OF_PTCH1_AND_SUFU_UP	LEE_TARGETS_OF_PTCH1_AND_SUFU_UP	51	0.596883	1.38244	0.0346639	0.103106	3674	TSHZ2/FRMD4B/MAP2K6/CCND2/SSTR2/ATOH1/SFRP1/LYZ/C1QA
SOTIRIOU_BREAST_CANCER_GRADE_1_VS_3_DN	SOTIRIOU_BREAST_CANCER_GRADE_1_VS_3_DN	51	0.596485	1.38152	0.0346639	0.103106	1625	JHY/ZNF395/FRY/NYNRIN/ZFP2/ECHDC2
PEDERSEN_TARGETS_OF_611CTF_ISOFORM_OF_ERBB2	PEDERSEN_TARGETS_OF_611CTF_ISOFORM_OF_ERBB2	74	0.559287	1.33021	0.0347648	0.103329	8664	PARM1/TGFA/PTGES/DSC2/ITGB6/ANKRD22/FAM131B/ENTPD3/NPY1R/ZNF185/C3orf52/AP1S3/S100A2/F2RL1/IL11/B3GNT5/ISG20/TSPAN1/IL1R2/IDS/DNM3/HSPB8/FSTL3
YAO_TEMPORAL_RESPONSE_TO_PROGESTERONE_CLUSTER_9	YAO_TEMPORAL_RESPONSE_TO_PROGESTERONE_CLUSTER_9	77	0.561229	1.33442	0.0348718	0.10356	6601	EYA2/CD24/TSPAN8/CD53/UPK3B/ELF3/TES/KRT19/RAB25/LYZ/LXN/SLC1A1/OVGP1/DBNDD2/TST/SMIM11A/GSTA1/TMPRSS2/A4GALT/RNASET2
REACTOME_SIGNALING_BY_MET	REACTOME_SIGNALING_BY_MET	79	0.556584	1.32134	0.0349076	0.10356	5454	TNS4/COL11A1/SH3GL3/LAMA5/SPINT1/SRC/SPINT2/LAMA3/COL2A1/HGFAC/SH3GL2/MUC20/TNS3/ITGA2/COL5A3
WP_EGFEGFR_SIGNALING_PATHWAY	WP_EGFEGFR_SIGNALING_PATHWAY	161	0.507746	1.25094	0.034965	0.10356	6496	RALGDS/PTPN5/INPP5D/CAMK2A/PIK3C2B/SH2D2A/REPS2/RPS6KA1/SH3GL3/PTPRR/VAV3/DOK2/PRKCZ/PTK6/NCK2/SRC/FOXO1/IQSEC1/MAPK4/STAT5A/SH3GL2/PRKCD/CBLC/PRKCB/MAP3K1/ERBB2/MYBL2/PLD1/STAT5B/ERRFI1/EGF
BLANCO_MELO_RESPIRATORY_SYNCYTIAL_VIRUS_INFECTION_A594_CELLS_UP	BLANCO_MELO_RESPIRATORY_SYNCYTIAL_VIRUS_INFECTION_A594_CELLS_UP	269	0.486146	1.21233	0.034965	0.10356	6928	LCP1/LMO2/CEACAM1/LIPG/COL15A1/CXCL10/TNFSF14/CH25H/TNFRSF10A/IDO1/MMP10/SORBS1/SLC6A12/TMCC3/CCL3/PTPRE/MYH16/RSAD2/TMEM154/SERPING1/GALNT12/FAM43A/IL15RA/IL21R/TNFSF10/MMP9/TNFRSF9/SEMA3D/SERPINE2/CXCL11/TGM2/HERC5/BATF2/GIPR/DCLK1/MX2/ACHE/ALOXE3/TLR3/PGF/LAMP3/TFPI2/COL17A1/PLAU/CORO2B/CHST2/TCAF2/IFITM1/FBXO32/C3/TRAF1/BST2/CD82/TNFSF13B/CRISPLD2/CDH3/ZBTB32/BIK/OASL/NCF2/ULBP2/EFNB2/HSPA6/G…
REACTOME_CARGO_CONCENTRATION_IN_THE_ER	REACTOME_CARGO_CONCENTRATION_IN_THE_ER	33	0.634536	1.40568	0.0349727	0.10356	4835	CTSZ/SERPINA1/F5/TGFA/FOLR1/F8/AREG
BIOCARTA_BARRESTIN_PATHWAY	BIOCARTA_BARRESTIN_PATHWAY	11	0.77558	1.42912	0.0353403	0.104571	569	KCNA1/ARRB1
LIAN_LIPA_TARGETS_3M	LIAN_LIPA_TARGETS_3M	57	0.580027	1.35902	0.0354167	0.104719	7701	TLR7/SLFN12L/ATP6V0D2/CAMP/CD244/MMP8/FABP7/SPIC/MAFB/ACP5/CSTA/SLC40A1/SLC15A3/LILRB4/C1QA/C3AR1/GDF15/DNMT3A/MMP19/FCGR2B/LY9/MPEG1/C1QC/S100A9/IL1R2
LU_TUMOR_VASCULATURE_UP	LU_TUMOR_VASCULATURE_UP	28	0.662927	1.43804	0.0355951	0.105052	6748	CMTM8/LCP2/PLXDC1/MMP9/SPP1/TNFRSF21/FOXF2/EGFL6/COL5A3/HSPA6/ADAP2/VCAN/CHN1
PID_IL8_CXCR1_PATHWAY	PID_IL8_CXCR1_PATHWAY	28	0.660335	1.43242	0.0355951	0.105052	6127	ARRB1/GNG2/HCK/PRKCG/GNA14/PIK3CG/PRKCB/FGR/PLD1
KAMIKUBO_MYELOID_CEBPA_NETWORK	KAMIKUBO_MYELOID_CEBPA_NETWORK	27	0.665867	1.43536	0.0357143	0.105052	6346	HDC/CYBB/CAMP/LBP/MMP8/IRF8/IL18/DGAT2/SPINT2/LYZ/CD177/LCN2/CSF2RA/LTF/RAB31
THEODOROU_MAMMARY_TUMORIGENESIS	THEODOROU_MAMMARY_TUMORIGENESIS	27	0.664933	1.43335	0.0357143	0.105052	1280	SFMBT2/NOTCH4/RSPO2/RSPO3/KLF15/PTGIS
WP_MIRNA_REGULATION_OF_P53_PATHWAY_IN_PROSTATE_CANCER	WP_MIRNA_REGULATION_OF_P53_PATHWAY_IN_PROSTATE_CANCER	27	0.661112	1.42511	0.0357143	0.105052	3649	PERP/SESN3/TP53AIP1/CYS1/BID
RORIE_TARGETS_OF_EWSR1_FLI1_FUSION_DN	RORIE_TARGETS_OF_EWSR1_FLI1_FUSION_DN	27	0.659974	1.42266	0.0357143	0.105052	3848	GAP43/KIF5C/CD24/TMOD1/DCX/DDC/SFRP1/SCG2/RIMBP2/ARHGAP4/PRPH
LUI_THYROID_CANCER_CLUSTER_3	LUI_THYROID_CANCER_CLUSTER_3	27	0.658573	1.41964	0.0357143	0.105052	71	LITAF
KEGG_HISTIDINE_METABOLISM	KEGG_HISTIDINE_METABOLISM	29	0.658579	1.43291	0.0357542	0.105091	4737	HDC/ASPA/AOC1/DDC/AMDHD1/MAOB/ALDH1A3/ALDH3A1/UROC1
REACTOME_CHONDROITIN_SULFATE_DERMATAN_SULFATE_METABOLISM	REACTOME_CHONDROITIN_SULFATE_DERMATAN_SULFATE_METABOLISM	49	0.596967	1.37306	0.035865	0.105262	6750	CHST15/CSGALNACT1/GPC4/GPC3/GPC2/GPC5/SDC1/BCAN/CHST13/CSPG5/SDC3/CSPG4/HYAL1/GPC1/VCAN/HYAL3
ZHU_CMV_8_HR_DN	ZHU_CMV_8_HR_DN	49	0.59573	1.37022	0.035865	0.105262	4288	FGF7/MN1/RALGDS/BMP4/FBLN1/IGFBP2/GAS1/ADH1B/ADRA2A
KEGG_PATHWAYS_IN_CANCER	KEGG_PATHWAYS_IN_CANCER	312	0.478228	1.19518	0.035964	0.105474	8835	FGF9/SHH/SMO/FGF7/DAPK2/RALGDS/FZD3/BMP4/TGFA/KIT/RASSF5/EGLN3/VEGFD/PDGFB/LAMA5/FGF14/WNT10B/RAC2/FGF20/MMP9/PRKCG/WNT11/WNT7B/CCNE1/FOXO1/LAMA3/TCF7L1/FLT3/MITF/WNT7A/PGF/PIK3CG/NOS2/BID/STAT5A/FGF8/CSF3R/NTRK1/ITGA2B/WNT9A/TGFBR1/WNT8B/TRAF1/ITGA2/RUNX1T1/COL4A6/AXIN2/CBLC/CSF2RA/PRKCB/FGF17/FGF18/ERBB2/MAPK10/PLD1/CCNA1/VEGFC/FZD8/STAT5B/EGF/HGF/FGF6/RET/FASLG/CSF1R/CDKN2B/JUP/PTCH1/APC2/IGF1…
WP_CAMKK2_PATHWAY	WP_CAMKK2_PATHWAY	35	0.635857	1.4165	0.0360262	0.105579	3040	MAF/CHRM3/NOS1/NFATC2
SESTO_RESPONSE_TO_UV_C4	SESTO_RESPONSE_TO_UV_C4	19	0.697787	1.43127	0.0361305	0.105807	3510	ATP12A/IVL/CD9/ALDH1A3
REACTOME_AKT_PHOSPHORYLATES_TARGETS_IN_THE_NUCLEUS	REACTOME_AKT_PHOSPHORYLATES_TARGETS_IN_THE_NUCLEUS	10	0.793606	1.44381	0.036193	0.105834	2698	FOXO6/FOXO1/NR4A1
REACTOME_TRANSPORT_OF_ORGANIC_ANIONS	REACTOME_TRANSPORT_OF_ORGANIC_ANIONS	10	0.79175	1.44043	0.036193	0.105834	5929	SLCO4A1/SLCO3A1/SLCO2B1/SLCO2A1/SLCO1B3/SLCO1B1/SLCO1A2
CAMPS_COLON_CANCER_COPY_NUMBER_DN	CAMPS_COLON_CANCER_COPY_NUMBER_DN	45	0.610325	1.39066	0.036286	0.105985	2545	ZNF630/BTNL8/CES1P1/NRXN3/FCGR1A/CES1/AMY2A/RBFOX1/PTPN20
REACTOME_SYNTHESIS_OF_BILE_ACIDS_AND_BILE_SALTS	REACTOME_SYNTHESIS_OF_BILE_ACIDS_AND_BILE_SALTS	32	0.635754	1.40549	0.0363036	0.105985	3824	CH25H/CYP39A1/PTGIS/CYP46A1/AKR1C4/ABCB11/CYP27A1/AKR1D1
WP_NOTCH_SIGNALING	WP_NOTCH_SIGNALING	44	0.61102	1.39352	0.0363248	0.105985	5763	NOTCH4/DLL3/DTX4/DTX1/MFNG/NOTCH3/PSEN2/DTX3/DLL1/JAG1
REACTOME_INTERACTION_BETWEEN_L1_AND_ANKYRINS	REACTOME_INTERACTION_BETWEEN_L1_AND_ANKYRINS	30	0.648697	1.42271	0.0363837	0.106002	5640	SCN2B/SCN4B/SPTA1/SPTB/NRCAM/SCN1B/SPTBN5/ANK1/SCN9A/ANK3/SCN7A/SCN4A/SPTBN2/L1CAM
REACTOME_GLUCAGON_SIGNALING_IN_METABOLIC_REGULATION	REACTOME_GLUCAGON_SIGNALING_IN_METABOLIC_REGULATION	30	0.64848	1.42223	0.0363837	0.106002	901	CYSLTR2/PRKAR2B/GNG2/ADCY5/ADCY4
ZHANG_GATA6_TARGETS_UP	ZHANG_GATA6_TARGETS_UP	15	0.727937	1.42607	0.0364964	0.106252	688	MPZL2/FABP4/AQP4/DSC2
BRUINS_UVC_RESPONSE_VIA_TP53_GROUP_C	BRUINS_UVC_RESPONSE_VIA_TP53_GROUP_C	86	0.545554	1.30587	0.0365854	0.106433	9147	FGF7/ADGRV1/KRT78/TLR5/TMC5/NMU/SGSM1/HPCA/CDH8/IL1RL1/LYZ/SH3GL2/COCH/GCH1/KCNQ4/P2RY14/EFS/SSBP2/SNCB/HMGN3/SLC16A13/DHX40/ERG/AGRN/BMPR1B/BVES/FOXQ1
WATANABE_ULCERATIVE_COLITIS_WITH_CANCER_UP	WATANABE_ULCERATIVE_COLITIS_WITH_CANCER_UP	17	0.710898	1.42791	0.0366864	0.106571	3386	PCSK5/MN1/LIMCH1/CDKN1C/PLXNB1/EDIL3
WP_TRYPTOPHAN_METABOLISM	WP_TRYPTOPHAN_METABOLISM	39	0.622374	1.40352	0.0367965	0.106813	3206	CYP2J2/CYP3A4/ALDH1A1/IDO1/AOC1/DDC/INMT/MAOB
WORSCHECH_TUMOR_EVASION_AND_TOLEROGENICITY_UP	WORSCHECH_TUMOR_EVASION_AND_TOLEROGENICITY_UP	29	0.654472	1.42397	0.0368715	0.106953	6843	CXCL10/LCP2/CX3CL1/BLNK/XCL1/CXCL9/CCR7/BOK/IL17D/IRGM/IL4I1/IL12B/IL2RG
BIOCARTA_NO2IL12_PATHWAY	BIOCARTA_NO2IL12_PATHWAY	14	0.742281	1.434	0.0369458	0.106984	5853	CD3D/CD3E/IL12RB1/CD247/CCR5/NOS2/CD3G/CD2
TONKS_TARGETS_OF_RUNX1_RUNX1T1_FUSION_MONOCYTE_UP	TONKS_TARGETS_OF_RUNX1_RUNX1T1_FUSION_MONOCYTE_UP	198	0.494869	1.22516	0.036963	0.106984	6193	SLCO4A1/OLR1/ST6GAL1/CD180/CXCL10/CH25H/MMP10/SELENOP/AQP1/LGALS9/TREM1/CCND2/RGCC/HERC5/LY6E/NES/DHRS9/TFPI2/FABP3/ARAP3/GPR20/GDF15/ICAM2/SOX4/TNNT1/DDR1/MYRF/CKB/L1CAM/PLTP/TUBB2A/KCNN4/QPRT/ADAP2
BROWNE_HCMV_INFECTION_16HR_UP	BROWNE_HCMV_INFECTION_16HR_UP	215	0.493029	1.22298	0.036963	0.106984	6688	PARM1/IGSF3/PLCL1/RUNX3/PDLIM3/E2F5/PTPRE/KCNK1/ARHGEF5/EXPH5/TESK2/DYNC1I1/SLC6A8/PAK3/ADAMTS3/ATP7B/PLAAT4/NEFM/LAMP3/HSPA12A/PRKCD/DLG3/PLS1/TCHH/B3GALT5/RND2/PTHLH/STBD1/LZTS3/KHDRBS3/MLF1/ENO2/DTNB/ACSM3/N4BP2L1
FONTAINE_THYROID_TUMOR_UNCERTAIN_MALIGNANCY_DN	FONTAINE_THYROID_TUMOR_UNCERTAIN_MALIGNANCY_DN	24	0.67575	1.43427	0.0370787	0.107241	6742	SLPI/PTGES/CD38/ODAM/PCSK6/IL24/HCLS1/S100A10/FRZB
LEE_METASTASIS_AND_ALTERNATIVE_SPLICING_DN	LEE_METASTASIS_AND_ALTERNATIVE_SPLICING_DN	43	0.609767	1.38981	0.0373134	0.107841	3523	COL9A3/TTBK1/CELSR2/TNFSF10/MAPT/GRB14/SPP1/LGR6
KOHOUTEK_CCNT2_TARGETS	KOHOUTEK_CCNT2_TARGETS	55	0.585732	1.36986	0.037422	0.107998	8324	CRLF1/CDX2/SP5/NOTCH4/MLXIPL/GABARAPL1/CSN3/CCNO/CROCC2/TMEM253/FAM183A/CALCA/CPSF4L/TRIM67/LMNTD2/NANOS3/ST3GAL6/TMEM54
CROMER_TUMORIGENESIS_DN	CROMER_TUMORIGENESIS_DN	42	0.615508	1.39714	0.0374732	0.108068	4821	CEACAM1/SPINK5/KRT4/AQP3/SCEL/KRT13/APOD/SFRP1/ZNF185/ALDH3A1/NBEAL2/S100P/MUC4/CLU/KRT15/MYH11
ZHANG_TARGETS_OF_EWSR1_FLI1_FUSION	ZHANG_TARGETS_OF_EWSR1_FLI1_FUSION	85	0.545433	1.30403	0.0376016	0.108359	4572	ST6GAL1/RUNX3/SLC17A7/AK4/CES1/NPTXR/FCGRT/GABARAPL1/MAPT/CHN2/VWA5A/SYT1/EGR2/SEL1L3/IFITM1/CSPG5/MSX1/NELL2
REACTOME_AMYLOID_FIBER_FORMATION	REACTOME_AMYLOID_FIBER_FORMATION	50	0.595128	1.37596	0.0378151	0.108762	6095	TSPAN33/PRKN/TSPAN15/SNCAIP/ODAM/SORL1/CALB1/LYZ/TGFBI/MFGE8/LTF/PRL/CALCA
VANDESLUIS_COMMD1_TARGETS_GROUP_3_UP	VANDESLUIS_COMMD1_TARGETS_GROUP_3_UP	73	0.557431	1.32404	0.037871	0.10882	9236	CTSZ/CCDC198/TSPAN8/PKP2/PODXL/MYH7/CGNL1/EGLN3/SPINT1/KRT19/REEP6/CLDN2/APOC1/SCARB1/FOLR1/KCNE3/HKDC1/TF/CBX7/RENBP/GALK1/EZR/CYBA/PHLDA2/PRSS8/ARID3B/SLC13A4/SLC9A3R1/SLC39A5/RNASE4/TAGLN2
GUTIERREZ_CHRONIC_LYMPHOCYTIC_LEUKEMIA_UP	GUTIERREZ_CHRONIC_LYMPHOCYTIC_LEUKEMIA_UP	11	0.771197	1.42104	0.0379581	0.108882	2903	CYBB/P2RX5/IQSEC1
LEI_MYB_TARGETS	LEI_MYB_TARGETS	309	0.476706	1.19057	0.037962	0.108882	9065	LITAF/SPINK1/SERPINB3/CD24/SERPINB4/KRT5/AP1G2/FGFBP1/SERPING1/GRIP2/TFAP2C/KRT81/KRT16/LAMA5/CCND2/DHRS3/PPM1E/SFRP1/SERPINE2/CYP3A5/TGM2/KRT7/KRT19/LY6E/PI3/KRT18/LAMA3/MDK/KRT6A/FBP1/BAIAP2/AHNAK2/COL17A1/S100P/RRAD/SERPINB5/CLU/AGR2/IFITM1/TGFBI/CRABP2/FADS2/KRT15/DDR1/LCN2/EFNA3/IRF6/PTHLH/TM7SF2/ADGRG1/CRIP2/GATA3/KRT8/TUBB2A/HSPA6/S100A10/EBP/CTSD/ISG20/KRT14/IGFBP7/TFF3/S100A9/TMEM158/PLK…
CHIBA_RESPONSE_TO_TSA_UP	CHIBA_RESPONSE_TO_TSA_UP	49	0.592908	1.36373	0.0379747	0.108882	2891	EFNB3/BMP4/TP53I11/BMP6/MMP13/NGFR/VTN/IGFBP2/KRT7/KRT19/CD9/ANK1/CGB3
VARELA_ZMPSTE24_TARGETS_DN	VARELA_ZMPSTE24_TARGETS_DN	38	0.620868	1.39267	0.0380435	0.109001	6864	ALDH1A1/FMO1/VNN1/SULT1B1/CA3/INMT/LYZ/REEP6/CD1D/RGN/RDH16/KLKB1/S100A10/TMEM176A
PIONTEK_PKD1_TARGETS_UP	PIONTEK_PKD1_TARGETS_UP	36	0.630715	1.41354	0.0381264	0.109159	6496	UGT3A2/KLF15/PTER/UGT1A6/ALDH8A1/KLK1/TNFRSF21/HAO2/SLC13A3/MPV17L/RDH16/ERRFI1/EGF
REACTOME_SIGNALING_BY_NOTCH3	REACTOME_SIGNALING_BY_NOTCH3	48	0.598759	1.37237	0.038176	0.109223	6496	IKZF1/NEURL1/HEY2/FABP7/NOTCH3/PSEN2/PBX1/DLL1/JAG1/NEURL1B/PLXND1/EGF
KYNG_RESPONSE_TO_H2O2_VIA_ERCC6_UP	KYNG_RESPONSE_TO_H2O2_VIA_ERCC6_UP	35	0.631795	1.40745	0.0382096	0.109241	4054	KIT/INSL4/ACSL1/S100P/MLIP
LEE_LIVER_CANCER_CIPROFIBRATE_DN	LEE_LIVER_CANCER_CIPROFIBRATE_DN	62	0.570095	1.33965	0.0383817	0.109654	2164	PCK1/PNLIP/KRT4/SERPINA6/DMBT1/SULT1B1/KRT13/WNT10B/CA3/TNNI2
DAZARD_UV_RESPONSE_CLUSTER_G24	DAZARD_UV_RESPONSE_CLUSTER_G24	21	0.680518	1.42036	0.0387685	0.1106	7578	PRSS3/PDLIM4/IL18/SULT2B1/PI3/NEFM/IL1RL1/BAMBI/TUBB2A/PRB2/S100A9/CLDN4
RADMACHER_AML_PROGNOSIS	RADMACHER_AML_PROGNOSIS	80	0.553026	1.31607	0.0388548	0.110767	6211	PMEPA1/CD3D/HOXB5/MAP7/TSPAN7/SLC6A8/AGT/HOXB2/TGM2/MSI2/FOXO1/GUCY1A1/FLT3/S100P/SLC7A7/SFTPB/LCN2/PRG2/TUBB2A/ADGRB2/TSPAN32
ZHANG_RESPONSE_TO_CANTHARIDIN_UP	ZHANG_RESPONSE_TO_CANTHARIDIN_UP	15	0.718946	1.40846	0.0389294	0.1109	3845	LITAF/BTG2/IPCEF1
MIKKELSEN_MCV6_LCP_WITH_H3K27ME3	MIKKELSEN_MCV6_LCP_WITH_H3K27ME3	20	0.694039	1.43869	0.0389908	0.110995	2682	CYP17A1/GZMA/BLNK/TMPRSS13/MYL2/MLC1/NOL4L
ZHOU_TNF_SIGNALING_4HR	ZHOU_TNF_SIGNALING_4HR	49	0.590862	1.35902	0.0390295	0.111026	2870	KIT/PTGES/KALRN/ITGB2/KEL/IL32
EPPERT_PROGENITOR	EPPERT_PROGENITOR	134	0.518695	1.26822	0.0391566	0.111308	3368	TNIK/PRKAR2B/HDC/SPTA1/ASRGL1/EREG/RYR3/BTK/RHAG/ANK1/BAMBI
GAUSSMANN_MLL_AF4_FUSION_TARGETS_F_DN	GAUSSMANN_MLL_AF4_FUSION_TARGETS_F_DN	36	0.629758	1.4114	0.0392157	0.111321	7762	MYOM2/FGFBP1/CA6/SH3GL3/HTATIP2/CD53/TSPAN12/NAP1L2/PRL/GSTA1/VEGFC/AGAP1/AKR1B10/RAET1E
REACTOME_PHYSIOLOGICAL_FACTORS	REACTOME_PHYSIOLOGICAL_FACTORS	11	0.769087	1.41715	0.039267	0.111321	6288	TBX5/GATA4/NPR2/NPR1/CORIN/NPPC
SHIN_B_CELL_LYMPHOMA_CLUSTER_8	SHIN_B_CELL_LYMPHOMA_CLUSTER_8	35	0.629033	1.40129	0.0393013	0.111321	4599	LMO1/CD38/IL21R/SPN/MFNG/CD80/MAFB/SNAI1/SOX4
VANDESLUIS_COMMD1_TARGETS_GROUP_3_DN	VANDESLUIS_COMMD1_TARGETS_GROUP_3_DN	34	0.629439	1.39724	0.0393013	0.111321	6256	WFDC1/DLL3/CLEC1B/VTN/SPSB4/FEZ1/TRIM9/DMRT2/CP/TGFBI/CRABP2/TUBB2A/PCP4/NR2F1
REACTOME_NUCLEOTIDE_CATABOLISM	REACTOME_NUCLEOTIDE_CATABOLISM	34	0.628416	1.39497	0.0393013	0.111321	6060	GDA/DPYS/ENTPD1/UPB1/ENTPD3/NT5C1A/ENTPD8/NUDT18/NT5M
WP_REGUCALCIN_IN_PROXIMAL_TUBULE_EPITHELIAL_KIDNEY_CELLS	WP_REGUCALCIN_IN_PROXIMAL_TUBULE_EPITHELIAL_KIDNEY_CELLS	32	0.632423	1.39813	0.039604	0.111939	6095	PDE1B/NOS1/FFAR3/TRPV5/TNFSF11/TGFBR1/RGN/CALCA
PID_WNT_NONCANONICAL_PATHWAY	PID_WNT_NONCANONICAL_PATHWAY	32	0.632091	1.3974	0.039604	0.111939	3040	ROR2/CHD7/CAMK2A/PRKCZ/NFATC2
PLASARI_TGFB1_SIGNALING_VIA_NFIC_1HR_UP	PLASARI_TGFB1_SIGNALING_VIA_NFIC_1HR_UP	32	0.631429	1.39593	0.039604	0.111939	4045	TENT5C/CCN3/EPHB2/CA6/ENPEP/FLT1/MEOX1/VWA5A/CCR5/KCNAB1
WP_AMINO_ACID_METABOLISM	WP_AMINO_ACID_METABOLISM	81	0.553366	1.3181	0.0397959	0.112402	3662	PCK1/HDC/ACSS1/ALDH1A1/PDK4/SDS/DDC/ASS1/HMGCS2/PPM1L
ZAMORA_NOS2_TARGETS_DN	ZAMORA_NOS2_TARGETS_DN	76	0.554523	1.31995	0.0398366	0.112437	8582	CTSZ/AZGP1/SERPING1/MYL2/SCN1B/SLC6A8/TNNI3/ALOX5AP/VWF/SSC4D/CP/SOX4/SERPINC1/EFS/CACNB3/GALK1/CD36/JUP/F12/IFNAR2/AKR1C1/SLC6A13/HSPB8
MANNE_COVID19_COMBINED_COHORT_VS_HEALTHY_DONOR_PLATELETS_UP	MANNE_COVID19_COMBINED_COHORT_VS_HEALTHY_DONOR_PLATELETS_UP	161	0.502568	1.23818	0.03996	0.112706	9203	CD3D/FAM131C/CAMK2A/OLFML2A/RSAD2/KREMEN1/JAK3/RNF144A/SPINK4/ALS2CL/AMHR2/SLC6A8/TGIF2/CASZ1/MAPRE3/EFNA1/KEL/LY6E/PIK3IP1/ANKRD45/MAOB/APLP1/FNDC4/IFITM1/FBXO32/HPSE/CDH6/COL18A1/SEC14L2/LRP3/EXOC3L4/MGAT5B/CISH/S100A10/MSANTD1/LINGO1/FDXR/HERC6/CMTM7/GCKR/SPATA20/CCDC24/SHISA4/ARMC12/MSRB2/METRN/IDUA/PGPEP1/PARP12/LPIN1/TSPAN17/ISG15
BOSCO_INTERFERON_INDUCED_ANTIVIRAL_MODULE	BOSCO_INTERFERON_INDUCED_ANTIVIRAL_MODULE	77	0.555901	1.32175	0.04	0.112738	6138	CD40/RSAD2/OAS2/TTYH2/TNFSF10/APOBEC3G/HERC5/ST3GAL5/SLAMF7/EPSTI1/SLC39A8/AVPR2/CD80/CYP24A1/ZBP1/LAMP3/GCH1/SDC3/LRRC37A11P/OASL/P2RY14/GBP4
CASORELLI_APL_SECONDARY_VS_DE_NOVO_UP	CASORELLI_APL_SECONDARY_VS_DE_NOVO_UP	37	0.619103	1.39072	0.0401737	0.113148	4151	TGFA/MCTP2/CSGALNACT1/OTULINL/FCGRT/SLC24A3/TFEC/ENTPD1/CLU/CAPN3
[truncated: 94 more rows]

## Sheet: GO_PRC2
ID	Description	setSize	enrichmentScore	NES	pvalue	qvalue	rank	core_enrichment
[truncated: 3,568 more rows]

[truncated: 1 more sheets: KEGG_PRC2]
