# Supplementary material for: Multiomic analyses reveal new targets of polycomb repressor complex 2 in Schwann lineage cells and malignant peripheral nerve sheath tumors
Source: Neurooncol Adv. 2024 Nov 9;6(1):vdae188. doi: 10.1093/noajnl/vdae188 (PMC11606644; doi:10.1093/noajnl/vdae188)
Supplement: vdae188_suppl_Supplementary_Materials [file vdae188_suppl_Supplementary_Materials.zip › Supp Table 4.xlsx]

## Sheet: H3K27ac library complexity
Sample	File Name	Have 1 Uniq Pairs	Have more than 1 Uniq Pairs	Total # Uniquely Mapped Pairs	Ratio of Col 3/Col 4	Ratio of Col 2/Col 3
N1S0(3.14)	N3-14_Input-1	15558882	16816145	18179186	0.925	0.9252
	N3-14_K27ac-6	17679323	19501504	21507025	0.9068	0.9066
N1S0(3.15)	N3-15_1_pct__input-42	16358899	17410680	18528153	0.9397	0.9396
	N3-15_K27Ac-39	16885790	18027225	19241461	0.9369	0.9367
N1S0(3.7)	N3-7_1_pct__input-28	14677817	16072809	17626454	0.9119	0.9132
	N3-7_K27Ac-25	15478343	16757534	18161298	0.9227	0.9237
N0S0(32.3)	N32-3_Input-8	10522340	11444254	12448890	0.9193	0.9194
	N32-3_K27ac-13	13327446	14419917	15604003	0.9241	0.9242
N0S0(32.4)	N32-4_K27Ac-32	18108456	19724580	21507885	0.9171	0.9181
N0S0(32.9)	N32-9-1_pct__input-268	15211941	16929217	18877664	0.8968	0.8986
	N32-9_K27Ac-88	13794424	14784683	15847436	0.9329	0.933
N0E0(32.12)	N32_E12A_K27Ac-74	18717351	20246576	21922402	0.9236	0.9245
N0E0(32.13)	N32_E13B_K27Ac-67	15727362	16595694	17524031	0.947	0.9477
	N32E12A-1_pct__input-262	16732207	18716077	20973925	0.8923	0.894
	N32E13B-1_pct_input-259	12718030	14300720	16114651	0.8874	0.8893
N0(32.1)	N32WT1_Input-50	17434064	19036786	20794606	0.9155	0.9158
	N32WT1_K27ac-55	17356095	18645685	20041296	0.9304	0.9308
N0(32.2)	N32WT2_Input-57	15725299	16748523	17845575	0.9385	0.9389
	N32WT2_K27ac-62	18382939	19708243	21159018	0.9314	0.9328
N0(32.3)	N32WT3-1_pct__input-274	14795566	17213563	20101066	0.8564	0.8595
	N32WT3_K27Ac-102	19229210	20560115	21982446	0.9353	0.9353
	N32-4_1_pct__input-35	18004673	19386497	20869599	0.9289	0.9287
N1E0(3.8)	N3E8-1_pct__input-265	12018118	13675713	15596223	0.8769	0.8788
	N3E8_K27Ac-81	19341866	21003236	22800823	0.9212	0.9209
N1E0(3.9)	N3E9-1_pct__input-271	14392101	16116688	18080627	0.8914	0.893
	N3E9_K27Ac-95	17336074	18467922	19674048	0.9387	0.9387
N1S1(3.1)	N3WT1_Input-15	12853027	13870534	14971229	0.9265	0.9266
	N3WT1_K27ac-20	12968595	13936309	14992751	0.9295	0.9306
N1S1(3.2)	N3WT2_Input-43	12828235	13721881	14686163	0.9343	0.9349
	N3WT2_K27ac-48	15353570	16702997	18180088	0.9188	0.9192
N1S1(3.3)	N3WT3-1_pct__input-277	14530807	16098837	17861346	0.9013	0.9026
	N3WT3_K27Ac-109	16329626	17303868	18342462	0.9434	0.9437

## Sheet: H3K27ac mapping summary
Sample	File Name	# Uniquely Mapped Pairs	# Pairs w/ 1 End Uniquely Mapped	# Pairs w/ Both Ends Mapped to Multiple Locations	# Unmapped Pairs	# Pairs with Only 1 End Mapped (to 1 or Multiple Locations)	# of Unproperly Mapped Pairs (wrong orientation, wrong size, etc)	Total # of Pairs	% Unique Pairs
N1S0(3.14)	N3-14_Input-1	18180335	1555204	1310766	352880	762686	675307	22837178	0.796
	N3-14_K27ac-6	21507077	1403428	768823	380800	686085	361529	25107742	0.857
N1S0(3.15)	N3-15_1_pct__input-42	18529064	1700769	1617322	452529	699214	783352	23782250	0.779
	N3-15_K27Ac-39	19241594	1400549	839773	293885	531320	473599	22780720	0.845
N1S0(3.7)	N3-7_1_pct__input-28	17627521	1472041	1364506	388898	740618	610827	22204411	0.794
	N3-7_K27Ac-25	18161358	1102532	600637	238976	548468	384125	21036096	0.863
N0S0(32.3)	N32-3_Input-8	12449131	1121424	957353	197147	507925	380445	15613425	0.797
	N32-3_K27ac-13	15604063	1080216	615564	206821	549392	283728	18339784	0.851
N0S0(32.4)	N32-4_K27Ac-32	21507907	1500758	996647	379224	675188	475622	25535346	0.842
N0S0(32.9)	N32-9-1_pct__input-268	18878047	1685721	1417359	317521	605399	684499	23588546	0.8
	N32-9_K27Ac-88	15847746	876762	517955	222096	799393	179621	18443573	0.859
N0E0(32.12)	N32_E12A_K27Ac-74	21922686	1545680	1080021	353435	854648	595388	26351858	0.832
N0E0(32.13)	N32_E13B_K27Ac-67	17524088	1205678	874331	389911	550561	511512	21056081	0.832
	N32E12A-1_pct__input-262	20974914	1755584	1827989	1501266	678176	1226717	27964646	0.75
	N32E13B-1_pct_input-259	16115033	1208197	1212307	1021012	539290	976241	21072080	0.765
N0(32.1)	N32WT1_Input-50	20795603	1875763	1670177	360362	871821	776171	26349897	0.789
	N32WT1_K27ac-55	20041401	1361044	915412	370127	592410	406488	23686882	0.846
N0(32.2)	N32WT2_Input-57	17845986	1624105	1587130	384614	611098	621193	22674126	0.787
	N32WT2_K27ac-62	21159121	1276020	915986	374781	620401	501039	24847348	0.852
N0(32.3)	N32WT3-1_pct__input-274	20102078	1597550	1523214	224822	936329	904454	25288447	0.795
	N32WT3_K27Ac-102	21982640	1526029	946532	298622	793731	591854	26139408	0.841
	N32-4_1_pct__input-35	20869865	1991735	1928613	409154	868698	728630	26796695	0.779
N1E0(3.8)	N3E8-1_pct__input-265	15596546	1320298	1236906	359355	478489	592959	19584553	0.796
	N3E8_K27Ac-81	22801006	2146927	1499853	702960	698237	703941	28552924	0.799
N1E0(3.9)	N3E9-1_pct__input-271	18081141	1566926	1332135	359411	510161	652696	22502470	0.804
	N3E9_K27Ac-95	19674154	1431276	1047596	421617	639217	563071	23776931	0.827
N1S1(3.1)	N3WT1_Input-15	14971421	1416206	1275614	276832	540130	511032	18991235	0.788
	N3WT1_K27ac-20	14992804	1002745	687997	215908	452134	265006	17616594	0.851
N1S1(3.2)	N3WT2_Input-43	14687042	1309472	1210979	260855	665218	596451	18730017	0.784
	N3WT2_K27ac-48	18180135	1121858	715582	187985	592482	293403	21091445	0.862
N1S1(3.3)	N3WT3-1_pct__input-277	17862207	1419513	1434647	266599	646810	745503	22375279	0.798
	N3WT3_K27Ac-109	18342543	1134331	835730	341811	589272	404471	21648158	0.847

## Sheet: H3K27ac peaking calling
Sample	Sample Name	Algorithm	Total Peaks	Width Median	Width Mean	Width SD (+/-)	Fold Change Mean	Fold Change SD (+/-)
N1S0(3.14)	N3-14_K27ac-6.FCHKMWYBBXY_L6_IGCCAAT_R1.PE_macs2_peaks.xls	macs	74405	317	462.623	420.475	6.80766	2.94352
N1S0(3.15)	N3-15_K27Ac-39.FCHKN7YBBXY_L5_IATGTCA_R1.PE_macs2_peaks.xls	macs	72918	301	445.502	417.525	7.38365	3.28503
N1S0(3.7)	N3-7_K27Ac-25.FCHKMY7BBXY_L1_IATCACG_R1.PE_macs2_peaks.xls	macs	83399	314	490.326	501.442	7.02236	3.0142
N0S0(32.3)	N32-3_K27ac-13.FCHKMWYBBXY_L6_IAGTCAA_R1.PE_macs2_peaks.xls	macs	68267	337	489.959	448.105	7.54227	3.61351
N0S0(32.4)	N32-4_K27Ac-32.FCHKMY7BBXY_L1_IACTTGA_R1.PE_macs2_peaks.xls	macs	91075	283	421.659	398.219	6.43012	2.73189
N0S0(32.9)	N32-9_K27Ac-88.FCHKMY7BBXY_L4_ICCGTCC_R1.PE_macs2_peaks.xls	macs	57291	371	530.276	465.669	5.87218	2.15382
N0E0(32.12)	N32_E12A_K27Ac-74.FCHKMY7BBXY_L3_ICGATGT_R1.PE_macs2_peaks.xls	macs	29048	256	334.126	232.68	5.67464	1.59963
N0E0(32.13)	N32_E13B_K27Ac-67.FCHKMY7BBXY_L3_IGTGGCC_R1.PE_macs2_peaks.xls	macs	44377	257	348.124	273.874	7.14672	2.75742
N0(32.1)	N32WT1_K27ac-55.FCHKMY7BBXY_L2_ICAGATC_R1.PE_macs2_peaks.xls	macs	82996	347	578.268	666.227	8.40926	5.81649
N0(32.2)	N32WT2_K27ac-62.FCHKMY7BBXY_L3_IAGTTCC_R1.PE_macs2_peaks.xls	macs	88810	340	544.991	594.158	11.3887	9.35544
N0(32.3)	N32WT3_K27Ac-102.FCHKMY7BBXY_L5_IGCCAAT_R1.PE_macs2_peaks.xls	macs	72711	307	441.299	398.465	7.14331	3.0452
N1E0(3.8)	N3E8_K27Ac-81.FCHKMY7BBXY_L4_ITAGCTT_R1.PE_macs2_peaks.xls	macs	49301	225	288.746	204.639	5.60844	1.16132
N1E0(3.9)	N3E9_K27Ac-95.FCHKMY7BBXY_L5_IACTGAT_R1.PE_macs2_peaks.xls	macs	38291	248	324.587	229.937	6.69771	2.41429
N1S1(3.1)	N3WT1_K27ac-20.FCHKMY7BBXY_L1_IGTTTCG_R1.PE_macs2_peaks.xls	macs	90684	340	556.721	634.212	9.28741	6.4605
N1S1(3.2)	N3WT2_K27ac-48.FCHKMY7BBXY_L2_IATTCCT_R1.PE_macs2_peaks.xls	macs	78419	406	665.773	751.877	9.13351	5.73976
N1S1(3.3)	N3WT3_K27Ac-109.FCHKMY7BBXY_L6_IAGTCAA_R1.PE_macs2_peaks.xls	macs	89660	332	547.59	638.668	9.01172	5.92019

## Sheet: ac encode quality metrics
Sample	Sample	UsableReads	NRF	PBC1	PBC2	RiP	TR	FRiP
N1S0(3.14)	N3-14_Input-1	18241011	0.924272	0.925088	13.3799	NA	NA	NA
	N3-14_K27ac-6	20750564	0.905723	0.906586	10.6786	7105845	41501128	0.171221
N1S0(3.15)	N3-15_1_pct__input-42	18991420	0.938783	0.939418	16.4726	NA	NA	NA
	N3-15_K27Ac-39	19312800	0.935601	0.936688	15.7353	6585588	38625600	0.170498
N1S0(3.7)	N3-7_1_pct__input-28	17403186	0.911182	0.913114	11.6777	NA	NA	NA
	N3-7_K27Ac-25	17751098	0.92147	0.923749	13.2732	7604766	35502196	0.214206
N0S0(32.3)	N32-3_Input-8	12467464	0.918714	0.919309	12.4092	NA	NA	NA
	N32-3_K27ac-13	15400579	0.923059	0.924277	13.2229	6345293	30801158	0.206008
N0S0(32.4)	N32-4_K27Ac-32	21073850	0.915909	0.918069	12.3448	6835050	42147700	0.162169
N0S0(32.9)	N32-9-1_pct__input-268	18418941	0.895699	0.898251	9.99121	NA	NA	NA
	N32-9_K27Ac-88	15594452	0.932431	0.933094	14.959	4040497	31188904	0.129549
N0E0(32.12)	N32E12A-1_pct__input-262	20253666	0.891035	0.893622	9.53668	NA	NA	NA
N0E0(32.13)	N32E13B-1_pct_input-259	15354320	0.886343	0.888893	9.1445	NA	NA	NA
N0(32.1)	N32WT1_Input-50	20731218	0.914423	0.915551	11.8809	NA	NA	NA
	N32WT1_K27ac-55	19865115	0.92817	0.93089	14.5532	11235087	39730230	0.282784
N0(32.2)	N32WT2_Input-57	18248901	0.937279	0.938585	16.3795	NA	NA	NA
	N32WT2_K27ac-62	20767207	0.925655	0.932877	15.1525	17628112	41534414	0.424422
N0(32.3)	N32WT3-1_pct__input-274	18561676	0.855391	0.859254	7.25547	NA	NA	NA
	N32WT3_K27Ac-102	21951426	0.933759	0.935284	15.4347	7064137	43902852	0.160904
	N32_E12A_K27Ac-74	21658040	0.922861	0.924446	13.3823	1923273	43316080	0.0444009
	N32_E13B_K27Ac-67	17718853	0.946026	0.947642	19.3257	3341054	35437706	0.0942796
	N3E8-1_pct__input-265	14815255	0.875769	0.878324	8.3429	NA	NA	NA
N1E0(3.8)	N3E8_K27Ac-81	22947618	0.91982	0.920733	12.5665	2959779	45895236	0.0644899
	N3E9-1_pct__input-271	17493340	0.890334	0.892657	9.45229	NA	NA	NA
N1E0(3.9)	N3E9_K27Ac-95	19789338	0.937642	0.938671	16.302	2772650	39578676	0.0700541
	N3WT1_Input-15	15171338	0.92578	0.926507	13.6361	NA	NA	NA
N1S1(3.1)	N3WT1_K27ac-20	14827994	0.927008	0.93056	14.606	11345092	29655988	0.382557
	N3WT2_Input-43	14934243	0.933594	0.934688	15.4189	NA	NA	NA
N1S1(3.2)	N3WT2_K27ac-48	17689780	0.916474	0.919232	12.4396	12549137	35379560	0.3547
	N3WT3-1_pct__input-277	17358852	0.900275	0.902298	10.3591	NA	NA	NA
N1S1(3.3)	N3WT3_K27Ac-109	18321562	0.940683	0.943722	17.8531	12272627	36643124	0.334923
	N32-4_1_pct__input-35	21212952	0.927886	0.928512	13.939	NA	NA	NA

## Sheet: H3K27me3 library complexity
Sample	File Name	Have 1 Uniq Pairs	Have more than 1 Uniq Pairs	Total # Uniquely Mapped Pairs	Ratio of Col 3/Col 4	Ratio of Col 2/Col 3
N1S0(3.14)	N3-14_Input-1	15558882	16816145	18179186	0.925	0.9252
	N3-14_K27me3-5	13143275	14293429	15549623	0.9192	0.9195
N1S0(3.15)	N3-15_1_pct__input-42	16358899	17410680	18528153	0.9397	0.9396
	N3-15_K27Me3-38	14473668	15515485	16634600	0.9327	0.9329
N1S0(3.7)	N3-7_1_pct__input-28	14677817	16072809	17626454	0.9119	0.9132
	N3-7_K27Me3-24	12000112	13177959	14495019	0.9091	0.9106
N0S0(32.3)	N32-3_Input-8	10522340	11444254	12448890	0.9193	0.9194
	N32-3_K27me3-12	14643635	16022676	17532037	0.9139	0.9139
N0S0(32.4)	N32-4_K27Me3-31	12904603	14016825	15247563	0.9193	0.9207
N0S0(32.9)	N32-9-1_pct__input-268	15211941	16929217	18877664	0.8968	0.8986
	N32-9-K27Me3-266	14393397	16301956	18504216	0.881	0.8829
N0E0(32.12)	N32E12A-1_pct__input-262	16732207	18716077	20973925	0.8923	0.894
	N32E12A-K27Me3-260	13980897	18012402	23218544	0.7758	0.7762
N0E0(32.13)	N32E13B-1_pct_input-259	12718030	14300720	16114651	0.8874	0.8893
	N32E13B-K27Me3-257	11102842	15388269	21285983	0.7229	0.7215
N0(32.1)	N32WT1_Input-50	17434064	19036786	20794606	0.9155	0.9158
	N32WT1_K27me3-54	18695659	20424750	22317177	0.9152	0.9153
N0(32.2)	N32WT2_Input-57	15725299	16748523	17845575	0.9385	0.9389
	N32WT2_K27me3-61	18638656	19834522	21121097	0.9391	0.9397
N0(32.3)	N32WT3-1_pct__input-274	14795566	17213563	20101066	0.8564	0.8595
	N32WT3-K27Me3-272	12097825	13761970	15701709	0.8765	0.8791
	N32-4_1_pct__input-35	18004673	19386497	20869599	0.9289	0.9287
N1E0(3.8)	N3E8-1_pct__input-265	12018118	13675713	15596223	0.8769	0.8788
	N3E8-K27Me3-263	13008381	14600930	16421958	0.8891	0.8909
N1E0(3.9)	N3E9-1_pct__input-271	14392101	16116688	18080627	0.8914	0.893
	N3E9-K27Me3-269	10712091	13453503	16889554	0.7966	0.7962
N1S1(3.1)	N3WT1_Input-15	12853027	13870534	14971229	0.9265	0.9266
	N3WT1_K27me3-19	14440666	15660532	17003432	0.921	0.9221
N1S1(3.2)	N3WT2_Input-43	12828235	13721881	14686163	0.9343	0.9349
	N3WT2_K27me3-47	15131132	16537025	18078730	0.9147	0.915
N1S1(3.3)	N3WT3-1_pct__input-277	14530807	16098837	17861346	0.9013	0.9026
	N3WT3-K27Me3-275	14763876	16512905	18490110	0.8931	0.8941

## Sheet: H3K27me3 mapping summary
Sample	File Name	# Uniquely Mapped Pairs	# Pairs w/ 1 End Uniquely Mapped	# Pairs w/ Both Ends Mapped to Multiple Locations	# Unmapped Pairs	# Pairs with Only 1 End Mapped (to 1 or Multiple Locations)	# of Unproperly Mapped Pairs (wrong orientation, wrong size, etc)	Total # of Pairs	% Unique Pairs
N1S0(3.14)	N3-14_Input-1	18180335	1555204	1310766	352880	762686	675307	22837178	0.796
	N3-14_K27me3-5	15549687	1702719	2313019	397909	889066	499760	21352160	0.728
N1S0(3.15)	N3-15_1_pct__input-42	18529064	1700769	1617322	452529	699214	783352	23782250	0.779
	N3-15_K27Me3-38	16634775	1693046	2800753	602980	832427	633855	23197836	0.717
N1S0(3.7)	N3-7_1_pct__input-28	17627521	1472041	1364506	388898	740618	610827	22204411	0.794
	N3-7_K27Me3-24	14495081	1464594	2409636	873924	850149	742436	20835820	0.696
N0S0(32.3)	N32-3_Input-8	12449131	1121424	957353	197147	507925	380445	15613425	0.797
	N32-3_K27me3-12	17532087	1925727	2384019	432854	874855	566125	23715667	0.739
N0S0(32.4)	N32-4_K27Me3-31	15247594	1731953	2927666	726633	979760	677918	22291524	0.684
N0S0(32.9)	N32-9-1_pct__input-268	18878047	1685721	1417359	317521	605399	684499	23588546	0.8
	N32-9-K27Me3-266	18504395	1942498	2337457	573699	614784	487723	24460556	0.756
N0E0(32.12)	N32E12A-1_pct__input-262	20974914	1755584	1827989	1501266	678176	1226717	27964646	0.75
	N32E12A-K27Me3-260	23218815	2350229	2986018	1898070	852731	924328	32230191	0.72
N0E0(32.13)	N32E13B-1_pct_input-259	16115033	1208197	1212307	1021012	539290	976241	21072080	0.765
	N32E13B-K27Me3-257	21286195	1931762	3022016	1771514	771115	1015357	29797959	0.714
N0(32.1)	N32WT1_Input-50	20795603	1875763	1670177	360362	871821	776171	26349897	0.789
	N32WT1_K27me3-54	22317278	1954019	1366667	326135	699280	535307	27198686	0.821
N0(32.2)	N32WT2_Input-57	17845986	1624105	1587130	384614	611098	621193	22674126	0.787
	N32WT2_K27me3-61	21121166	1854908	1444261	367109	666916	598262	26052622	0.811
N0(32.3)	N32WT3-1_pct__input-274	20102078	1597550	1523214	224822	936329	904454	25288447	0.795
	N32WT3-K27Me3-272	15701799	1268723	1114491	527210	685395	620627	19918245	0.788
	N32-4_1_pct__input-35	20869865	1991735	1928613	409154	868698	728630	26796695	0.779
N1E0(3.8)	N3E8-1_pct__input-265	15596546	1320298	1236906	359355	478489	592959	19584553	0.796
	N3E8-K27Me3-263	16422007	1764923	2475137	514698	684113	659250	22520128	0.729
N1E0(3.9)	N3E9-1_pct__input-271	18081141	1566926	1332135	359411	510161	652696	22502470	0.804
	N3E9-K27Me3-269	16890066	1557872	1933680	1732145	572255	666303	23352321	0.723
N1S1(3.1)	N3WT1_Input-15	14971421	1416206	1275614	276832	540130	511032	18991235	0.788
	N3WT1_K27me3-19	17003457	1642165	1148928	224556	559614	412761	20991481	0.81
N1S1(3.2)	N3WT2_Input-43	14687042	1309472	1210979	260855	665218	596451	18730017	0.784
	N3WT2_K27me3-47	18078773	1535330	1165670	203894	566359	429048	21979074	0.823
N1S1(3.3)	N3WT3-1_pct__input-277	17862207	1419513	1434647	266599	646810	745503	22375279	0.798
	N3WT3-K27Me3-275	18490167	1558560	1345672	315966	559260	666955	22936580	0.806

## Sheet: H3K27me3 peaking calling
Sample	Sample Name	Algorithm	Total Peaks	Width Median	Width Mean	Width SD (+/-)	Fold Change Mean	Fold Change SD (+/-)
N1S0(3.14)	N3-14_K27me3-5.FCHKMWYBBXY_L6_IACAGTG_R1.PE.U12.dedup.s1-W200-G600-islands-summary-FDR1E-2	sicer	18683	4999	6320.95	5247.96	2.76981	0.789889
N1S0(3.15)	N3-15_K27Me3-38.FCHKN7YBBXY_L5_IAGTTCC_R1.PE.U12.dedup.s1-W200-G600-islands-summary-FDR1E-2	sicer	15000	6399	9723.37	11072.4	2.73218	0.813505
N1S0(3.7)	N3-7_K27Me3-24.FCHKMY7BBXY_L1_IATTCCT_R1.PE.U12.dedup.s1-W200-G600-islands-summary-FDR1E-2	sicer	22840	4399	5867.42	5254.87	2.96267	0.945993
N0S0(32.3)	N32-3_K27me3-12.FCHKMWYBBXY_L6_ICTTGTA_R1.PE.U12.dedup.s1-W200-G600-islands-summary-FDR1E-2	sicer	15282	6599	8999.04	8319.94	2.62413	0.642193
N0S0(32.4)	N32-4_K27Me3-31.FCHKMY7BBXY_L1_ICAGATC_R1.PE.U12.dedup.s1-W200-G600-islands-summary-FDR1E-2	sicer	31037	4599	5683.99	4289.28	2.70585	0.65997
N0S0(32.9)	N32-9-K27Me3-266.FCHLLGNBBXY_L2_ICCGTCC_R1.PE.U12.dedup.s1-W200-G600-islands-summary-FDR1E-2	sicer	16586	7199	11048.8	12546.8	2.89068	0.918293
N0E0(32.12)	N32E12A-K27Me3-260.FCHLLGNBBXY_L2_ITAGCTT_R1.PE.U12.dedup.s1-W200-G600-islands-summary-FDR1E-2	sicer	7883	2799	3206.18	2234.52	3.12513	1.15941
N0E0(32.13)	N32E13B-K27Me3-257.FCHLLGNBBXY_L1_ICAGATC_R1.PE.U12.dedup.s1-W200-G600-islands-summary-FDR1E-2	sicer	9872	5399	7314.56	6355.17	3.48945	1.4741
N0(32.1)	N32WT1_K27me3-54.FCHKMY7BBXY_L2_IGCCAAT_R1.PE.U12.dedup.s1-W200-G600-islands-summary-FDR1E-2	sicer	39532	5599	9346.77	11653.9	2.72072	0.659341
N0(32.2)	N32WT2_K27me3-61.FCHKMY7BBXY_L3_IAGTCAA_R1.PE.U12.dedup.s1-W200-G600-islands-summary-FDR1E-2	sicer	41366	5199	9266.43	12913.4	2.90044	0.910573
N0(32.3)	N32WT3-K27Me3-272.FCHLLGNBBXY_L2_IGAGTGG_R1.PE.U12.dedup.s1-W200-G600-islands-summary-FDR1E-2	sicer	36060	4999	6844.47	6096.62	2.88171	0.804302
N1E0(3.8)	N3E8-K27Me3-263.FCHLLGNBBXY_L2_IAGTCAA_R1.PE.U12.dedup.s1-W200-G600-islands-summary-FDR1E-2	sicer	21705	4999	7547.95	8642.53	3.18301	1.19868
N1E0(3.9)	N3E9-K27Me3-269.FCHLLGNBBXY_L2_IGTGGCC_R1.PE.U12.dedup.s1-W200-G600-islands-summary-FDR1E-2	sicer	2548	3799	4422.86	3257.84	2.90516	1.18319
N1S1(3.1)	N3WT1_K27me3-19.FCHKMY7BBXY_L1_IGTGGCC_R1.PE.U12.dedup.s1-W200-G600-islands-summary-FDR1E-2	sicer	30072	7399	12083.7	14480.2	2.81681	0.718766
N1S1(3.2)	N3WT2_K27me3-47.FCHKMY7BBXY_L2_IACTGAT_R1.PE.U12.dedup.s1-W200-G600-islands-summary-FDR1E-2	sicer	33477	8599	13309.1	14643.6	2.78895	0.672049
N1S1(3.3)	N3WT3-K27Me3-275.FCHLLGNBBXY_L3_IATCACG_R1.PE.U12.dedup.s1-W200-G600-islands-summary-FDR1E-2	sicer	32363	7799	11693	11951.5	2.85857	0.67976

## Sheet: me3 encode quality metrics
Sample	Sample	UsableReads	NRF	PBC1	PBC2	RiP	TR	FRiP
N1S0(3.14)	N3-14_Input-1	18241011	0.924272	0.925088	13.3799	NA	NA	NA
	N3-14_K27me3-5	15835080	0.917848	0.919097	12.4129	3449628	31670160	0.108924
N1S0(3.15)	N3-15_1_pct__input-42	18991420	0.938783	0.939418	16.4726	NA	NA	NA
	N3-15_K27Me3-38	17054606	0.930531	0.932168	14.78	5613886	34109212	0.164586
N1S0(3.7)	N3-7_1_pct__input-28	17403186	0.911182	0.913114	11.6777	NA	NA	NA
	N3-7_K27Me3-24	14481349	0.907371	0.909975	11.285	4079220	28962698	0.140844
N0S0(32.3)	N32-3_Input-8	12467464	0.918714	0.919309	12.4092	NA	NA	NA
	N32-3_K27me3-12	17759157	0.912701	0.913582	11.5791	4587206	35518314	0.12915
N0S0(32.4)	N32-4_K27Me3-31	15564279	0.916649	0.919762	12.6855	4811753	31128558	0.154577
N0S0(32.9)	N32-9-1_pct__input-268	18418941	0.895699	0.898251	9.99121	NA	NA	NA
	N32-9-K27Me3-266	17984823	0.879587	0.882476	8.64711	8985469	35969646	0.249807
N0E0(32.12)	N32E12A-1_pct__input-262	20253666	0.891035	0.893622	9.53668	NA	NA	NA
	N32E12A-K27Me3-260	19784548	0.77377	0.775175	4.45594	807925	39569096	0.0204181
N0E0(32.13)	N32E13B-1_pct_input-259	15354320	0.886343	0.888893	9.1445	NA	NA	NA
	N32E13B-K27Me3-257	16754457	0.721616	0.721066	3.56832	2253565	33508914	0.0672527
N0(32.1)	N32WT1_Input-50	20731218	0.914423	0.915551	11.8809	NA	NA	NA
	N32WT1_K27me3-54	22191736	0.91432	0.915205	11.8044	18383893	44383472	0.414206
N0(32.2)	N32WT2_Input-57	18248901	0.937279	0.938585	16.3795	NA	NA	NA
	N32WT2_K27me3-61	21549267	0.9379	0.939617	16.7229	20933723	43098534	0.485718
N0(32.3)	N32WT3-1_pct__input-274	18561676	0.855391	0.859254	7.25547	NA	NA	NA
	N32WT3-K27Me3-272	14860832	0.875685	0.878821	8.42403	7833357	29721664	0.263557
N1E0(3.8)	N3E8-1_pct__input-265	14815255	0.875769	0.878324	8.3429	NA	NA	NA
	N3E8-K27Me3-263	16144734	0.887711	0.890417	9.27642	5843236	32289468	0.180964
N1E0(3.9)	N3E9-1_pct__input-271	17493340	0.890334	0.892657	9.45229	NA	NA	NA
	N3E9-K27Me3-269	14668478	0.795128	0.795567	4.88448	246812	29336956	0.00841301
N1S1(3.1)	N3WT1_Input-15	15171338	0.92578	0.926507	13.6361	NA	NA	NA
	N3WT1_K27me3-19	17156882	0.920156	0.921981	12.9915	15573936	34313764	0.453868
N1S1(3.2)	N3WT2_Input-43	14934243	0.933594	0.934688	15.4189	NA	NA	NA
	N3WT2_K27me3-47	17929526	0.914114	0.914966	11.7863	17031505	35859052	0.474957
N1S1(3.3)	N3WT3-1_pct__input-277	17358852	0.900275	0.902298	10.3591	NA	NA	NA
	N3WT3-K27Me3-275	17880931	0.891874	0.893781	9.50361	14393027	35761862	0.402469
	N32-4_1_pct__input-35	21212952	0.927886	0.928512	13.939	NA	NA	NA
